# Supplementary material for: Whole Genome DNA Methylation Profiling of D2 Medium Spiny Neurons in Mouse Nucleus Accumbens Using Two Independent Library Preparation Methods
Source: Genes (Basel). 2022 Feb 6;13(2):306. doi: 10.3390/genes13020306 (PMC8872013; doi:10.3390/genes13020306)
Supplement: Supplementary file 1 [file genes-13-00306-s001.zip]

Archive with 14 entries (14 files):
- Sup.figures.pdf
- Table_S10.xlsx
- Table_S11.xlsx
- Table_S12.xlsx
- Table_S13.xlsx
- Table_S14.xlsx
- Table_S15.xlsx
- Table_S1_S2_S3.xlsx
- Table_S4.xlsx
- Table_S5.xlsx
- Table_S6.xlsx
- Table_S7.xlsx
- Table_S8.xlsx
- Table_S9.xlsx
