# Supplementary material for: Whole Genome DNA Methylation Profiling of D2 Medium Spiny Neurons in Mouse Nucleus Accumbens Using Two Independent Library Preparation Methods
Source: Genes (Basel). 2022 Feb 6;13(2):306. doi: 10.3390/genes13020306 (PMC8872013; doi:10.3390/genes13020306)
Supplement: Supplementary file 1 [file genes-13-00306-s001.zip › Table_S10.xlsx]

## Sheet: D2-MSN DMR for clustering
Table S10: D2-MSN autosomal CpG DMRs used for K-means clustering analysis
chr	start	end	Cluster
chr1	3119952	3120636	cluster6
chr1	3299623	3299810	cluster6
chr1	3381218	3381363	cluster1
chr1	3381218	3381363	cluster1
chr1	3639093	3639472	cluster3
chr1	3842147	3842270	cluster2
chr1	4053417	4053874	cluster2
chr1	4295152	4295366	cluster1
chr1	4703241	4703580	cluster6
chr1	4819576	4819766	cluster1
chr1	4819576	4819766	cluster1
chr1	4923272	4923667	cluster6
chr1	4934578	4934831	cluster1
chr1	4934578	4934831	cluster1
chr1	5021385	5022544	cluster6
chr1	5130604	5130927	cluster6
chr1	5177066	5177659	cluster6
chr1	5315879	5316831	cluster6
chr1	5394663	5394969	cluster6
chr1	5589606	5589868	cluster2
chr1	5697040	5697172	cluster6
chr1	6655420	6655550	cluster2
chr1	6678418	6678556	cluster6
chr1	6800220	6800676	cluster2
chr1	6810024	6810589	cluster6
chr1	7105393	7105544	cluster3
chr1	7111519	7112455	cluster4
chr1	7138607	7138863	cluster3
chr1	7155378	7155759	cluster3
chr1	7170893	7171227	cluster3
chr1	7398907	7399166	cluster1
chr1	9173378	9173576	cluster7
chr1	9207596	9207759	cluster6
chr1	9570218	9570643	cluster7
chr1	9626937	9628279	cluster6
chr1	9629698	9629950	cluster6
chr1	9630365	9631174	cluster6
chr1	9800556	9801187	cluster4
chr1	9804175	9804349	cluster6
chr1	9815731	9816371	cluster6
chr1	9824525	9824787	cluster3
chr1	9932147	9932399	cluster4
chr1	9993934	9994241	cluster3
chr1	10102231	10102411	cluster6
chr1	10127358	10127549	cluster3
chr1	10132900	10133861	cluster6
chr1	10141232	10141762	cluster6
chr1	10156764	10157012	cluster1
chr1	10156764	10157551	cluster1
chr1	10193172	10193323	cluster6
chr1	10355274	10355467	cluster6
chr1	10701015	10701134	cluster6
chr1	10777975	10778278	cluster6
chr1	10781051	10781850	cluster6
chr1	10794095	10794676	cluster2
chr1	10955124	10955348	cluster4
chr1	11037699	11038001	cluster1
chr1	11037880	11038001	cluster1
chr1	11123779	11123939	cluster2
chr1	11123779	11123939	cluster2
chr1	11177890	11178123	cluster7
chr1	11247175	11247347	cluster6
chr1	11627420	11627614	cluster6
chr1	11653316	11653551	cluster6
chr1	11748456	11748833	cluster5
chr1	12148680	12148854	cluster1
chr1	12148680	12148854	cluster1
chr1	12180190	12180745	cluster1
chr1	12282475	12282690	cluster6
chr1	12368200	12368450	cluster6
chr1	12399482	12399709	cluster1
chr1	12399482	12399709	cluster1
chr1	12475766	12475985	cluster4
chr1	12541043	12541240	cluster6
chr1	12577102	12577490	cluster5
chr1	12620297	12620619	cluster6
chr1	12691699	12692213	cluster3
chr1	12875692	12875946	cluster2
chr1	12880414	12880857	cluster1
chr1	12954407	12954534	cluster1
chr1	13010936	13011218	cluster2
chr1	13176906	13177203	cluster4
chr1	13196873	13197310	cluster3
chr1	13205190	13205571	cluster4
chr1	13230990	13231136	cluster4
chr1	13245100	13245621	cluster4
chr1	13255420	13256139	cluster6
chr1	13281557	13281826	cluster4
chr1	13288890	13289522	cluster4
chr1	13293338	13293507	cluster4
chr1	13299974	13300206	cluster6
chr1	13305628	13305823	cluster6
chr1	13352748	13353030	cluster4
chr1	13362521	13362859	cluster1
chr1	13362521	13362859	cluster1
chr1	13366759	13367069	cluster3
chr1	13423617	13424148	cluster6
chr1	13532140	13532404	cluster6
chr1	13573857	13574200	cluster3
chr1	13657907	13658020	cluster6
chr1	13834828	13835145	cluster2
chr1	13861190	13861491	cluster5
chr1	13936057	13936296	cluster5
chr1	13993053	13993286	cluster4
chr1	14100979	14101274	cluster4
chr1	14150913	14151416	cluster6
chr1	14265269	14265601	cluster6
chr1	14304229	14304585	cluster4
chr1	14384925	14385380	cluster6
chr1	14504041	14504233	cluster3
chr1	14505954	14506640	cluster3
chr1	14675489	14675623	cluster6
chr1	14692626	14692728	cluster2
chr1	15334066	15335251	cluster6
chr1	15358459	15358768	cluster3
chr1	15413816	15414103	cluster6
chr1	15616561	15616828	cluster7
chr1	15658178	15658791	cluster6
chr1	15710190	15710688	cluster6
chr1	15776878	15777459	cluster7
chr1	15778987	15779149	cluster6
chr1	15847913	15848846	cluster3
chr1	15848659	15848995	cluster1
chr1	15851044	15851343	cluster6
chr1	15943804	15944310	cluster6
chr1	15961293	15961435	cluster6
chr1	15972664	15973161	cluster4
chr1	16091762	16092018	cluster6
chr1	16099613	16099836	cluster6
chr1	16120308	16121104	cluster1
chr1	16120423	16121104	cluster1
chr1	16198097	16198736	cluster2
chr1	16201749	16202356	cluster7
chr1	16224782	16225232	cluster1
chr1	16232214	16232649	cluster1
chr1	16232214	16232649	cluster1
chr1	16250640	16250962	cluster1
chr1	16250640	16250962	cluster1
chr1	16293625	16294036	cluster2
chr1	16564872	16565160	cluster6
chr1	16566201	16567464	cluster4
chr1	16616052	16616254	cluster6
chr1	16636228	16637674	cluster6
chr1	16676848	16677393	cluster1
chr1	16677019	16677393	cluster1
chr1	16934370	16934612	cluster6
chr1	16957064	16957272	cluster1
chr1	16987328	16988210	cluster6
chr1	17042859	17043773	cluster6
chr1	17054103	17054267	cluster6
chr1	17120061	17120351	cluster6
chr1	17121073	17121253	cluster6
chr1	17172532	17172934	cluster6
chr1	18026324	18026501	cluster2
chr1	18148766	18148956	cluster6
chr1	18377425	18377774	cluster6
chr1	18402797	18403015	cluster1
chr1	18583716	18583909	cluster1
chr1	18634081	18634264	cluster2
chr1	18698253	18698501	cluster6
chr1	18857608	18857833	cluster3
chr1	19046739	19046936	cluster6
chr1	19458970	19459317	cluster2
chr1	19459889	19460304	cluster6
chr1	19955587	19955917	cluster1
chr1	19955660	19955917	cluster1
chr1	20010552	20010806	cluster6
chr1	20176913	20177255	cluster2
chr1	20620449	20620749	cluster3
chr1	20623147	20623367	cluster1
chr1	20623147	20623490	cluster1
chr1	20633817	20634227	cluster6
chr1	20671223	20671471	cluster1
chr1	20749373	20749524	cluster6
chr1	20905952	20906406	cluster6
chr1	20908529	20908828	cluster5
chr1	20923173	20923348	cluster6
chr1	20925898	20926183	cluster4
chr1	20981113	20981291	cluster6
chr1	20995408	20995634	cluster6
chr1	21232336	21233005	cluster3
chr1	21491870	21492318	cluster1
chr1	21563438	21563667	cluster1
chr1	21563438	21563667	cluster1
chr1	21600756	21601042	cluster3
chr1	21615240	21615543	cluster1
chr1	21633097	21633344	cluster4
chr1	21643148	21643593	cluster1
chr1	21643148	21643593	cluster1
chr1	21655854	21656202	cluster1
chr1	21655981	21656203	cluster1
chr1	21671856	21672025	cluster1
chr1	21671856	21672025	cluster1
chr1	21739597	21740027	cluster4
chr1	21778970	21779150	cluster4
chr1	21780855	21781229	cluster1
chr1	21780855	21781230	cluster1
chr1	21803926	21804342	cluster6
chr1	21828385	21828627	cluster3
chr1	21862562	21862726	cluster1
chr1	21862562	21862726	cluster1
chr1	21916973	21917107	cluster1
chr1	21940820	21941993	cluster3
chr1	21963089	21963764	cluster3
chr1	22167324	22167568	cluster7
chr1	22183152	22183631	cluster6
chr1	22211431	22211618	cluster3
chr1	22222729	22222878	cluster3
chr1	22275324	22275485	cluster6
chr1	22420722	22420874	cluster1
chr1	22503754	22503883	cluster4
chr1	22539663	22540049	cluster6
chr1	22615441	22615685	cluster3
chr1	22655027	22655284	cluster3
chr1	22664363	22664531	cluster6
chr1	22727791	22728467	cluster6
chr1	22744751	22744998	cluster4
chr1	22744751	22745173	cluster4
chr1	22763335	22763671	cluster3
chr1	22768720	22768915	cluster6
chr1	22774865	22774999	cluster3
chr1	22789475	22789785	cluster6
chr1	22800316	22800846	cluster6
chr1	22890098	22890280	cluster6
chr1	22895642	22895752	cluster6
chr1	22940188	22940362	cluster6
chr1	22942715	22942945	cluster6
chr1	22969155	22969271	cluster6
chr1	23005044	23005273	cluster6
chr1	23023755	23023886	cluster1
chr1	23023755	23023886	cluster1
chr1	23060111	23060353	cluster6
chr1	23067806	23067981	cluster6
chr1	23098014	23098672	cluster6
chr1	23102781	23102949	cluster6
chr1	23138618	23138791	cluster6
chr1	23208164	23208343	cluster4
chr1	23264040	23264711	cluster3
chr1	23365844	23366038	cluster6
chr1	23380221	23380332	cluster3
chr1	23538364	23538604	cluster2
chr1	23585970	23586461	cluster2
chr1	23642925	23643074	cluster1
chr1	23689570	23689796	cluster2
chr1	23744943	23745283	cluster2
chr1	23745900	23746190	cluster1
chr1	23764824	23764943	cluster5
chr1	23808499	23808653	cluster1
chr1	23808499	23808653	cluster1
chr1	23843984	23844310	cluster3
chr1	23849674	23849924	cluster4
chr1	23865900	23866274	cluster3
chr1	23953574	23954136	cluster6
chr1	23978474	23978696	cluster6
chr1	23989267	23989449	cluster6
chr1	24029432	24029532	cluster2
chr1	24090226	24090381	cluster6
chr1	24102552	24102715	cluster1
chr1	24122250	24122888	cluster6
chr1	24172888	24173125	cluster6
chr1	24184937	24185503	cluster6
chr1	24191727	24192161	cluster1
chr1	24223264	24223439	cluster6
chr1	24225410	24225526	cluster1
chr1	24226311	24228182	cluster6
chr1	24264417	24264683	cluster6
chr1	24272851	24273095	cluster1
chr1	24446348	24446562	cluster2
chr1	24451729	24452539	cluster4
chr1	24661754	24661981	cluster6
chr1	24717862	24718194	cluster4
chr1	24739438	24739715	cluster6
chr1	24758598	24758884	cluster6
chr1	24759701	24760135	cluster6
chr1	24771163	24771353	cluster6
chr1	24866648	24867071	cluster4
chr1	24869836	24870104	cluster6
chr1	24904833	24905085	cluster6
chr1	25023660	25024028	cluster2
chr1	25031212	25031389	cluster2
chr1	25053650	25054147	cluster3
chr1	25061121	25061266	cluster3
chr1	25068887	25069413	cluster4
chr1	25082331	25082605	cluster3
chr1	25085031	25085342	cluster3
chr1	25106663	25107002	cluster6
chr1	25108481	25108685	cluster3
chr1	25112181	25112435	cluster6
chr1	25131624	25131755	cluster6
chr1	25146318	25146450	cluster3
chr1	25163704	25164026	cluster3
chr1	25165496	25167283	cluster3
chr1	25171182	25171988	cluster4
chr1	25202885	25203639	cluster1
chr1	25203039	25203639	cluster1
chr1	25227102	25227958	cluster3
chr1	25236685	25236966	cluster1
chr1	25245634	25246138	cluster4
chr1	25319153	25319523	cluster3
chr1	25343847	25344370	cluster1
chr1	25343847	25344370	cluster1
chr1	25358703	25358922	cluster3
chr1	25468486	25468827	cluster4
chr1	25514391	25514943	cluster4
chr1	25588413	25588805	cluster4
chr1	25643946	25644509	cluster6
chr1	25657367	25657599	cluster3
chr1	25678737	25679607	cluster3
chr1	25698605	25699090	cluster3
chr1	25722500	25722601	cluster6
chr1	25757539	25757902	cluster4
chr1	25783944	25784790	cluster3
chr1	25805995	25806096	cluster1
chr1	25805995	25806096	cluster1
chr1	25823032	25824417	cluster3
chr1	25826083	25826392	cluster3
chr1	25827524	25827811	cluster3
chr1	25856604	25857194	cluster1
chr1	25856959	25857114	cluster1
chr1	25877387	25877800	cluster6
chr1	25893064	25893392	cluster5
chr1	26289534	26289676	cluster6
chr1	26405036	26405402	cluster6
chr1	26781152	26781252	cluster6
chr1	26857527	26857917	cluster6
chr1	27062461	27062743	cluster6
chr1	27127140	27127251	cluster6
chr1	27235710	27235879	cluster1
chr1	27235710	27235879	cluster1
chr1	27306748	27307087	cluster6
chr1	27478796	27479653	cluster6
chr1	27608417	27609253	cluster6
chr1	27658168	27658385	cluster6
chr1	27889686	27890319	cluster1
chr1	27889686	27890319	cluster1
chr1	28053875	28054232	cluster4
chr1	28101891	28102176	cluster6
chr1	28270368	28270572	cluster2
chr1	28329634	28329981	cluster1
chr1	28329634	28329981	cluster1
chr1	28373707	28373850	cluster6
chr1	28420576	28420787	cluster1
chr1	28420576	28420787	cluster1
chr1	28870108	28870545	cluster4
chr1	28971075	28971309	cluster6
chr1	29019553	29019748	cluster6
chr1	29261332	29261625	cluster2
chr1	29331841	29332035	cluster6
chr1	30018054	30018317	cluster6
chr1	30416403	30416512	cluster6
chr1	30532012	30532216	cluster2
chr1	30548720	30548901	cluster5
chr1	30564485	30564725	cluster1
chr1	30585665	30585868	cluster4
chr1	30588970	30589112	cluster6
chr1	30700978	30701446	cluster6
chr1	30793170	30793304	cluster3
chr1	30802950	30803059	cluster6
chr1	30954060	30954361	cluster6
chr1	31014277	31014480	cluster5
chr1	31065181	31065662	cluster6
chr1	31073008	31073187	cluster1
chr1	31073008	31073187	cluster1
chr1	31095921	31096181	cluster6
chr1	31101262	31101801	cluster6
chr1	31149586	31149949	cluster6
chr1	31161813	31161971	cluster4
chr1	31715939	31716855	cluster2
chr1	31811513	31812113	cluster6
chr1	32294475	32294886	cluster6
chr1	32301509	32301769	cluster6
chr1	32346941	32347379	cluster6
chr1	32443794	32444198	cluster3
chr1	32463229	32463853	cluster6
chr1	32503404	32503808	cluster6
chr1	32598860	32599846	cluster2
chr1	32639034	32639353	cluster3
chr1	32649947	32650070	cluster1
chr1	32787312	32787623	cluster2
chr1	32830528	32830809	cluster3
chr1	32873167	32873278	cluster3
chr1	32944888	32945110	cluster2
chr1	33125228	33125668	cluster6
chr1	33175773	33175895	cluster6
chr1	33249455	33249821	cluster6
chr1	33496279	33496475	cluster3
chr1	33593622	33593871	cluster2
chr1	33671462	33671738	cluster6
chr1	33693925	33694341	cluster6
chr1	33751250	33751880	cluster6
chr1	33776193	33776747	cluster6
chr1	33869374	33869900	cluster6
chr1	33909354	33909570	cluster6
chr1	33938340	33938484	cluster6
chr1	33946672	33947257	cluster3
chr1	33948680	33948789	cluster6
chr1	33960576	33960851	cluster6
chr1	33967264	33967375	cluster6
chr1	33980362	33980923	cluster6
chr1	34021768	34022029	cluster3
chr1	34023171	34023402	cluster3
chr1	34029139	34029455	cluster3
chr1	34054978	34055455	cluster3
chr1	34077684	34077914	cluster3
chr1	34094433	34094555	cluster6
chr1	34099356	34099851	cluster6
chr1	34116399	34116709	cluster3
chr1	34132295	34132459	cluster1
chr1	34132295	34132510	cluster1
chr1	34150800	34151177	cluster5
chr1	34186064	34186506	cluster4
chr1	34258773	34259151	cluster6
chr1	34277095	34277567	cluster6
chr1	34283584	34283825	cluster3
chr1	34298465	34298736	cluster7
chr1	34300589	34301258	cluster6
chr1	34323708	34323997	cluster6
chr1	34326551	34326840	cluster6
chr1	34331756	34331960	cluster6
chr1	34366866	34367106	cluster6
chr1	34392636	34392776	cluster1
chr1	34709365	34709610	cluster6
chr1	34744189	34744767	cluster1
chr1	34744189	34744767	cluster1
chr1	34751385	34751743	cluster3
chr1	34753672	34753870	cluster3
chr1	34762732	34762911	cluster4
chr1	34776103	34776340	cluster1
chr1	34776103	34776340	cluster1
chr1	34779245	34780211	cluster6
chr1	34793706	34794069	cluster6
chr1	34799310	34799612	cluster6
chr1	34802476	34802638	cluster3
chr1	34812991	34813542	cluster3
chr1	34851661	34851804	cluster3
chr1	35180660	35181929	cluster6
chr1	35201306	35201555	cluster3
chr1	35243036	35243619	cluster4
chr1	35361223	35361848	cluster6
chr1	35362932	35363068	cluster6
chr1	35374649	35374898	cluster3
chr1	35509938	35510083	cluster2
chr1	35519915	35520138	cluster6
chr1	35535263	35536412	cluster6
chr1	35550468	35550757	cluster7
chr1	35759080	35759434	cluster3
chr1	35759756	35759897	cluster6
chr1	35826844	35827005	cluster3
chr1	35849945	35850358	cluster6
chr1	35858530	35858695	cluster2
chr1	35879666	35880026	cluster3
chr1	35944438	35944664	cluster5
chr1	36009100	36009302	cluster5
chr1	36030626	36030873	cluster6
chr1	36071822	36072145	cluster6
chr1	36138231	36138332	cluster4
chr1	36214641	36214748	cluster4
chr1	36304807	36305021	cluster6
chr1	36421810	36422290	cluster1
chr1	36421873	36422290	cluster1
chr1	36435759	36436043	cluster6
chr1	36477116	36477431	cluster1
chr1	36477116	36477431	cluster1
chr1	36581232	36581634	cluster5
chr1	36599634	36600134	cluster4
chr1	36808325	36808458	cluster3
chr1	36813308	36813675	cluster3
chr1	36847291	36847702	cluster3
chr1	37065393	37065525	cluster6
chr1	37066015	37066343	cluster3
chr1	37077454	37078405	cluster6
chr1	37081464	37081990	cluster7
chr1	37089143	37089419	cluster6
chr1	37098057	37098483	cluster7
chr1	37101045	37101290	cluster6
chr1	37102892	37103196	cluster6
chr1	37105025	37105157	cluster5
chr1	37115695	37116288	cluster6
chr1	37117925	37118266	cluster6
chr1	37149865	37150179	cluster3
chr1	37152723	37152851	cluster6
chr1	37286967	37287323	cluster4
chr1	37300951	37301500	cluster3
chr1	37303378	37303729	cluster1
chr1	37303434	37303729	cluster1
chr1	37310541	37310872	cluster3
chr1	37339018	37339446	cluster3
chr1	37358604	37359168	cluster6
chr1	37362810	37363078	cluster1
chr1	37362810	37363078	cluster1
chr1	37368997	37369747	cluster4
chr1	37384858	37385400	cluster4
chr1	37406661	37406888	cluster4
chr1	37451252	37451713	cluster6
chr1	37518764	37518978	cluster3
chr1	37600921	37601029	cluster6
chr1	37650421	37650801	cluster1
chr1	37650538	37650801	cluster1
chr1	37662295	37662950	cluster4
chr1	37663830	37664472	cluster4
chr1	37671146	37671425	cluster3
chr1	37674086	37674362	cluster3
chr1	37686878	37687751	cluster3
chr1	37698719	37698843	cluster3
chr1	37717760	37718906	cluster3
chr1	37725743	37726207	cluster3
chr1	37726580	37726997	cluster3
chr1	37729442	37729936	cluster3
chr1	37916377	37916655	cluster5
chr1	38015160	38015363	cluster1
chr1	38071390	38071708	cluster4
chr1	38116429	38116601	cluster6
chr1	38154319	38154648	cluster6
chr1	38169794	38170057	cluster6
chr1	38198361	38198575	cluster5
chr1	38268701	38269077	cluster4
chr1	38272560	38272802	cluster3
chr1	38280660	38281070	cluster6
chr1	38292638	38292863	cluster1
chr1	38294999	38295289	cluster6
chr1	38308096	38308327	cluster5
chr1	38333378	38333711	cluster4
chr1	38334243	38334538	cluster5
chr1	38358212	38358601	cluster6
chr1	38396499	38396899	cluster1
chr1	38396499	38396899	cluster1
chr1	38418139	38418555	cluster6
chr1	38436399	38436598	cluster5
chr1	38446314	38446701	cluster3
chr1	38450075	38450375	cluster6
chr1	38450728	38450953	cluster5
chr1	38497082	38497339	cluster4
chr1	38530197	38530410	cluster4
chr1	38545565	38546015	cluster3
chr1	38574075	38574990	cluster4
chr1	38574178	38574469	cluster1
chr1	38581794	38581931	cluster4
chr1	38589047	38589276	cluster6
chr1	38602145	38602392	cluster4
chr1	38625817	38626152	cluster3
chr1	38632494	38633021	cluster6
chr1	38683173	38683749	cluster6
chr1	38715671	38715993	cluster6
chr1	38729791	38730058	cluster6
chr1	38730387	38730509	cluster3
chr1	38803488	38803604	cluster6
chr1	38817241	38817946	cluster4
chr1	38826022	38826266	cluster3
chr1	38826674	38826925	cluster4
chr1	38911584	38912244	cluster2
chr1	38912000	38912187	cluster1
chr1	38941367	38941868	cluster1
chr1	38941539	38941868	cluster1
chr1	38971906	38972065	cluster6
chr1	39007097	39007722	cluster2
chr1	39012597	39012964	cluster3
chr1	39017974	39018320	cluster1
chr1	39028926	39029650	cluster3
chr1	39035760	39036392	cluster3
chr1	39064986	39065133	cluster6
chr1	39083659	39084253	cluster6
chr1	39090014	39090317	cluster3
chr1	39093187	39093599	cluster3
chr1	39098173	39100024	cluster6
chr1	39102803	39103716	cluster6
chr1	39105509	39106020	cluster6
chr1	39106291	39106940	cluster7
chr1	39145007	39145235	cluster6
chr1	39147089	39147311	cluster2
chr1	39160394	39160704	cluster6
chr1	39176903	39177599	cluster3
chr1	39177729	39178055	cluster6
chr1	39185965	39186152	cluster3
chr1	39215390	39215746	cluster3
chr1	39232509	39232810	cluster6
chr1	39300165	39300732	cluster6
chr1	39311720	39312181	cluster3
chr1	39318869	39319106	cluster3
chr1	39336800	39337154	cluster6
chr1	39338858	39339334	cluster3
chr1	39366263	39366560	cluster4
chr1	39387167	39387267	cluster1
chr1	39387167	39387267	cluster1
chr1	39424638	39424961	cluster1
chr1	39441654	39442166	cluster3
chr1	39442926	39443450	cluster1
chr1	39443404	39443539	cluster1
chr1	39456809	39456945	cluster1
chr1	39456809	39456945	cluster1
chr1	39461165	39461496	cluster4
chr1	39465574	39465897	cluster1
chr1	39465574	39465897	cluster1
chr1	39482166	39482320	cluster1
chr1	39507010	39507148	cluster5
chr1	39532670	39532979	cluster2
chr1	39556506	39556753	cluster3
chr1	39571675	39571906	cluster4
chr1	39605797	39606118	cluster2
chr1	39606432	39607382	cluster1
chr1	39606596	39607382	cluster1
chr1	39629725	39630298	cluster6
chr1	39637707	39637916	cluster6
chr1	39649111	39649463	cluster6
chr1	39687529	39687754	cluster4
chr1	39713974	39714401	cluster7
chr1	39824927	39825323	cluster6
chr1	39838726	39839169	cluster5
chr1	39869895	39870383	cluster6
chr1	39913459	39913911	cluster4
chr1	39941488	39941708	cluster2
chr1	39962720	39963161	cluster3
chr1	39964826	39964970	cluster3
chr1	39978276	39979020	cluster1
chr1	39978276	39979020	cluster1
chr1	39990041	39990500	cluster3
chr1	39993519	39993704	cluster2
chr1	39996800	39997320	cluster4
chr1	40002310	40002999	cluster4
chr1	40021788	40021890	cluster3
chr1	40024974	40025170	cluster3
chr1	40025946	40026220	cluster4
chr1	40060529	40061052	cluster1
chr1	40060562	40061052	cluster1
chr1	40139624	40140240	cluster6
chr1	40235601	40235851	cluster6
chr1	40255162	40255331	cluster2
chr1	40275246	40275788	cluster7
chr1	40314037	40315006	cluster4
chr1	40357701	40358205	cluster5
chr1	40600579	40601261	cluster6
chr1	40617467	40617710	cluster2
chr1	40691688	40691877	cluster2
chr1	40789094	40789331	cluster6
chr1	40885760	40886238	cluster6
chr1	40898447	40898676	cluster3
chr1	40913764	40914073	cluster1
chr1	40951549	40952011	cluster6
chr1	40964269	40964763	cluster2
chr1	40964387	40964763	cluster1
chr1	41003467	41003870	cluster6
chr1	41026914	41027367	cluster6
chr1	41035021	41036000	cluster6
chr1	41062051	41062414	cluster4
chr1	41092690	41092982	cluster4
chr1	41120232	41120604	cluster1
chr1	41244589	41244917	cluster6
chr1	41289948	41290372	cluster1
chr1	41289948	41290372	cluster1
chr1	41349995	41350341	cluster1
chr1	41349995	41350342	cluster1
chr1	41360108	41360359	cluster1
chr1	41429073	41429410	cluster6
chr1	41437418	41437569	cluster1
chr1	41555784	41556035	cluster5
chr1	41605718	41606244	cluster5
chr1	41652543	41653409	cluster5
chr1	41674238	41675023	cluster6
chr1	41744107	41744449	cluster6
chr1	41806009	41806513	cluster6
chr1	41821105	41821279	cluster6
chr1	41825314	41825427	cluster4
chr1	41835782	41835939	cluster4
chr1	41887604	41888205	cluster6
chr1	41891862	41892194	cluster6
chr1	41898984	41901147	cluster6
chr1	41906182	41906602	cluster4
chr1	41959988	41960595	cluster6
chr1	41981730	41982041	cluster3
chr1	42035967	42036093	cluster6
chr1	42043719	42044177	cluster6
chr1	42070128	42070384	cluster6
chr1	42098933	42099220	cluster2
chr1	42152537	42152849	cluster6
chr1	42171050	42171277	cluster1
chr1	42171050	42171277	cluster1
chr1	42229650	42231441	cluster6
chr1	42244366	42244534	cluster4
chr1	42253966	42254230	cluster6
chr1	42255762	42255926	cluster1
chr1	42255762	42255926	cluster1
chr1	42280507	42280809	cluster3
chr1	42407327	42407537	cluster4
chr1	42446897	42447185	cluster6
chr1	42480308	42480784	cluster6
chr1	42485689	42486300	cluster6
chr1	42547099	42547247	cluster3
chr1	42569672	42570005	cluster4
chr1	42651415	42652142	cluster6
chr1	42705120	42705440	cluster5
chr1	42705551	42705819	cluster5
chr1	42707177	42707860	cluster5
chr1	42710607	42712734	cluster5
chr1	42749501	42750043	cluster6
chr1	42780230	42780430	cluster6
chr1	42791731	42791857	cluster6
chr1	42811564	42812285	cluster1
chr1	42811840	42812044	cluster1
chr1	42875387	42875821	cluster4
chr1	42888684	42889246	cluster2
chr1	42893916	42894066	cluster1
chr1	42935677	42935847	cluster2
chr1	42949472	42949744	cluster1
chr1	42949505	42949764	cluster1
chr1	42989788	42990244	cluster6
chr1	43047956	43048302	cluster6
chr1	43128180	43128403	cluster7
chr1	43134126	43134797	cluster6
chr1	43137338	43137967	cluster3
chr1	43140818	43141759	cluster6
chr1	43141895	43143289	cluster6
chr1	43153847	43154031	cluster6
chr1	43162598	43162887	cluster6
chr1	43178334	43179348	cluster6
chr1	43186295	43186637	cluster5
chr1	43197106	43197210	cluster6
chr1	43199500	43200116	cluster3
chr1	43347340	43347443	cluster1
chr1	43347340	43347443	cluster1
chr1	43463950	43464702	cluster6
chr1	43489261	43490152	cluster6
chr1	43501651	43501883	cluster6
chr1	43510880	43511120	cluster4
chr1	43535774	43536024	cluster3
chr1	43545728	43545977	cluster6
chr1	43550361	43550497	cluster4
chr1	43562041	43562227	cluster6
chr1	43818435	43818654	cluster3
chr1	43843701	43843881	cluster6
chr1	43877249	43877657	cluster6
chr1	44057674	44057838	cluster6
chr1	44120334	44120724	cluster3
chr1	44177207	44177312	cluster1
chr1	44544589	44544759	cluster2
chr1	44563786	44564167	cluster2
chr1	44567031	44567215	cluster4
chr1	44567458	44568223	cluster2
chr1	44586815	44587229	cluster1
chr1	44586815	44587415	cluster1
chr1	44645707	44646100	cluster2
chr1	44721368	44722161	cluster1
chr1	44721504	44722161	cluster1
chr1	44733576	44733686	cluster1
chr1	44733576	44733686	cluster1
chr1	45472816	45473491	cluster6
chr1	45646927	45647124	cluster6
chr1	45811917	45812125	cluster4
chr1	45837920	45838201	cluster6
chr1	45860279	45860608	cluster6
chr1	46841654	46841789	cluster6
chr1	46848027	46848591	cluster4
chr1	46859306	46859413	cluster6
chr1	47004013	47004440	cluster6
chr1	47037453	47038019	cluster1
chr1	47037667	47038019	cluster1
chr1	47044703	47044860	cluster1
chr1	47050851	47051572	cluster4
chr1	47093254	47093463	cluster1
chr1	47093254	47093947	cluster2
chr1	47102487	47103389	cluster6
chr1	47218510	47218838	cluster1
chr1	47285464	47285852	cluster6
chr1	47429015	47429215	cluster6
chr1	47448212	47448386	cluster1
chr1	47448212	47448386	cluster1
chr1	47546749	47546927	cluster1
chr1	47546749	47546927	cluster1
chr1	47606548	47606855	cluster6
chr1	47612433	47612589	cluster4
chr1	47646771	47647044	cluster2
chr1	47654245	47654495	cluster2
chr1	48276225	48276476	cluster6
chr1	48279854	48280244	cluster2
chr1	48515964	48516191	cluster1
chr1	48606136	48606272	cluster6
chr1	48928980	48929082	cluster2
chr1	49033444	49033572	cluster6
chr1	50256849	50257152	cluster1
chr1	50623875	50624026	cluster2
chr1	50697111	50697420	cluster6
chr1	50765822	50766249	cluster1
chr1	50828649	50829299	cluster1
chr1	50828649	50829300	cluster1
chr1	50924756	50926107	cluster3
chr1	50981288	50981558	cluster6
chr1	50993564	50993857	cluster1
chr1	51115702	51116277	cluster6
chr1	51132238	51132664	cluster1
chr1	51132238	51132664	cluster1
chr1	51199745	51199982	cluster3
chr1	51213089	51213433	cluster1
chr1	51213090	51213433	cluster1
chr1	51249416	51249627	cluster1
chr1	51267010	51267661	cluster6
chr1	51290540	51290761	cluster5
chr1	51327188	51327389	cluster3
chr1	51349451	51349612	cluster2
chr1	51380354	51380532	cluster6
chr1	51383978	51384360	cluster4
chr1	51401945	51402083	cluster4
chr1	51403814	51404038	cluster6
chr1	51425982	51426407	cluster6
chr1	51458137	51458388	cluster3
chr1	51509739	51510075	cluster2
chr1	51513562	51513997	cluster6
chr1	51515103	51515551	cluster6
chr1	51596244	51596471	cluster3
chr1	51617619	51617832	cluster5
chr1	51625138	51625283	cluster6
chr1	51636845	51637046	cluster2
chr1	51647369	51647625	cluster2
chr1	51739437	51739771	cluster3
chr1	51763960	51764479	cluster1
chr1	51764001	51764479	cluster1
chr1	51768511	51768950	cluster4
chr1	51779611	51779714	cluster1
chr1	51801202	51801325	cluster6
chr1	51802519	51803001	cluster1
chr1	51802520	51802856	cluster1
chr1	51805506	51805644	cluster1
chr1	51808507	51809431	cluster4
chr1	51820415	51820592	cluster3
chr1	51836829	51837304	cluster3
chr1	51838003	51838250	cluster6
chr1	51848008	51848271	cluster6
chr1	51860733	51861152	cluster6
chr1	51875505	51875732	cluster6
chr1	51880268	51880901	cluster6
chr1	51899307	51899779	cluster3
chr1	51903008	51903210	cluster1
chr1	51906302	51906563	cluster3
chr1	51932287	51932603	cluster1
chr1	51932287	51933103	cluster1
chr1	51970215	51970455	cluster4
chr1	51991844	51992495	cluster6
chr1	51996945	51997499	cluster5
chr1	52043198	52043311	cluster5
chr1	52094355	52094853	cluster4
chr1	52132164	52132512	cluster6
chr1	52140401	52141135	cluster6
chr1	52149935	52150482	cluster6
chr1	52158961	52159317	cluster6
chr1	52161730	52162057	cluster6
chr1	52165310	52165604	cluster6
chr1	52171392	52171625	cluster4
chr1	52184815	52185025	cluster6
chr1	52257892	52258232	cluster1
chr1	52257892	52258232	cluster1
chr1	52264335	52264753	cluster6
chr1	52279995	52280421	cluster7
chr1	52305823	52306819	cluster2
chr1	52331846	52332302	cluster3
chr1	52465032	52466001	cluster6
chr1	52502271	52502728	cluster6
chr1	52521470	52521870	cluster6
chr1	52524197	52524444	cluster3
chr1	52553829	52554312	cluster6
chr1	52554712	52554837	cluster6
chr1	52571720	52571951	cluster6
chr1	52597331	52597596	cluster5
chr1	52663303	52663476	cluster6
chr1	52723054	52723188	cluster3
chr1	52799590	52800006	cluster3
chr1	52904187	52904339	cluster6
chr1	52949444	52949800	cluster1
chr1	52971556	52972483	cluster1
chr1	52971556	52972483	cluster1
chr1	53240715	53240871	cluster1
chr1	53471566	53472111	cluster6
chr1	53501542	53501772	cluster1
chr1	53501542	53501772	cluster1
chr1	53720904	53721224	cluster6
chr1	53816917	53817249	cluster6
chr1	53845953	53846243	cluster6
chr1	53936733	53937125	cluster6
chr1	53952533	53952891	cluster6
chr1	53973012	53973192	cluster6
chr1	53985249	53985543	cluster3
chr1	53997920	53998419	cluster4
chr1	54002659	54002968	cluster3
chr1	54014496	54014689	cluster6
chr1	54015345	54015501	cluster4
chr1	54042871	54043101	cluster6
chr1	54060133	54060516	cluster3
chr1	54061254	54061866	cluster6
chr1	54082677	54083306	cluster6
chr1	54106307	54106762	cluster6
chr1	54111320	54111520	cluster3
chr1	54118642	54118767	cluster3
chr1	54120144	54120421	cluster4
chr1	54145076	54145518	cluster4
chr1	54152947	54153668	cluster6
chr1	54168220	54168751	cluster6
chr1	54175998	54176132	cluster6
chr1	54469076	54469406	cluster6
chr1	54571149	54571437	cluster2
chr1	54580035	54580437	cluster6
chr1	54597743	54597866	cluster6
chr1	54650851	54651281	cluster2
chr1	54707766	54708338	cluster3
chr1	54716825	54717302	cluster6
chr1	54853350	54853510	cluster5
chr1	55159009	55159182	cluster6
chr1	55161445	55161596	cluster5
chr1	55201795	55202489	cluster7
chr1	55526567	55526989	cluster6
chr1	55570473	55570582	cluster6
chr1	55586483	55586621	cluster2
chr1	55661179	55661466	cluster1
chr1	55666993	55667157	cluster3
chr1	55675042	55675293	cluster5
chr1	55737964	55738136	cluster6
chr1	55792972	55793151	cluster3
chr1	55837808	55838089	cluster1
chr1	55837808	55838145	cluster1
chr1	55863547	55863845	cluster4
chr1	55889121	55890940	cluster6
chr1	55891371	55891511	cluster6
chr1	55891965	55892406	cluster6
chr1	55894328	55894896	cluster6
chr1	55896006	55897482	cluster6
chr1	55898112	55900612	cluster6
chr1	55909975	55910116	cluster6
chr1	55915992	55916431	cluster6
chr1	55957370	55959240	cluster6
chr1	55966918	55967342	cluster6
chr1	55990435	55990965	cluster6
chr1	56071835	56072359	cluster6
chr1	56130053	56130215	cluster3
chr1	56149588	56149898	cluster6
chr1	56209955	56211431	cluster6
chr1	56226569	56226878	cluster1
chr1	56226569	56226889	cluster1
chr1	56242186	56243295	cluster6
chr1	56244765	56244948	cluster6
chr1	56245504	56248944	cluster6
chr1	56249751	56252698	cluster6
chr1	56253350	56253583	cluster6
chr1	56305824	56306007	cluster6
chr1	56310434	56310593	cluster6
chr1	56321496	56322411	cluster2
chr1	56321497	56321785	cluster1
chr1	56453921	56454494	cluster6
chr1	56641329	56641812	cluster6
chr1	56664000	56665308	cluster6
chr1	56738657	56739021	cluster6
chr1	56750248	56750462	cluster6
chr1	56828904	56829377	cluster6
chr1	56834150	56834363	cluster6
chr1	56843255	56844334	cluster6
chr1	56848464	56849100	cluster6
chr1	56850182	56852865	cluster6
chr1	56882135	56882442	cluster6
chr1	56891321	56892120	cluster6
chr1	56892597	56893582	cluster6
chr1	56896116	56896390	cluster6
chr1	56896961	56897131	cluster6
chr1	56898525	56899122	cluster6
chr1	56899471	56903268	cluster6
chr1	56911117	56912039	cluster6
chr1	56913068	56913551	cluster3
chr1	56914140	56915624	cluster6
chr1	56918803	56919344	cluster6
chr1	56920591	56921850	cluster6
chr1	56922458	56923173	cluster6
chr1	56924261	56924741	cluster6
chr1	56925605	56926246	cluster6
chr1	56926834	56927003	cluster6
chr1	56930883	56931660	cluster6
chr1	56933877	56934288	cluster6
chr1	56936507	56937004	cluster6
chr1	56938025	56940096	cluster6
chr1	56941970	56942422	cluster6
chr1	56943321	56945860	cluster6
chr1	56946393	56946753	cluster6
chr1	56947990	56948411	cluster6
chr1	56948641	56949303	cluster6
chr1	56949488	56969325	cluster6
chr1	56969893	56970719	cluster3
chr1	56974932	56976405	cluster3
chr1	56984033	56984237	cluster2
chr1	57082950	57083738	cluster2
chr1	57083630	57083738	cluster2
chr1	57265696	57266030	cluster6
chr1	57298599	57298852	cluster3
chr1	57302119	57302604	cluster6
chr1	57333904	57334202	cluster5
chr1	57388533	57389138	cluster6
chr1	57436592	57436850	cluster3
chr1	57510499	57510942	cluster6
chr1	57606391	57606933	cluster6
chr1	57613122	57613355	cluster2
chr1	57705037	57705392	cluster6
chr1	57746993	57747565	cluster1
chr1	57747177	57747698	cluster1
chr1	57783494	57784459	cluster4
chr1	57790582	57791093	cluster1
chr1	57807918	57808275	cluster3
chr1	57815830	57816066	cluster4
chr1	57817963	57818097	cluster6
chr1	57882608	57883157	cluster1
chr1	57882742	57883157	cluster1
chr1	57907256	57907387	cluster1
chr1	57907256	57907464	cluster1
chr1	58044008	58044295	cluster3
chr1	58045442	58045899	cluster6
chr1	58056981	58057483	cluster4
chr1	58210133	58210925	cluster3
chr1	58214285	58214613	cluster4
chr1	58291824	58292291	cluster6
chr1	58304319	58304430	cluster5
chr1	58335621	58335824	cluster6
chr1	58420136	58420340	cluster3
chr1	58482657	58482970	cluster6
chr1	58494840	58495269	cluster6
chr1	58497746	58498134	cluster6
chr1	58617204	58617641	cluster4
chr1	58732173	58732293	cluster1
chr1	58732173	58732293	cluster1
chr1	58736893	58737593	cluster6
chr1	58739615	58740025	cluster6
chr1	58740168	58740575	cluster3
chr1	58830815	58831094	cluster6
chr1	58921562	58921953	cluster4
chr1	58937184	58937388	cluster3
chr1	58937677	58938052	cluster6
chr1	59162371	59162620	cluster5
chr1	59276266	59276611	cluster2
chr1	59319031	59319191	cluster2
chr1	59405148	59405411	cluster6
chr1	59469332	59469515	cluster7
chr1	59488978	59489192	cluster6
chr1	59602759	59603266	cluster6
chr1	59761461	59761803	cluster1
chr1	59943939	59944278	cluster6
chr1	59987243	59987506	cluster6
chr1	60312979	60313086	cluster4
chr1	60358833	60359086	cluster6
chr1	60469211	60469464	cluster6
chr1	60469716	60469995	cluster3
chr1	60516629	60516937	cluster6
chr1	60580763	60581397	cluster6
chr1	60625658	60625903	cluster3
chr1	60649147	60649960	cluster2
chr1	60718344	60718659	cluster6
chr1	60723724	60723879	cluster6
chr1	60749132	60749676	cluster1
chr1	60749487	60749847	cluster1
chr1	60796052	60796804	cluster6
chr1	60824305	60824797	cluster6
chr1	60847167	60847323	cluster3
chr1	60849019	60849296	cluster6
chr1	60861366	60861747	cluster3
chr1	60925627	60925894	cluster6
chr1	60998001	60998247	cluster6
chr1	61040524	61041048	cluster4
chr1	61050461	61050711	cluster3
chr1	61111704	61112282	cluster6
chr1	61154463	61154588	cluster3
chr1	61160541	61160952	cluster1
chr1	61301841	61301943	cluster6
chr1	61302682	61302977	cluster5
chr1	61305984	61306114	cluster1
chr1	61321542	61321810	cluster3
chr1	61391841	61392237	cluster6
chr1	61402483	61403118	cluster7
chr1	61416116	61416463	cluster1
chr1	61472450	61473370	cluster3
chr1	61528579	61528911	cluster4
chr1	61555190	61555566	cluster6
chr1	61731108	61731266	cluster1
chr1	62215954	62216386	cluster6
chr1	62272803	62273067	cluster1
chr1	62398801	62399012	cluster6
chr1	62411203	62411784	cluster5
chr1	62439774	62440080	cluster2
chr1	62465538	62465700	cluster2
chr1	62562355	62562578	cluster6
chr1	62563187	62563365	cluster6
chr1	62595342	62595741	cluster6
chr1	62613639	62614232	cluster1
chr1	62613756	62614098	cluster1
chr1	62641871	62642198	cluster6
chr1	62687924	62688445	cluster6
chr1	62735573	62735831	cluster6
chr1	62749801	62751627	cluster6
chr1	62788630	62788741	cluster4
chr1	62907234	62907615	cluster3
chr1	62908660	62908942	cluster3
chr1	62919125	62919654	cluster6
chr1	62947154	62947712	cluster4
chr1	63055827	63056018	cluster3
chr1	63065686	63065875	cluster6
chr1	63088267	63088392	cluster3
chr1	63126367	63126614	cluster6
chr1	63132290	63132566	cluster4
chr1	63190930	63191291	cluster7
chr1	63372848	63373412	cluster4
chr1	63431163	63431428	cluster6
chr1	63444762	63445369	cluster3
chr1	63448071	63448195	cluster7
chr1	63454659	63455052	cluster1
chr1	63454659	63455199	cluster1
chr1	63459850	63460201	cluster3
chr1	63464163	63464410	cluster1
chr1	63464163	63464410	cluster1
chr1	63465708	63465886	cluster1
chr1	63465708	63465999	cluster1
chr1	63493383	63493521	cluster6
chr1	63499130	63499270	cluster4
chr1	63518795	63519197	cluster4
chr1	63571777	63573013	cluster4
chr1	63574283	63574645	cluster4
chr1	63579230	63579615	cluster1
chr1	63579230	63579615	cluster1
chr1	63596681	63596852	cluster1
chr1	63656497	63656714	cluster2
chr1	63745295	63745420	cluster1
chr1	63768183	63768521	cluster6
chr1	63784832	63785146	cluster4
chr1	63804748	63805738	cluster6
chr1	63819343	63819731	cluster2
chr1	63871865	63872295	cluster6
chr1	63898654	63899558	cluster6
chr1	63909932	63910079	cluster3
chr1	63946937	63947069	cluster6
chr1	63951794	63951974	cluster6
chr1	63972245	63972724	cluster6
chr1	64018787	64019237	cluster6
chr1	64019624	64020144	cluster1
chr1	64019793	64020144	cluster1
chr1	64040366	64040702	cluster6
chr1	64055959	64056417	cluster3
chr1	64074100	64074214	cluster6
chr1	64117341	64118476	cluster3
chr1	64198740	64199042	cluster5
chr1	64200556	64200874	cluster5
chr1	64214431	64214767	cluster2
chr1	64219855	64220302	cluster4
chr1	64226098	64226537	cluster6
chr1	64295689	64295909	cluster5
chr1	64441129	64441929	cluster6
chr1	64464016	64464228	cluster3
chr1	64514220	64514494	cluster6
chr1	64521660	64522216	cluster3
chr1	64522621	64522837	cluster3
chr1	64620137	64620549	cluster4
chr1	64631689	64631879	cluster7
chr1	64633452	64633957	cluster6
chr1	64648253	64648549	cluster6
chr1	64690914	64691322	cluster4
chr1	64719621	64720714	cluster4
chr1	64720598	64720714	cluster1
chr1	64726511	64726782	cluster1
chr1	64726511	64727014	cluster1
chr1	64732275	64732700	cluster1
chr1	64853691	64854009	cluster5
chr1	64893965	64894627	cluster1
chr1	64894301	64894627	cluster1
chr1	64919527	64919725	cluster3
chr1	64924135	64924922	cluster1
chr1	64924596	64924922	cluster1
chr1	64929851	64930000	cluster3
chr1	65193532	65193791	cluster6
chr1	65335742	65336399	cluster6
chr1	65343025	65343260	cluster3
chr1	65347411	65347652	cluster6
chr1	65452327	65452636	cluster6
chr1	65548979	65549157	cluster6
chr1	65730288	65730520	cluster6
chr1	66138346	66138577	cluster2
chr1	66196394	66196591	cluster6
chr1	66196974	66197277	cluster3
chr1	66262436	66262597	cluster6
chr1	66279570	66279706	cluster6
chr1	66292403	66293172	cluster6
chr1	66315451	66315869	cluster6
chr1	66324354	66324690	cluster3
chr1	66337319	66337454	cluster3
chr1	66343533	66343739	cluster3
chr1	66369069	66369783	cluster4
chr1	66375007	66375430	cluster4
chr1	66379552	66379789	cluster1
chr1	66389281	66389888	cluster3
chr1	66416339	66417122	cluster3
chr1	66431390	66431844	cluster3
chr1	66436843	66437010	cluster6
chr1	66437778	66438343	cluster6
chr1	66467306	66467459	cluster3
chr1	66468849	66469574	cluster3
chr1	66470251	66470462	cluster6
chr1	66471985	66472274	cluster6
chr1	66607286	66607803	cluster3
chr1	66649558	66649902	cluster3
chr1	66834141	66834368	cluster4
chr1	66861778	66862318	cluster5
chr1	66900573	66900997	cluster6
chr1	66913896	66914542	cluster1
chr1	66914021	66914542	cluster1
chr1	67161815	67161986	cluster6
chr1	67167431	67167722	cluster3
chr1	67183548	67183900	cluster6
chr1	67360105	67360228	cluster1
chr1	67360105	67360229	cluster1
chr1	67414649	67414894	cluster1
chr1	67414649	67414894	cluster1
chr1	67429822	67430214	cluster2
chr1	67531691	67531905	cluster1
chr1	67531691	67531905	cluster1
chr1	67798238	67798385	cluster2
chr1	67798834	67799058	cluster1
chr1	68054825	68054991	cluster6
chr1	68084238	68084382	cluster1
chr1	68134563	68134926	cluster6
chr1	68275756	68276197	cluster6
chr1	68305845	68306043	cluster6
chr1	68371446	68371702	cluster6
chr1	68552171	68553248	cluster1
chr1	68566194	68566503	cluster2
chr1	68689682	68689950	cluster1
chr1	68787684	68787897	cluster1
chr1	68803210	68803554	cluster1
chr1	68803210	68803554	cluster1
chr1	68828524	68829214	cluster2
chr1	68836348	68836710	cluster2
chr1	69088427	69088856	cluster1
chr1	69186705	69187021	cluster6
chr1	69202568	69203570	cluster2
chr1	69436597	69437413	cluster6
chr1	69441077	69441341	cluster3
chr1	69491733	69492143	cluster1
chr1	69491733	69492353	cluster1
chr1	69498907	69499177	cluster2
chr1	69499736	69500088	cluster1
chr1	69499736	69500088	cluster1
chr1	69575373	69575553	cluster2
chr1	69693486	69693795	cluster6
chr1	69759605	69759773	cluster3
chr1	69799025	69799211	cluster6
chr1	69852758	69853989	cluster6
chr1	70207743	70208055	cluster1
chr1	70207743	70208055	cluster1
chr1	70235986	70236266	cluster2
chr1	70258446	70258717	cluster1
chr1	70258446	70258827	cluster1
chr1	70316058	70316657	cluster3
chr1	70385718	70385924	cluster4
chr1	70462334	70462576	cluster1
chr1	70462334	70462576	cluster1
chr1	70536618	70536925	cluster1
chr1	70536618	70536925	cluster1
chr1	70772049	70772392	cluster6
chr1	70857800	70858083	cluster7
chr1	70916888	70917036	cluster2
chr1	70978567	70978685	cluster5
chr1	71031207	71031320	cluster1
chr1	71137853	71138056	cluster6
chr1	71249921	71250083	cluster2
chr1	71263448	71263752	cluster6
chr1	71272530	71272895	cluster6
chr1	71342209	71342422	cluster5
chr1	71357133	71357621	cluster6
chr1	71390445	71390673	cluster2
chr1	71419738	71420295	cluster1
chr1	71419997	71420295	cluster1
chr1	71430392	71430514	cluster1
chr1	71430392	71430670	cluster1
chr1	71667642	71667851	cluster6
chr1	71674697	71674927	cluster6
chr1	71722365	71722501	cluster4
chr1	71765225	71765564	cluster6
chr1	71771711	71772459	cluster6
chr1	71775795	71776312	cluster3
chr1	71824623	71825145	cluster4
chr1	71844953	71845307	cluster6
chr1	71854030	71854515	cluster1
chr1	71897891	71898380	cluster6
chr1	71945155	71945490	cluster6
chr1	71948779	71948946	cluster6
chr1	71971856	71972245	cluster6
chr1	71979916	71980387	cluster1
chr1	72002554	72003300	cluster6
chr1	72112099	72112276	cluster6
chr1	72166073	72166397	cluster6
chr1	72176212	72176912	cluster6
chr1	72295810	72296093	cluster3
chr1	72336755	72337208	cluster3
chr1	72455465	72455750	cluster3
chr1	72492619	72493585	cluster6
chr1	72673258	72673606	cluster1
chr1	72746260	72746847	cluster6
chr1	72810270	72810711	cluster3
chr1	72826209	72826504	cluster5
chr1	72966261	72966617	cluster6
chr1	72978971	72979155	cluster6
chr1	73100904	73101131	cluster6
chr1	73112832	73113664	cluster6
chr1	73116092	73116248	cluster6
chr1	73270758	73270949	cluster5
chr1	73386953	73387330	cluster6
chr1	73388861	73389924	cluster6
chr1	73456429	73456632	cluster2
chr1	73456631	73457182	cluster4
chr1	73588294	73588626	cluster6
chr1	73593935	73594311	cluster6
chr1	73629759	73630226	cluster1
chr1	73850363	73850584	cluster5
chr1	73903177	73903566	cluster3
chr1	73930520	73930677	cluster3
chr1	73933229	73933389	cluster3
chr1	74030121	74030242	cluster1
chr1	74149204	74149337	cluster4
chr1	74197692	74197902	cluster4
chr1	74215703	74216065	cluster1
chr1	74230452	74230613	cluster1
chr1	74230452	74230613	cluster1
chr1	74240482	74240843	cluster3
chr1	74247800	74248143	cluster6
chr1	74300502	74300762	cluster1
chr1	74300503	74300819	cluster1
chr1	74437731	74438277	cluster4
chr1	74672522	74673050	cluster1
chr1	74672522	74673051	cluster1
chr1	74726120	74726389	cluster6
chr1	74815909	74816276	cluster6
chr1	75272471	75272592	cluster2
chr1	75283201	75283393	cluster3
chr1	75290220	75290556	cluster3
chr1	75292528	75292688	cluster1
chr1	75365944	75366104	cluster2
chr1	75372883	75373153	cluster1
chr1	75373023	75373153	cluster1
chr1	75385422	75386033	cluster3
chr1	75386451	75387155	cluster3
chr1	75452371	75452860	cluster3
chr1	75574236	75574735	cluster6
chr1	75601850	75602028	cluster2
chr1	75693224	75693360	cluster5
chr1	75704421	75704941	cluster5
chr1	75738687	75738855	cluster5
chr1	75742009	75742170	cluster6
chr1	75746788	75747313	cluster2
chr1	75786278	75786850	cluster5
chr1	75826005	75826612	cluster6
chr1	75844790	75845052	cluster1
chr1	75844790	75845198	cluster1
chr1	75848347	75848629	cluster6
chr1	75864647	75865086	cluster6
chr1	75869174	75870118	cluster6
chr1	75873830	75874319	cluster6
chr1	75894522	75894749	cluster6
chr1	75933293	75933497	cluster6
chr1	75978161	75978848	cluster6
chr1	75992126	75992559	cluster3
chr1	75995364	75995844	cluster4
chr1	76001288	76001520	cluster6
chr1	76012727	76013034	cluster1
chr1	76012913	76013034	cluster1
chr1	76070666	76071315	cluster3
chr1	76075833	76076090	cluster5
chr1	76082053	76082325	cluster1
chr1	76082182	76082325	cluster1
chr1	76136019	76136439	cluster1
chr1	76136171	76136439	cluster1
chr1	76219294	76220001	cluster3
chr1	76420618	76420884	cluster6
chr1	76427541	76427866	cluster3
chr1	76466443	76466992	cluster6
chr1	76483878	76484934	cluster6
chr1	76487379	76487852	cluster3
chr1	76638156	76638260	cluster7
chr1	76641401	76641627	cluster5
chr1	76644447	76645061	cluster1
chr1	76644447	76645061	cluster1
chr1	76659989	76660288	cluster6
chr1	76705488	76705746	cluster5
chr1	76821921	76822109	cluster3
chr1	76835147	76835598	cluster4
chr1	76866420	76866592	cluster6
chr1	76872598	76873336	cluster6
chr1	77008044	77008252	cluster2
chr1	77008044	77008263	cluster1
chr1	77027557	77027799	cluster6
chr1	77044265	77044540	cluster6
chr1	77057394	77057625	cluster1
chr1	77057394	77057922	cluster1
chr1	77073462	77073610	cluster5
chr1	77075183	77075343	cluster7
chr1	77109885	77110325	cluster6
chr1	77125031	77125529	cluster1
chr1	77125033	77125529	cluster1
chr1	77128239	77128800	cluster5
chr1	77147564	77147904	cluster6
chr1	77186306	77186733	cluster6
chr1	77282977	77283083	cluster6
chr1	77326007	77326239	cluster1
chr1	77346398	77346983	cluster6
chr1	77376434	77376655	cluster1
chr1	77402778	77403157	cluster6
chr1	77406705	77407700	cluster4
chr1	77411245	77411427	cluster3
chr1	77434794	77434935	cluster4
chr1	77437994	77438228	cluster3
chr1	77444560	77445293	cluster4
chr1	77459142	77459278	cluster4
chr1	77501286	77502028	cluster3
chr1	77503783	77504675	cluster3
chr1	77505737	77506023	cluster3
chr1	77507148	77507469	cluster3
chr1	77507883	77508078	cluster3
chr1	77510760	77511864	cluster3
chr1	77512219	77512662	cluster3
chr1	77536013	77536169	cluster6
chr1	77565825	77566316	cluster6
chr1	77630064	77630220	cluster5
chr1	77651268	77651697	cluster6
chr1	77663271	77663736	cluster6
chr1	77685679	77686037	cluster1
chr1	77685679	77686037	cluster1
chr1	77688797	77689349	cluster2
chr1	77708071	77708478	cluster2
chr1	77719517	77720127	cluster1
chr1	77719517	77720161	cluster1
chr1	77753018	77753127	cluster2
chr1	77782874	77783207	cluster1
chr1	77782934	77783207	cluster1
chr1	77791738	77792211	cluster2
chr1	77809067	77809275	cluster4
chr1	77841344	77841528	cluster4
chr1	78018114	78018454	cluster6
chr1	78284604	78284861	cluster2
chr1	78371176	78372247	cluster7
chr1	78390980	78391346	cluster2
chr1	78568304	78568671	cluster5
chr1	78606521	78606809	cluster6
chr1	78666094	78666462	cluster6
chr1	78699648	78699978	cluster4
chr1	78740854	78741048	cluster6
chr1	78742191	78742629	cluster6
chr1	78773631	78773736	cluster6
chr1	78865073	78865415	cluster6
chr1	78901964	78902125	cluster6
chr1	79007412	79007669	cluster4
chr1	79212586	79212714	cluster6
chr1	79287280	79287409	cluster4
chr1	79335703	79336134	cluster3
chr1	79374816	79375194	cluster2
chr1	79391390	79391639	cluster1
chr1	79391390	79391639	cluster1
chr1	79397054	79397196	cluster1
chr1	79432551	79432783	cluster1
chr1	79432551	79432783	cluster1
chr1	79438734	79439243	cluster3
chr1	79458719	79458958	cluster1
chr1	79459129	79459789	cluster1
chr1	79459412	79459660	cluster1
chr1	79485618	79485860	cluster6
chr1	79571163	79571488	cluster1
chr1	79571163	79571619	cluster1
chr1	79657375	79657912	cluster6
chr1	79711447	79712155	cluster3
chr1	79801165	79801320	cluster6
chr1	79819164	79819585	cluster3
chr1	79832774	79833045	cluster5
chr1	79860534	79861004	cluster5
chr1	79861113	79861671	cluster5
chr1	79880657	79880897	cluster3
chr1	79930202	79930753	cluster1
chr1	79932743	79932850	cluster1
chr1	79932743	79933363	cluster1
chr1	79949143	79949416	cluster3
chr1	79978659	79979254	cluster6
chr1	80008919	80009229	cluster4
chr1	80015485	80015786	cluster1
chr1	80015485	80015786	cluster1
chr1	80052902	80053158	cluster6
chr1	80074187	80074896	cluster6
chr1	80165373	80165518	cluster4
chr1	80183312	80183559	cluster2
chr1	80202469	80202769	cluster6
chr1	80220340	80220486	cluster3
chr1	80291425	80291656	cluster1
chr1	80315753	80315897	cluster4
chr1	80371188	80372327	cluster6
chr1	80390178	80390356	cluster6
chr1	80469395	80469542	cluster6
chr1	80494474	80494733	cluster3
chr1	80503783	80504057	cluster6
chr1	80540715	80540900	cluster4
chr1	80589674	80589867	cluster1
chr1	80589674	80589867	cluster1
chr1	80621598	80621762	cluster3
chr1	80676588	80676989	cluster1
chr1	80890035	80890226	cluster6
chr1	80938722	80939314	cluster4
chr1	80939428	80939636	cluster4
chr1	80964509	80964713	cluster3
chr1	80977574	80977732	cluster1
chr1	81077877	81078210	cluster3
chr1	81179345	81180489	cluster6
chr1	81181117	81181810	cluster6
chr1	81189186	81189392	cluster1
chr1	81235909	81236150	cluster4
chr1	81369609	81370205	cluster2
chr1	81653015	81653327	cluster6
chr1	81771719	81772159	cluster6
chr1	81859411	81859716	cluster6
chr1	81864836	81865492	cluster4
chr1	81945432	81945620	cluster6
chr1	82150569	82150951	cluster5
chr1	82158610	82158754	cluster6
chr1	82184697	82184960	cluster4
chr1	82189450	82189753	cluster7
chr1	82213616	82213727	cluster6
chr1	82284483	82287247	cluster5
chr1	82285878	82286299	cluster5
chr1	82362224	82362496	cluster6
chr1	82604845	82605062	cluster6
chr1	82608337	82609108	cluster6
chr1	82735378	82735560	cluster6
chr1	82788144	82788407	cluster6
chr1	82794059	82794272	cluster7
chr1	82796058	82796426	cluster6
chr1	82836330	82836583	cluster3
chr1	82856269	82856630	cluster1
chr1	82856269	82856630	cluster1
chr1	82889020	82889186	cluster1
chr1	82889020	82889186	cluster1
chr1	82970508	82970890	cluster6
chr1	82986749	82987408	cluster6
chr1	83066684	83067488	cluster6
chr1	83077115	83077271	cluster6
chr1	83117648	83118030	cluster6
chr1	83209088	83209241	cluster1
chr1	83268226	83268806	cluster6
chr1	83296090	83296749	cluster6
chr1	83339509	83339876	cluster6
chr1	83340328	83341216	cluster6
chr1	83362241	83362687	cluster6
chr1	83366910	83367166	cluster4
chr1	83395287	83396512	cluster6
chr1	83404318	83405052	cluster6
chr1	83405482	83407092	cluster6
chr1	83509564	83509705	cluster3
chr1	83527613	83528331	cluster6
chr1	83582472	83583479	cluster6
chr1	83641183	83641413	cluster1
chr1	83641183	83641413	cluster1
chr1	83685332	83685544	cluster6
chr1	83738543	83738788	cluster2
chr1	84078647	84078904	cluster4
chr1	84115985	84116464	cluster1
chr1	84115985	84116464	cluster1
chr1	84155188	84155414	cluster2
chr1	84182901	84183184	cluster1
chr1	84182901	84183823	cluster1
chr1	84203450	84203928	cluster6
chr1	84254494	84255092	cluster6
chr1	84294773	84294932	cluster3
chr1	84321445	84321739	cluster3
chr1	84366560	84367103	cluster6
chr1	84386547	84387201	cluster6
chr1	84427751	84428064	cluster6
chr1	84464865	84465167	cluster6
chr1	84491602	84492168	cluster4
chr1	84579061	84579288	cluster4
chr1	84590730	84590888	cluster2
chr1	84613224	84613401	cluster5
chr1	84620760	84621320	cluster7
chr1	84628223	84628415	cluster4
chr1	84846780	84847036	cluster1
chr1	84846780	84847168	cluster1
chr1	84883079	84883187	cluster4
chr1	84935880	84936286	cluster7
chr1	85809091	85809421	cluster3
chr1	85869968	85870453	cluster6
chr1	85896239	85898064	cluster3
chr1	85899904	85900426	cluster3
chr1	85931179	85931516	cluster3
chr1	85957437	85957599	cluster4
chr1	85958437	85958828	cluster3
chr1	85962205	85962481	cluster6
chr1	85965738	85966002	cluster4
chr1	85999610	86000769	cluster4
chr1	86021402	86021854	cluster6
chr1	86053222	86053886	cluster5
chr1	86162028	86162298	cluster3
chr1	86175165	86175683	cluster1
chr1	86277361	86277735	cluster2
chr1	86377333	86377518	cluster3
chr1	86378201	86379265	cluster3
chr1	86408538	86409123	cluster6
chr1	86419444	86419604	cluster6
chr1	86482402	86482521	cluster4
chr1	86533540	86533850	cluster6
chr1	86571944	86572404	cluster4
chr1	86596303	86597316	cluster3
chr1	86681260	86681782	cluster6
chr1	86722151	86722329	cluster6
chr1	86916463	86916589	cluster6
chr1	86952831	86952959	cluster3
chr1	87113655	87113902	cluster1
chr1	87212110	87212565	cluster6
chr1	87341984	87342229	cluster6
chr1	87486555	87486874	cluster3
chr1	87504747	87505314	cluster4
chr1	87507894	87508469	cluster3
chr1	87515149	87515473	cluster4
chr1	87520179	87520356	cluster3
chr1	87542166	87542566	cluster6
chr1	87589298	87589484	cluster3
chr1	87593742	87593894	cluster3
chr1	87671652	87672000	cluster2
chr1	87678974	87679291	cluster6
chr1	87684730	87685097	cluster6
chr1	87733117	87734105	cluster3
chr1	87812156	87812311	cluster3
chr1	87813050	87813801	cluster3
chr1	87848372	87848522	cluster4
chr1	87849195	87849442	cluster3
chr1	87857023	87857273	cluster6
chr1	87911161	87911474	cluster6
chr1	87922029	87922220	cluster4
chr1	87935095	87935441	cluster3
chr1	88153128	88153254	cluster1
chr1	88375900	88376207	cluster1
chr1	88507950	88508203	cluster1
chr1	88507951	88508203	cluster1
chr1	88521326	88521648	cluster4
chr1	88547059	88547753	cluster6
chr1	88580032	88580230	cluster7
chr1	88590891	88591138	cluster3
chr1	88637952	88638258	cluster1
chr1	88653350	88653673	cluster4
chr1	88658491	88658636	cluster5
chr1	88658491	88658636	cluster5
chr1	88668265	88669386	cluster5
chr1	88671185	88671438	cluster1
chr1	88718772	88720162	cluster6
chr1	88757063	88757567	cluster7
chr1	88839848	88840374	cluster5
chr1	88908745	88908992	cluster3
chr1	88943098	88943461	cluster2
chr1	88960229	88960337	cluster3
chr1	88964489	88964887	cluster4
chr1	89007544	89007746	cluster6
chr1	89045431	89045977	cluster3
chr1	89049567	89049796	cluster3
chr1	89136159	89136384	cluster5
chr1	89141457	89141670	cluster1
chr1	89141457	89141670	cluster1
chr1	89164979	89165300	cluster1
chr1	89171310	89171757	cluster6
chr1	89184405	89184802	cluster6
chr1	89193560	89193953	cluster3
chr1	89194913	89195193	cluster6
chr1	89237559	89237889	cluster6
chr1	89244714	89244944	cluster3
chr1	89267880	89267998	cluster1
chr1	89271748	89271926	cluster4
chr1	89312994	89313509	cluster6
chr1	89353069	89353295	cluster4
chr1	89368600	89368711	cluster1
chr1	89368600	89368816	cluster1
chr1	89400634	89401084	cluster5
chr1	89402937	89403256	cluster6
chr1	89406052	89406274	cluster1
chr1	89465766	89466275	cluster6
chr1	89470735	89470982	cluster4
chr1	89471766	89472133	cluster4
chr1	89501203	89501565	cluster4
chr1	89510096	89510304	cluster5
chr1	89517761	89518098	cluster5
chr1	89520396	89520641	cluster2
chr1	89565811	89566017	cluster1
chr1	89565811	89566099	cluster1
chr1	89594911	89595255	cluster3
chr1	89599898	89600475	cluster4
chr1	89600794	89601057	cluster3
chr1	89627460	89627563	cluster4
chr1	89642043	89642407	cluster1
chr1	89642043	89642599	cluster1
chr1	89652662	89652776	cluster1
chr1	89681639	89681861	cluster6
chr1	89750882	89751297	cluster2
chr1	89849560	89849976	cluster6
chr1	89878500	89878954	cluster6
chr1	89889433	89889585	cluster1
chr1	89889433	89889585	cluster1
chr1	89928061	89928161	cluster3
chr1	89989510	89989717	cluster5
chr1	90055054	90055222	cluster6
chr1	90072016	90072153	cluster5
chr1	90084610	90084782	cluster1
chr1	90094647	90094884	cluster4
chr1	90113670	90114082	cluster1
chr1	90174500	90174709	cluster4
chr1	90222598	90222743	cluster7
chr1	90253309	90253975	cluster1
chr1	90253309	90253975	cluster1
chr1	90273145	90273593	cluster6
chr1	90275540	90275994	cluster6
chr1	90309255	90309358	cluster3
chr1	90347035	90347231	cluster6
chr1	90349643	90350062	cluster6
chr1	90356460	90356707	cluster6
chr1	90364694	90365193	cluster6
chr1	90368567	90368717	cluster3
chr1	90384614	90384856	cluster7
chr1	90390410	90390686	cluster6
chr1	90471103	90471577	cluster4
chr1	90488124	90488408	cluster6
chr1	90691084	90691693	cluster6
chr1	90748750	90748903	cluster6
chr1	90751151	90751470	cluster6
chr1	90896819	90897367	cluster6
chr1	90926019	90926305	cluster6
chr1	90968756	90969011	cluster6
chr1	91006673	91007099	cluster4
chr1	91037727	91038079	cluster4
chr1	91059707	91060902	cluster3
chr1	91110735	91110945	cluster1
chr1	91152562	91152752	cluster7
chr1	91152562	91152752	cluster7
chr1	91189149	91189517	cluster3
chr1	91192111	91192504	cluster4
chr1	91205118	91205267	cluster3
chr1	91207020	91207304	cluster3
chr1	91209588	91210107	cluster5
chr1	91209852	91210189	cluster5
chr1	91445400	91445666	cluster6
chr1	91597555	91597909	cluster6
chr1	91625960	91626575	cluster1
chr1	91626073	91626575	cluster1
chr1	91669957	91670187	cluster1
chr1	91669957	91670187	cluster1
chr1	91705448	91705835	cluster6
chr1	91731666	91731989	cluster6
chr1	91752780	91753253	cluster6
chr1	91880087	91880353	cluster3
chr1	91880669	91881162	cluster6
chr1	91931896	91932488	cluster6
chr1	91979632	91980018	cluster1
chr1	91980556	91980683	cluster6
chr1	91987557	91987761	cluster6
chr1	92088240	92088410	cluster6
chr1	92127684	92127982	cluster6
chr1	92194448	92194800	cluster3
chr1	92210702	92211100	cluster1
chr1	92210702	92211187	cluster1
chr1	92269270	92270180	cluster7
chr1	92295744	92296045	cluster6
chr1	92310276	92310633	cluster6
chr1	92337532	92337813	cluster6
chr1	92351373	92351546	cluster1
chr1	92361846	92361961	cluster6
chr1	92379615	92379855	cluster3
chr1	92384247	92384407	cluster6
chr1	92389510	92389747	cluster6
chr1	92393240	92393644	cluster3
chr1	92397688	92397955	cluster2
chr1	92438193	92438313	cluster6
chr1	92519072	92519290	cluster6
chr1	92633716	92634005	cluster6
chr1	92671179	92671518	cluster6
chr1	92675845	92676242	cluster6
chr1	92712362	92712650	cluster6
chr1	92726205	92726820	cluster6
chr1	92781995	92782380	cluster6
chr1	92849208	92849501	cluster3
chr1	92849779	92850414	cluster3
chr1	92879132	92879599	cluster6
chr1	92952943	92953548	cluster1
chr1	92953100	92953355	cluster2
chr1	93051318	93051483	cluster3
chr1	93071460	93071568	cluster3
chr1	93346946	93347552	cluster3
chr1	93349554	93349915	cluster3
chr1	93359724	93359872	cluster1
chr1	93359724	93359872	cluster1
chr1	93366332	93366442	cluster1
chr1	93366332	93366442	cluster1
chr1	93405661	93406518	cluster4
chr1	93423786	93423963	cluster4
chr1	93577396	93577975	cluster3
chr1	93778642	93778842	cluster6
chr1	94053475	94053770	cluster3
chr1	94175347	94175542	cluster1
chr1	94250082	94250548	cluster2
chr1	94270828	94270962	cluster6
chr1	94502126	94502735	cluster1
chr1	94503885	94504420	cluster5
chr1	95048485	95048602	cluster6
chr1	95210833	95211047	cluster1
chr1	95218556	95218970	cluster6
chr1	95314966	95315837	cluster6
chr1	95341982	95342782	cluster6
chr1	95610708	95611142	cluster1
chr1	95610708	95611142	cluster1
chr1	96424041	96424156	cluster6
chr1	96772837	96774284	cluster1
chr1	97156928	97157274	cluster2
chr1	97614973	97615554	cluster3
chr1	97622924	97623198	cluster5
chr1	97628553	97628901	cluster6
chr1	97643066	97643326	cluster6
chr1	97650790	97653429	cluster6
chr1	97658155	97658385	cluster6
chr1	97659280	97659522	cluster6
chr1	97753186	97754070	cluster6
chr1	97760645	97761012	cluster6
chr1	97767665	97767838	cluster6
chr1	97793410	97793547	cluster1
chr1	97793410	97793547	cluster1
chr1	97841102	97841386	cluster1
chr1	97841102	97841386	cluster1
chr1	97862226	97862426	cluster3
chr1	97863935	97864399	cluster6
chr1	97887275	97887845	cluster3
chr1	97900463	97900626	cluster2
chr1	97923629	97923764	cluster5
chr1	97943585	97944022	cluster6
chr1	97946797	97947014	cluster6
chr1	97962038	97962411	cluster3
chr1	97978328	97978578	cluster6
chr1	97985734	97986019	cluster1
chr1	97985734	97986019	cluster1
chr1	97999073	97999195	cluster5
chr1	98031813	98032134	cluster3
chr1	98137741	98137970	cluster1
chr1	98156639	98157039	cluster4
chr1	98192004	98192400	cluster3
chr1	98268688	98268936	cluster6
chr1	98302917	98303140	cluster3
chr1	98447346	98448583	cluster6
chr1	98749516	98750007	cluster1
chr1	98858490	98858925	cluster2
chr1	99069319	99069765	cluster6
chr1	99333526	99333808	cluster2
chr1	99392712	99393378	cluster1
chr1	99970503	99971162	cluster5
chr1	100120224	100120463	cluster6
chr1	100477650	100477852	cluster2
chr1	100518611	100518804	cluster2
chr1	100842973	100843739	cluster6
chr1	100854925	100855055	cluster1
chr1	100923956	100924321	cluster1
chr1	100923956	100924321	cluster1
chr1	101009328	101010110	cluster2
chr1	101683995	101684266	cluster7
chr1	101807653	101807790	cluster6
chr1	102075749	102075902	cluster6
chr1	102235618	102235829	cluster6
chr1	102269018	102269186	cluster2
chr1	102340652	102341099	cluster1
chr1	102448401	102449312	cluster2
chr1	103120055	103120382	cluster1
chr1	103120055	103120382	cluster1
chr1	103181049	103181238	cluster6
chr1	103466108	103466286	cluster2
chr1	103626600	103626920	cluster2
chr1	104073163	104073505	cluster2
chr1	104108045	104108682	cluster6
chr1	104227063	104228100	cluster6
chr1	104754563	104754835	cluster6
chr1	104771909	104772311	cluster5
chr1	104771909	104772311	cluster5
chr1	104773536	104773744	cluster6
chr1	104784570	104784754	cluster6
chr1	104804784	104805016	cluster6
chr1	104902591	104902906	cluster6
chr1	104912216	104912712	cluster6
chr1	104928286	104928637	cluster6
chr1	104994815	104995170	cluster1
chr1	104994977	104995170	cluster1
chr1	105050530	105050881	cluster1
chr1	105050530	105051330	cluster4
chr1	105067929	105068358	cluster6
chr1	105094718	105094943	cluster7
chr1	105111258	105111506	cluster5
chr1	105223678	105223914	cluster6
chr1	105263758	105264049	cluster1
chr1	105263758	105264049	cluster1
chr1	105302216	105302365	cluster5
chr1	105331446	105331764	cluster2
chr1	105342340	105342567	cluster1
chr1	105342340	105342567	cluster1
chr1	105492617	105493221	cluster6
chr1	105498655	105498899	cluster6
chr1	105755962	105756299	cluster2
chr1	105755962	105756299	cluster2
chr1	105802034	105802216	cluster6
chr1	105876470	105877279	cluster6
chr1	105944643	105945813	cluster6
chr1	105975036	105975769	cluster6
chr1	105999686	105999888	cluster3
chr1	106126592	106126776	cluster6
chr1	106155292	106155528	cluster5
chr1	106240344	106240566	cluster6
chr1	106262946	106263268	cluster6
chr1	106268643	106268765	cluster6
chr1	106288979	106289548	cluster4
chr1	106314301	106314731	cluster4
chr1	106350417	106350579	cluster6
chr1	106387290	106387467	cluster1
chr1	106401344	106401516	cluster4
chr1	106603100	106603305	cluster5
chr1	106607733	106608346	cluster6
chr1	106687916	106688638	cluster3
chr1	106766030	106766195	cluster4
chr1	106907897	106908173	cluster2
chr1	106971656	106972026	cluster6
chr1	107529363	107529663	cluster1
chr1	107529363	107531337	cluster2
chr1	107590298	107590574	cluster6
chr1	107645167	107645631	cluster6
chr1	107677037	107677682	cluster2
chr1	107728655	107728810	cluster6
chr1	107805856	107806193	cluster6
chr1	107980494	107980824	cluster1
chr1	107980659	107980824	cluster1
chr1	108087832	108088460	cluster4
chr1	108390422	108390818	cluster6
chr1	109231336	109231441	cluster6
chr1	109512811	109513585	cluster6
chr1	109703504	109703935	cluster4
chr1	109972125	109972391	cluster5
chr1	110005008	110005354	cluster6
chr1	112028655	112028837	cluster1
chr1	112028655	112028837	cluster1
chr1	112192494	112192856	cluster6
chr1	112222168	112222508	cluster2
chr1	112222168	112222933	cluster2
chr1	112520663	112521199	cluster2
chr1	112849494	112849678	cluster2
chr1	112999072	112999454	cluster2
chr1	113297961	113298258	cluster7
chr1	113332843	113333019	cluster1
chr1	113372115	113372331	cluster6
chr1	113395306	113395410	cluster3
chr1	113990233	113990544	cluster2
chr1	115388592	115388776	cluster1
chr1	115809016	115809138	cluster4
chr1	115920895	115921059	cluster1
chr1	115920895	115921415	cluster2
chr1	115956417	115956654	cluster4
chr1	115965097	115965198	cluster6
chr1	116243740	116244345	cluster6
chr1	116331775	116331987	cluster2
chr1	117024239	117024445	cluster6
chr1	118338075	118338582	cluster6
chr1	118377783	118378187	cluster6
chr1	118450796	118451112	cluster2
chr1	118470600	118470965	cluster3
chr1	118540717	118540886	cluster6
chr1	118548903	118549099	cluster3
chr1	118646428	118646962	cluster4
chr1	118730252	118730489	cluster5
chr1	118731461	118731619	cluster1
chr1	118731461	118731619	cluster1
chr1	118765939	118766133	cluster2
chr1	118825398	118825968	cluster6
chr1	118826643	118826937	cluster6
chr1	118907704	118907949	cluster6
chr1	118941109	118941660	cluster1
chr1	118941293	118941403	cluster1
chr1	118997050	118997460	cluster6
chr1	119034165	119034545	cluster5
chr1	119034219	119034516	cluster5
chr1	119050199	119050488	cluster5
chr1	119183799	119184289	cluster6
chr1	119206396	119206577	cluster1
chr1	119211606	119211763	cluster6
chr1	119328715	119329260	cluster5
chr1	119446362	119446577	cluster6
chr1	119834853	119835306	cluster3
chr1	119891145	119891556	cluster3
chr1	119892998	119894335	cluster6
chr1	119911587	119912318	cluster6
chr1	120021993	120022236	cluster6
chr1	120146473	120146726	cluster1
chr1	120603897	120604127	cluster3
chr1	120604474	120604731	cluster3
chr1	120652143	120652679	cluster6
chr1	120655284	120655450	cluster6
chr1	120704469	120704688	cluster2
chr1	120885917	120886673	cluster2
chr1	121004631	121005099	cluster3
chr1	121087612	121088322	cluster5
chr1	121177670	121178285	cluster3
chr1	121178436	121179263	cluster3
chr1	121264038	121264324	cluster2
chr1	121396748	121397240	cluster6
chr1	121447325	121447702	cluster3
chr1	121478439	121479124	cluster6
chr1	121550906	121551022	cluster4
chr1	121560010	121560183	cluster1
chr1	121560010	121560233	cluster1
chr1	121786308	121786593	cluster7
[truncated: 49,706 more rows]
