# Supplementary material for: Whole Genome DNA Methylation Profiling of D2 Medium Spiny Neurons in Mouse Nucleus Accumbens Using Two Independent Library Preparation Methods
Source: Genes (Basel). 2022 Feb 6;13(2):306. doi: 10.3390/genes13020306 (PMC8872013; doi:10.3390/genes13020306)
Supplement: Supplementary file 1 [file genes-13-00306-s001.zip › Table_S11.xlsx]

## Sheet: GO analysis
Table S11: List of enriched GO terms for seven clusters of D2-MSN CpG DMRs
# GREAT version 4.0.4 , Species assembly: mm10, Association rule: Basal+extension: 5000 bp upstream, 1000 bp downstream, 1000000 bp max extension, curated regulatory domains included
Cluster group	# Term Name	Binom FDR Q-Val
Cluster1	cGMP catabolic process	1.43091e-104
Cluster1	cAMP metabolic process	1.5816e-92
Cluster1	cAMP catabolic process	4.35408e-88
Cluster1	cyclic nucleotide catabolic process	1.38659e-83
Cluster1	cyclic nucleotide metabolic process	2.1619e-64
Cluster1	nucleoside phosphate catabolic process	4.51903e-64
Cluster1	nucleotide catabolic process	1.99583e-63
Cluster1	organophosphate catabolic process	7.22966e-48
Cluster1	striatum development	2.55519e-44
Cluster1	subpallium development	4.01057e-37
Cluster1	regulation of protein kinase A signaling	4.09251e-36
Cluster1	negative regulation of cardiac muscle hypertrophy	2.1418e-30
Cluster1	negative regulation of muscle hypertrophy	2.11897e-29
Cluster1	mitotic spindle assembly	5.69565e-24
Cluster1	post-embryonic camera-type eye development	2.51497e-23
Cluster1	osteoclast development	9.42029e-23
Cluster1	regulation of cardiac muscle hypertrophy	1.01773e-21
Cluster1	regulation of muscle hypertrophy	2.22018e-21
Cluster1	visual learning	4.71053e-21
Cluster1	visual behavior	3.51108e-20
Cluster1	positive T cell selection	1.79215e-18
Cluster1	osteoclast differentiation	1.72311e-16
Cluster1	enamel mineralization	2.59189e-15
Cluster1	response to amphetamine	3.82242e-15
Cluster1	negative regulation of cardiac muscle hypertrophy in response to stress	3.79202e-14
Cluster1	negative regulation of cardiac muscle tissue growth	8.6697e-14
Cluster1	regulation of myelination	9.30594e-14
Cluster1	response to caffeine	1.61957e-13
Cluster1	regulation of cardiac muscle hypertrophy in response to stress	1.74639e-13
Cluster1	tooth mineralization	1.96136e-13
Cluster1	response to amine	2.30424e-13
Cluster1	regulation of cellular response to vascular endothelial growth factor stimulus	1.20817e-12
Cluster1	regulation of dopamine receptor signaling pathway	6.25067e-12
Cluster1	amelogenesis	8.50546e-12
Cluster1	response to dexamethasone	4.87644e-11
Cluster1	cellular response to forskolin	8.38087e-11
Cluster1	positive regulation of cardiac muscle cell differentiation	3.76854e-10
Cluster1	positive regulation of renal sodium excretion	3.7867e-10
Cluster1	beta-alanine metabolic process	3.82035e-10
Cluster1	lamellipodium organization	3.95855e-10
Cluster1	negative regulation of platelet aggregation	1.11426e-08
Cluster1	lamellipodium assembly	1.13197e-08
Cluster1	regulation of renal system process	2.08767e-08
Cluster1	regulation of circadian sleep/wake cycle	4.79779e-08
Cluster1	regulation of microvillus assembly	1.5522e-07
Cluster1	regulation of dopaminergic neuron differentiation	3.49229e-06
Cluster1	negative regulation by host of viral genome replication	2.16495e-05
Cluster1	neurofilament cytoskeleton organization	3.64896e-05
Cluster1	glial cell proliferation	4.09646e-05
Cluster1	modulation by host of viral genome replication	4.97952e-05
Cluster1	tangential migration from the subventricular zone to the olfactory bulb	5.69201e-05
Cluster1	regulation of protein exit from endoplasmic reticulum	0.000126841
Cluster1	positive regulation of protein exit from endoplasmic reticulum	0.000135926
Cluster1	substrate-dependent cell migration, cell extension	0.000154323
Cluster1	negative regulation by host of viral process	0.000271373
Cluster1	response to histamine	0.000302339
Cluster1	regulation of postsynaptic cytosolic calcium ion concentration	0.000570844
Cluster1	nuclear migration	0.000880684
Cluster1	activation of store-operated calcium channel activity	0.00135895
Cluster1	positive regulation of synaptic transmission, cholinergic	0.00153616
Cluster1	cell motility involved in cerebral cortex radial glia guided migration	0.00210851
Cluster1	cardiac muscle fiber development	0.00329016
Cluster1	thiamine transport	0.00407665
Cluster1	positive regulation of cell proliferation involved in heart morphogenesis	0.00434553
Cluster1	positive regulation by host of viral genome replication	0.0126581
Cluster1	peptidyl-arginine methylation, to symmetrical-dimethyl arginine	0.0128115
Cluster1	modulation of microtubule cytoskeleton involved in cerebral cortex radial glia guided migration	0.0142547
Cluster1	cellular response to macrophage colony-stimulating factor stimulus	0.0158125
Cluster1	Wnt signaling pathway involved in somitogenesis	0.0191476
Cluster2	visual learning	6.14038e-22
Cluster2	visual behavior	2.4604e-21
Cluster2	associative learning	3.04981e-15
Cluster2	learning	2.02857e-13
Cluster2	positive regulation of amine transport	4.39243e-13
Cluster2	behavioral response to ethanol	3.77815e-11
Cluster2	regulation of neuroblast proliferation	4.80768e-08
Cluster2	negative regulation of synaptic transmission	5.10122e-08
Cluster2	regulation of amine transport	1.40229e-07
Cluster2	cAMP metabolic process	1.60095e-07
Cluster2	regulation of locomotion involved in locomotory behavior	2.67642e-07
Cluster2	regulation of synaptic transmission, GABAergic	4.82591e-07
Cluster2	regulation of catecholamine secretion	6.457e-07
Cluster2	adenylate cyclase-activating dopamine receptor signaling pathway	8.21808e-07
Cluster2	adenylate cyclase-inhibiting G-protein coupled receptor signaling pathway	9.6785e-07
Cluster2	prepulse inhibition	2.24707e-06
Cluster2	negative regulation of catecholamine secretion	2.81277e-06
Cluster2	axon ensheathment	2.80135e-06
Cluster2	cyclic nucleotide catabolic process	2.79104e-06
Cluster2	myelination	4.6997e-06
Cluster2	cAMP catabolic process	4.6855e-06
Cluster2	positive regulation of renal sodium excretion	5.99144e-06
Cluster2	response to histamine	6.832e-06
Cluster2	startle response	1.27093e-05
Cluster2	negative regulation of cAMP biosynthetic process	2.08539e-05
Cluster2	negative regulation of cyclic nucleotide biosynthetic process	2.26575e-05
Cluster2	negative regulation of purine nucleotide biosynthetic process	2.83784e-05
Cluster2	negative regulation of purine nucleotide metabolic process	3.13752e-05
Cluster2	negative regulation of nucleotide metabolic process	3.38066e-05
Cluster2	positive regulation of epithelial cell differentiation	4.05282e-05
Cluster2	positive regulation of neuroblast proliferation	0.000116523
Cluster2	long-term memory	0.000131801
Cluster2	positive regulation of organic acid transport	0.000208753
Cluster2	circadian regulation of gene expression	0.000217774
Cluster2	regulation of fibroblast apoptotic process	0.00027057
Cluster2	purine ribonucleotide catabolic process	0.00031539
Cluster2	histone H3-S10 phosphorylation	0.00038196
Cluster2	nucleoside phosphate catabolic process	0.000390058
Cluster2	nucleotide catabolic process	0.000411367
Cluster2	positive regulation of Rac protein signal transduction	0.000452791
Cluster2	cytokine secretion	0.000634645
Cluster2	response to amphetamine	0.00064551
Cluster2	positive regulation of urine volume	0.0009493
Cluster2	behavioral response to cocaine	0.00100703
Cluster2	retina layer formation	0.00102727
Cluster2	enamel mineralization	0.00120442
Cluster2	negative regulation of fibroblast apoptotic process	0.00122543
Cluster2	regulation of oligodendrocyte differentiation	0.0013755
Cluster2	vascular endothelial growth factor production	0.00159174
Cluster2	regulation of Rac protein signal transduction	0.0022461
Cluster2	positive regulation of cytosolic calcium ion concentration involved in phospholipase C-activating G-protein coupled signaling pathway	0.00311704
Cluster2	negative regulation of neurological system process	0.00312736
Cluster2	inhibitory postsynaptic potential	0.00338019
Cluster2	negative regulation of amine transport	0.00362848
Cluster2	peptide cross-linking via chondroitin 4-sulfate glycosaminoglycan	0.00385535
Cluster2	regulation of amino acid transport	0.00442221
Cluster2	mammary gland alveolus development	0.00709755
Cluster2	cellular response to chemokine	0.00836019
Cluster2	tooth mineralization	0.0139892
Cluster2	axon extension involved in axon guidance	0.0159486
Cluster2	negative regulation of cardiac muscle cell differentiation	0.0161286
Cluster2	negative regulation of neuron projection regeneration	0.0165678
Cluster2	regulation of dopaminergic neuron differentiation	0.0201507
Cluster2	negative regulation of T cell migration	0.0207551
Cluster2	skeletal muscle satellite cell activation	0.0284058
Cluster2	adult feeding behavior	0.0307008
Cluster2	negative regulation of cardiocyte differentiation	0.0333234
Cluster2	negative regulation of axon regeneration	0.0397253
Cluster2	regulation of midbrain dopaminergic neuron differentiation	0.0457326
Cluster3	actin cytoskeleton organization	1.49e-57
Cluster3	regulation of synaptic plasticity	1.63e-44
Cluster3	calcium ion transport	1.61e-44
Cluster3	regulation of ion transmembrane transporter activity	3.38e-41
Cluster3	activation of GTPase activity	2.57e-40
Cluster3	learning	3.06e-40
Cluster3	small GTPase mediated signal transduction	4.99e-39
Cluster3	regulation of transporter activity	4.24e-38
Cluster3	regulation of transmembrane transporter activity	1.04e-37
Cluster3	plasma membrane organization	1.63e-35
Cluster3	Ras protein signal transduction	2.19e-34
Cluster3	actin cytoskeleton reorganization	2.26e-33
Cluster3	negative regulation of cell projection organization	4.74e-33
Cluster3	calcium ion transmembrane transport	2.14e-31
Cluster3	regulation of cation channel activity	3.78e-31
Cluster3	positive regulation of synaptic transmission	6.1e-31
Cluster3	regulation of dendrite morphogenesis	9.43e-31
Cluster3	regulation of dendrite development	2.03e-30
Cluster3	long-term synaptic potentiation	2.12e-30
Cluster3	peptidyl-serine modification	6.51e-29
Cluster3	peptidyl-serine phosphorylation	1.48e-28
Cluster3	protein localization to cell periphery	3.6e-28
Cluster3	protein localization to plasma membrane	9.88e-28
Cluster3	regulation of protein polymerization	3.57e-27
Cluster3	memory	1.34e-25
Cluster3	regulation of calcium ion transmembrane transport	3.14e-25
Cluster3	regulation of neuronal synaptic plasticity	6.89e-25
Cluster3	cytoskeleton-dependent intracellular transport	1.5e-24
Cluster3	positive regulation of ion transmembrane transporter activity	1.64e-24
Cluster3	positive regulation of transporter activity	2.29e-24
Cluster3	regulation of actin filament polymerization	7.62e-24
Cluster3	peptidyl-threonine modification	1.44e-23
Cluster3	mitotic cell cycle phase transition	1.65e-23
Cluster3	cell cycle phase transition	2.39e-23
Cluster3	regulation of dendritic spine morphogenesis	6.49e-23
Cluster3	regulation of actin polymerization or depolymerization	8.94e-23
Cluster3	positive regulation of long-term synaptic potentiation	1.4e-22
Cluster3	regulation of actin filament length	1.5e-22
Cluster3	regulation of calcium ion transmembrane transporter activity	3.56e-22
Cluster3	peptidyl-threonine phosphorylation	4.92e-22
Cluster3	visual learning	5.6e-22
Cluster3	multicellular organismal signaling	7.69e-22
Cluster3	positive regulation of protein polymerization	7.71e-22
Cluster3	regulation of long-term synaptic potentiation	8.52e-22
Cluster3	regulation of dendritic spine development	1.08e-21
Cluster3	actomyosin structure organization	4.3e-21
Cluster3	visual behavior	1.3e-20
Cluster3	calcium-mediated signaling	2.62e-20
Cluster3	associative learning	6.74e-20
Cluster3	neurotransmitter transport	7.64e-20
Cluster3	transmission of nerve impulse	8.19e-20
Cluster3	regulation of potassium ion transmembrane transporter activity	1.26e-19
Cluster3	negative regulation of ion transmembrane transporter activity	1.91e-19
Cluster3	excitatory postsynaptic potential	6.61e-19
Cluster3	transport along microtubule	6.93e-19
Cluster3	positive regulation of supramolecular fiber organization	9.71e-19
Cluster3	chemical synaptic transmission, postsynaptic	2.38e-18
Cluster3	negative regulation of transporter activity	1.05e-17
Cluster3	actin filament bundle assembly	2.92e-17
Cluster3	actin filament bundle organization	6.5e-17
Cluster3	axo-dendritic transport	1.23e-16
Cluster3	positive regulation of actin filament polymerization	1.34e-16
Cluster3	regulation of vesicle fusion	2.02e-16
Cluster3	inositol phosphate-mediated signaling	4.25e-16
Cluster3	negative regulation of transmembrane transport	1.79e-15
Cluster3	cytokinesis	1.98e-15
Cluster3	dendrite morphogenesis	2.44e-15
Cluster3	negative regulation of dendrite development	6.36e-15
Cluster3	negative regulation of ion transmembrane transport	8.99e-15
Cluster3	regulation of cardiac muscle hypertrophy	9.16e-15
Cluster3	negative regulation of actin filament depolymerization	1.01e-14
Cluster3	Golgi organization	1.23e-14
Cluster3	positive regulation of dendrite extension	1.75e-14
Cluster3	regulation of cardiac muscle contraction	2.17e-14
Cluster3	regulation of calcium-mediated signaling	3.35e-14
Cluster3	neuromuscular process controlling balance	4.03e-14
Cluster3	regulation of muscle hypertrophy	4.55e-14
Cluster3	actin filament capping	4.6e-14
Cluster3	neurotransmitter secretion	7.18e-14
Cluster3	negative regulation of potassium ion transmembrane transporter activity	1.35e-13
Cluster3	presynaptic process involved in chemical synaptic transmission	1.61e-13
Cluster3	actin filament-based movement	1.87e-13
Cluster3	regulation of release of sequestered calcium ion into cytosol	5.05e-13
Cluster3	calcineurin-mediated signaling	7.58e-13
Cluster3	positive regulation of calcium ion transmembrane transporter activity	7.62e-13
Cluster3	regulation of striated muscle contraction	7.74e-13
Cluster3	post-Golgi vesicle-mediated transport	1.94e-12
Cluster3	negative regulation of cardiac muscle hypertrophy	2.49e-12
Cluster3	regulation of sodium ion transmembrane transporter activity	2.5e-12
Cluster3	regulation of peptidyl-threonine phosphorylation	3.34e-12
Cluster3	negative regulation of potassium ion transmembrane transport	4.97e-12
Cluster3	ionotropic glutamate receptor signaling pathway	5.85e-12
Cluster3	insulin receptor signaling pathway	7.11e-12
Cluster3	long term synaptic depression	1.11e-11
Cluster3	regulation of sodium ion transmembrane transport	1.51e-11
Cluster3	Rac protein signal transduction	2.6e-11
Cluster3	negative regulation of protein complex disassembly	6.58e-11
Cluster3	positive regulation of dendritic spine development	6.83e-11
Cluster3	negative regulation of protein depolymerization	7.53e-11
Cluster3	response to mineralocorticoid	7.78e-11
Cluster3	positive regulation of sodium ion transport	3.42e-10
Cluster3	regulation of actin filament depolymerization	3.61e-10
Cluster3	neurofilament cytoskeleton organization	5.78e-10
Cluster3	response to nerve growth factor	7.1e-10
Cluster3	membrane depolarization	2.81e-09
Cluster3	negative regulation of actin filament polymerization	2.84e-09
Cluster3	modulation of excitatory postsynaptic potential	3.96e-09
Cluster3	receptor localization to synapse	1.43e-08
Cluster3	regulation of calcium ion-dependent exocytosis	1.5e-08
Cluster3	positive regulation of anion transport	2.27e-08
Cluster3	negative regulation of potassium ion transport	2.49e-08
Cluster3	positive regulation of dendrite morphogenesis	2.62e-08
Cluster3	positive regulation of nuclear-transcribed mRNA poly(A) tail shortening	2.84e-08
Cluster3	regulation of delayed rectifier potassium channel activity	3.38e-08
Cluster3	relaxation of cardiac muscle	3.56e-08
Cluster3	positive regulation of Arp2/3 complex-mediated actin nucleation	4.87e-08
Cluster3	entrainment of circadian clock by photoperiod	5.17e-08
Cluster3	positive regulation of peptidyl-threonine phosphorylation	6.24e-08
Cluster3	neuronal action potential	1.31e-07
Cluster3	atrial cardiac muscle cell action potential	2.67e-07
Cluster3	homotypic cell-cell adhesion	3.01e-07
Cluster3	photoperiodism	3.02e-07
Cluster3	mitochondrion transport along microtubule	5.43e-07
Cluster3	regulation of protein deacetylation	5.87e-07
Cluster3	atrial cardiac muscle cell to AV node cell communication	7.67e-07
Cluster3	barbed-end actin filament capping	1.19974e-06
Cluster3	relaxation of muscle	1.55884e-06
Cluster3	regulation of homotypic cell-cell adhesion	2.74213e-06
Cluster3	protein palmitoylation	4.188e-06
Cluster3	positive regulation of cardiac muscle hypertrophy	8.4062e-06
Cluster3	activation of MAPKKK activity	1.01431e-05
Cluster3	positive regulation of ERBB signaling pathway	1.14675e-05
Cluster3	entrainment of circadian clock	1.61319e-05
Cluster3	hindbrain radial glia guided cell migration	1.93056e-05
Cluster3	nuclear migration	2.55856e-05
Cluster3	substrate-dependent cell migration, cell extension	2.57733e-05
Cluster3	cellular response to macrophage colony-stimulating factor stimulus	3.66626e-05
Cluster3	motor learning	5.47942e-05
Cluster3	positive regulation of excitatory postsynaptic potential	6.64249e-05
Cluster3	regulation of cGMP metabolic process	7.0312e-05
Cluster3	negative regulation of pathway-restricted SMAD protein phosphorylation	7.56704e-05
Cluster3	G-protein coupled acetylcholine receptor signaling pathway	9.02012e-05
Cluster3	positive regulation of lamellipodium assembly	9.86933e-05
Cluster3	positive regulation of mRNA catabolic process	0.000111964
Cluster3	membrane repolarization	0.000133597
Cluster3	positive regulation of nuclear-transcribed mRNA catabolic process, deadenylation-dependent decay	0.000155112
Cluster3	actin nucleation	0.000172319
Cluster3	gamma-aminobutyric acid transport	0.000204051
Cluster3	microvillus organization	0.000216272
Cluster3	secretory granule localization	0.000257714
Cluster3	neurotransmitter receptor internalization	0.000290559
Cluster3	gamma-aminobutyric acid secretion	0.000381116
Cluster3	vascular smooth muscle contraction	0.000398907
Cluster3	RNA polyadenylation	0.000591347
Cluster3	dorsal/ventral axis specification	0.000681497
Cluster3	regulation of cardiac muscle cell membrane potential	0.00125616
Cluster3	regulation of Rac protein signal transduction	0.00173985
Cluster3	JUN phosphorylation	0.00309305
Cluster3	Arp2/3 complex-mediated actin nucleation	0.00329853
Cluster3	positive regulation of long-term neuronal synaptic plasticity	0.00580433
Cluster3	canonical Wnt signaling pathway involved in midbrain dopaminergic neuron differentiation	0.00857205
Cluster3	central nervous system vasculogenesis	0.0137419
Cluster3	positive regulation of cholesterol biosynthetic process	0.0153889
Cluster4	actomyosin structure organization	1.81087e-25
Cluster4	actin cytoskeleton reorganization	7.30655e-21
Cluster4	negative regulation of cardiac muscle hypertrophy	1.2805e-20
Cluster4	negative regulation of muscle hypertrophy	2.24894e-19
Cluster4	regulation of cardiac muscle hypertrophy	2.83632e-18
Cluster4	regulation of muscle hypertrophy	1.44773e-17
Cluster4	visual learning	8.51411e-15
Cluster4	activation of GTPase activity	1.55475e-14
Cluster4	visual behavior	7.35676e-14
Cluster4	striated muscle cell development	7.10904e-13
Cluster4	myofibril assembly	9.66377e-13
Cluster4	bone cell development	1.3243e-12
Cluster4	cGMP catabolic process	2.76771e-12
Cluster4	associative learning	5.19736e-12
Cluster4	actin filament bundle organization	1.86334e-11
Cluster4	actin filament bundle assembly	2.45782e-11
Cluster4	regulation of muscle adaptation	3.0143e-11
Cluster4	cellular response to carbohydrate stimulus	4.31108e-11
Cluster4	inositol phosphate-mediated signaling	6.70987e-11
Cluster4	negative regulation of organ growth	1.07611e-10
Cluster4	negative regulation of cardiac muscle tissue growth	1.70655e-10
Cluster4	regulation of cellular response to insulin stimulus	6.36589e-10
Cluster4	cAMP metabolic process	6.38188e-10
Cluster4	cyclic nucleotide metabolic process	8.7436e-10
Cluster4	negative regulation of cardiac muscle cell differentiation	1.75496e-09
Cluster4	regulation of insulin receptor signaling pathway	3.91458e-09
Cluster4	cellular response to fatty acid	1.05392e-08
Cluster4	cAMP catabolic process	5.11373e-08
Cluster4	walking behavior	6.14304e-08
Cluster4	cyclic nucleotide catabolic process	6.80228e-08
Cluster4	adult walking behavior	9.32656e-08
Cluster4	microvillus organization	1.01114e-07
Cluster4	negative regulation of cardiocyte differentiation	1.16668e-07
Cluster4	body morphogenesis	1.19752e-07
Cluster4	negative regulation of cardiac muscle tissue development	1.26474e-07
Cluster4	regulation of epidermal growth factor receptor signaling pathway	5.91765e-07
Cluster4	microvillus assembly	8.01067e-07
Cluster4	relaxation of vascular smooth muscle	1.6939e-06
Cluster4	radial glia guided migration of Purkinje cell	1.75739e-06
Cluster4	negative regulation of muscle contraction	1.93385e-06
Cluster4	intrinsic apoptotic signaling pathway in response to endoplasmic reticulum stress	2.19788e-06
Cluster4	head morphogenesis	2.66874e-06
Cluster4	hindbrain radial glia guided cell migration	2.88524e-06
Cluster4	muscle fiber development	3.24568e-06
Cluster4	regulation of protein kinase A signaling	3.26246e-06
Cluster4	modulation of excitatory postsynaptic potential	4.68969e-06
Cluster4	negative regulation of smooth muscle contraction	4.88959e-06
Cluster4	lamellipodium organization	1.12103e-05
Cluster4	purine nucleobase metabolic process	1.59558e-05
Cluster4	nucleobase metabolic process	2.23307e-05
Cluster4	regulation of heart rate by cardiac conduction	2.31164e-05
Cluster4	endoplasmic reticulum calcium ion homeostasis	2.4275e-05
Cluster4	relaxation of smooth muscle	2.51073e-05
Cluster4	face morphogenesis	2.61812e-05
Cluster4	lamellipodium assembly	2.95992e-05
Cluster4	negative regulation of potassium ion transport	3.78261e-05
Cluster4	establishment of endothelial barrier	5.16425e-05
Cluster4	Rap protein signal transduction	9.06124e-05
Cluster4	substrate-dependent cell migration, cell extension	0.000132831
Cluster4	neurotrophin signaling pathway	0.000166869
Cluster4	neurofilament cytoskeleton organization	0.000198936
Cluster4	relaxation of muscle	0.000198958
Cluster4	membrane depolarization during action potential	0.000250459
Cluster4	cellular response to magnesium ion	0.000295401
Cluster4	cell migration in hindbrain	0.000352483
Cluster4	regulation of histone deacetylation	0.000803248
Cluster4	centrosome localization	0.00101872
Cluster4	tonic smooth muscle contraction	0.00132106
Cluster4	protein kinase C-activating G-protein coupled receptor signaling pathway	0.00156482
Cluster4	membrane repolarization	0.00163424
Cluster4	negative regulation of NF-kappaB import into nucleus	0.00374409
Cluster4	COPII-coated vesicle budding	0.00466572
Cluster4	positive regulation of mRNA catabolic process	0.00476585
Cluster4	regulation of cytoplasmic transport	0.00507276
Cluster4	positive regulation of nuclear-transcribed mRNA catabolic process, deadenylation-dependent decay	0.00656542
Cluster4	membrane repolarization during cardiac muscle cell action potential	0.00829638
Cluster4	diet induced thermogenesis	0.00935304
Cluster4	positive regulation of lamellipodium morphogenesis	0.0105772
Cluster4	myelin maintenance	0.0116541
Cluster4	B-1 B cell differentiation	0.0120786
Cluster4	enamel mineralization	0.0131725
Cluster4	nucleobase catabolic process	0.0199353
Cluster4	positive regulation of sarcomere organization	0.0337415
Cluster4	endoplasmic reticulum membrane organization	0.03882
Cluster5	gliogenesis	1.65045e-23
Cluster5	cell fate commitment	1.67451e-21
Cluster5	glial cell differentiation	2.04902e-21
Cluster5	connective tissue development	1.99144e-18
Cluster5	cartilage development	1.30685e-17
Cluster5	regulation of gliogenesis	6.25018e-17
Cluster5	oligodendrocyte differentiation	1.18911e-16
Cluster5	regulation of glial cell differentiation	5.19758e-16
Cluster5	regulation of epithelial cell differentiation	4.5918e-15
Cluster5	regulation of oligodendrocyte differentiation	5.62326e-15
Cluster5	hindbrain development	2.02051e-14
Cluster5	somatic stem cell population maintenance	2.41912e-14
Cluster5	negative regulation of Wnt signaling pathway	1.28784e-13
Cluster5	stem cell population maintenance	4.7837e-13
Cluster5	maintenance of cell number	4.9467e-13
Cluster5	cell fate specification	5.56345e-13
Cluster5	negative regulation of oligodendrocyte differentiation	8.39919e-13
Cluster5	regulation of neural precursor cell proliferation	1.00195e-12
Cluster5	diencephalon development	2.35644e-12
Cluster5	chondrocyte differentiation	3.1649e-12
Cluster5	negative regulation of glial cell differentiation	5.80899e-12
Cluster5	endocrine system development	6.00683e-12
Cluster5	negative regulation of photoreceptor cell differentiation	8.77491e-12
Cluster5	negative regulation of canonical Wnt signaling pathway	9.57296e-12
Cluster5	regulation of stem cell differentiation	1.1002e-11
Cluster5	skeletal muscle cell differentiation	1.1227e-11
Cluster5	regulation of epithelial cell proliferation involved in lung morphogenesis	5.17423e-11
Cluster5	neuron fate commitment	5.33017e-11
Cluster5	regulation of mesenchymal stem cell differentiation	8.4394e-11
Cluster5	neural tube development	1.14051e-10
Cluster5	negative regulation of epithelial cell proliferation	1.16784e-10
Cluster5	regulation of pri-miRNA transcription from RNA polymerase II promoter	1.54757e-10
Cluster5	positive regulation of Notch signaling pathway	2.11002e-10
Cluster5	negative regulation of gliogenesis	2.11623e-10
Cluster5	pituitary gland development	3.32636e-10
Cluster5	glial cell fate commitment	6.42464e-10
Cluster5	oligodendrocyte cell fate specification	1.13094e-09
Cluster5	regulation of mesenchymal cell proliferation	1.58732e-09
Cluster5	regulation of astrocyte differentiation	3.42001e-09
Cluster5	metencephalon development	3.64857e-09
Cluster5	adenohypophysis development	3.9284e-09
Cluster5	positive regulation of epithelial cell differentiation	5.25138e-09
Cluster5	developmental induction	5.65794e-09
Cluster5	regulation of Notch signaling pathway	9.50729e-09
Cluster5	lung cell differentiation	1.20501e-08
Cluster5	negative regulation of hemopoiesis	1.64602e-08
Cluster5	renal tubule development	1.7907e-08
Cluster5	lens development in camera-type eye	2.0115e-08
Cluster5	astrocyte differentiation	2.17563e-08
Cluster5	diencephalon morphogenesis	2.17329e-08
Cluster5	negative regulation of auditory receptor cell differentiation	2.22106e-08
Cluster5	lung epithelial cell differentiation	2.49316e-08
Cluster5	neuronal stem cell population maintenance	2.58905e-08
Cluster5	regulation of osteoblast differentiation	3.18792e-08
Cluster5	regulation of myoblast differentiation	3.92461e-08
Cluster5	prostate gland epithelium morphogenesis	6.25038e-08
Cluster5	forebrain generation of neurons	6.86571e-08
Cluster5	regulation of stem cell proliferation	7.12432e-08
Cluster5	prostate gland morphogenesis	7.78518e-08
Cluster5	notochord development	8.40223e-08
Cluster5	lung epithelium development	9.91698e-08
Cluster5	lens fiber cell differentiation	1.27093e-07
Cluster5	regulation of timing of cell differentiation	1.92737e-07
Cluster5	vasculogenesis	3.215e-07
Cluster5	exocrine system development	3.25288e-07
Cluster5	regulation of development, heterochronic	3.80292e-07
Cluster5	neural precursor cell proliferation	4.94663e-07
Cluster5	positive regulation of neural precursor cell proliferation	6.34987e-07
Cluster5	forebrain morphogenesis	7.04148e-07
Cluster5	hair cycle process	8.64815e-07
Cluster5	positive regulation of heparan sulfate proteoglycan biosynthetic process	8.90156e-07
Cluster5	lens morphogenesis in camera-type eye	9.30052e-07
Cluster5	negative regulation of stem cell differentiation	1.20395e-06
Cluster5	negative regulation of epithelial cell differentiation	1.22088e-06
Cluster5	positive regulation of glial cell differentiation	1.8724e-06
Cluster5	cerebral cortex neuron differentiation	2.10761e-06
Cluster5	labyrinthine layer development	2.25346e-06
Cluster5	regulation of cartilage development	2.35645e-06
Cluster5	hair cycle	2.38471e-06
Cluster5	photoreceptor cell differentiation	2.52186e-06
Cluster5	regulation of protein kinase C signaling	3.26132e-06
Cluster5	negative regulation of ossification	3.59757e-06
Cluster5	retina morphogenesis in camera-type eye	4.0807e-06
Cluster5	regulation of neuroblast proliferation	4.3285e-06
Cluster5	heart valve morphogenesis	4.86537e-06
Cluster5	positive regulation of cartilage development	8.45476e-06
Cluster5	lens fiber cell development	8.48671e-06
Cluster5	skin epidermis development	9.03643e-06
Cluster5	bone mineralization	9.12009e-06
Cluster5	dentate gyrus development	9.35877e-06
Cluster5	hindbrain morphogenesis	1.03229e-05
Cluster5	regulation of chondrocyte differentiation	1.14001e-05
Cluster5	negative regulation of osteoblast differentiation	1.17316e-05
Cluster5	biomineral tissue development	1.17731e-05
Cluster5	hair follicle development	1.19769e-05
Cluster5	midbrain-hindbrain boundary development	1.27094e-05
Cluster5	homotypic cell-cell adhesion	1.29032e-05
Cluster5	smooth muscle cell differentiation	1.31372e-05
Cluster5	prostate gland development	1.32612e-05
Cluster5	central nervous system neuron axonogenesis	1.42685e-05
Cluster5	eye photoreceptor cell differentiation	1.47043e-05
Cluster5	hippocampus development	1.78873e-05
Cluster5	spinal cord dorsal/ventral patterning	1.93113e-05
Cluster5	cell proliferation in forebrain	2.10516e-05
Cluster5	negative regulation of fibroblast growth factor receptor signaling pathway	2.23029e-05
Cluster5	positive regulation of mesenchymal cell proliferation	3.08073e-05
Cluster5	salivary gland development	3.07588e-05
Cluster5	epithelial tube branching involved in lung morphogenesis	3.17415e-05
Cluster5	negative regulation of blood vessel morphogenesis	3.5031e-05
Cluster5	glomerulus development	3.50977e-05
Cluster5	cellular response to carbohydrate stimulus	3.71113e-05
Cluster5	brain morphogenesis	3.84102e-05
Cluster5	negative regulation of angiogenesis	3.96363e-05
Cluster5	genitalia development	4.27646e-05
Cluster5	positive regulation of gliogenesis	4.71764e-05
Cluster5	cell differentiation involved in kidney development	4.94871e-05
Cluster5	heart valve development	5.22627e-05
Cluster5	forebrain neuron fate commitment	6.65199e-05
Cluster5	negative regulation of myeloid cell differentiation	6.99705e-05
Cluster5	spinal cord patterning	7.30594e-05
Cluster5	endocrine pancreas development	7.88914e-05
Cluster5	prostate gland morphogenetic growth	8.25886e-05
Cluster5	camera-type eye photoreceptor cell differentiation	8.45229e-05
Cluster5	regulation of retina development in camera-type eye	0.000118787
Cluster5	positive regulation of stem cell population maintenance	0.000141301
Cluster5	negative regulation of mitochondrion organization	0.000190262
Cluster5	labyrinthine layer morphogenesis	0.000190011
Cluster5	ammonium transport	0.000235228
Cluster5	cerebellar cortex development	0.000243067
Cluster5	transepithelial ammonium transport	0.000257397
Cluster5	negative regulation of glial cell proliferation	0.000275789
Cluster5	modulation by virus of host process	0.000322613
Cluster5	neuromuscular process controlling balance	0.000322493
Cluster5	limb bud formation	0.000342864
Cluster5	rostrocaudal neural tube patterning	0.000375951
Cluster5	central nervous system projection neuron axonogenesis	0.000389626
Cluster5	positive regulation of glycoprotein biosynthetic process	0.000396528
Cluster5	apoptotic process involved in development	0.00041413
Cluster5	G1/S transition of mitotic cell cycle	0.000420554
Cluster5	regulation of secondary heart field cardioblast proliferation	0.000445876
Cluster5	cell cycle G1/S phase transition	0.000447539
Cluster5	B cell apoptotic process	0.000459225
Cluster5	epithelial cell differentiation involved in kidney development	0.000459579
Cluster5	glandular epithelial cell differentiation	0.000475989
Cluster5	salivary gland morphogenesis	0.000479773
Cluster5	regulation of fibroblast growth factor receptor signaling pathway	0.000485066
Cluster5	proximal/distal pattern formation	0.000492772
Cluster5	positive regulation of glycoprotein metabolic process	0.000501059
Cluster5	spinal cord oligodendrocyte cell fate specification	0.000515305
Cluster5	branch elongation of an epithelium	0.00053985
Cluster5	regulation of heart morphogenesis	0.000594556
Cluster5	regulation of cardioblast proliferation	0.00059622
Cluster5	positive regulation of BMP signaling pathway	0.00064065
Cluster5	embryonic placenta morphogenesis	0.000652306
Cluster5	modulation by virus of host morphology or physiology	0.000662637
Cluster5	skeletal muscle satellite cell differentiation	0.000678634
Cluster5	regulation of glial cell proliferation	0.000852691
Cluster5	T cell differentiation in thymus	0.000937942
Cluster5	regulation of glycoprotein biosynthetic process	0.000982405
Cluster5	regulation of extracellular matrix organization	0.00102632
Cluster5	outer ear morphogenesis	0.00106585
Cluster5	chorio-allantoic fusion	0.00123798
Cluster5	amelogenesis	0.0012461
Cluster5	ventral spinal cord interneuron differentiation	0.00130345
Cluster5	regulation of glycoprotein metabolic process	0.00130781
Cluster5	vasculogenesis involved in coronary vascular morphogenesis	0.00134905
Cluster5	regulation of erythrocyte differentiation	0.00152466
Cluster5	negative regulation of neural precursor cell proliferation	0.00155193
Cluster5	cerebellum morphogenesis	0.00163049
Cluster5	negative regulation of astrocyte differentiation	0.00173989
Cluster5	telencephalon regionalization	0.00189925
Cluster5	ventral spinal cord interneuron fate commitment	0.0019458
Cluster5	regulation of phagocytosis	0.0019511
Cluster5	striated muscle cell proliferation	0.00200203
Cluster5	negative regulation of epidermis development	0.00203905
Cluster5	axis elongation	0.00205337
Cluster5	osteoblast fate commitment	0.00225131
Cluster5	chondrocyte development	0.00240848
Cluster5	hair follicle morphogenesis	0.0024488
Cluster5	cardiac muscle cell proliferation	0.00275447
Cluster5	regulation of platelet aggregation	0.0028772
Cluster5	forebrain regionalization	0.00368446
Cluster5	epithelial cell fate commitment	0.0038113
Cluster5	negative regulation of myeloid leukocyte differentiation	0.00410793
Cluster5	epithelial cell differentiation involved in prostate gland development	0.00497012
Cluster5	GABAergic neuron differentiation	0.00515149
Cluster5	dorsal spinal cord development	0.00550894
Cluster5	regulation of hippo signaling	0.00574463
Cluster5	endocardial cushion morphogenesis	0.00635
Cluster5	cell surface receptor signaling pathway involved in heart development	0.00659901
Cluster5	positive regulation of actin filament bundle assembly	0.00813974
Cluster5	prostate gland growth	0.00892731
Cluster5	loop of Henle development	0.00909432
Cluster5	muscle cell proliferation	0.00923211
Cluster5	collagen-activated signaling pathway	0.0103484
Cluster5	cardiac muscle tissue growth	0.0105409
Cluster5	positive regulation of multicellular organism growth	0.0107109
Cluster5	commitment of neuronal cell to specific neuron type in forebrain	0.0107461
Cluster5	positive regulation of protein exit from endoplasmic reticulum	0.0124195
Cluster5	atrioventricular valve morphogenesis	0.0133501
Cluster5	parasympathetic nervous system development	0.0136785
Cluster5	ventral spinal cord interneuron specification	0.0151446
Cluster5	noradrenergic neuron differentiation	0.0164501
Cluster5	forebrain ventricular zone progenitor cell division	0.0177048
Cluster5	prostate glandular acinus development	0.018574
Cluster5	branching morphogenesis of a nerve	0.0226359
Cluster5	glomerular visceral epithelial cell differentiation	0.0256944
Cluster5	morphogenesis of an epithelial bud	0.0257095
Cluster5	calcium-dependent cell-cell adhesion via plasma membrane cell adhesion molecules	0.0269094
Cluster5	spinal cord association neuron differentiation	0.0279119
Cluster5	trachea development	0.0280435
Cluster5	glomerular epithelial cell differentiation	0.0287905
Cluster5	interferon-gamma production	0.0306711
Cluster5	canonical Wnt signaling pathway involved in negative regulation of apoptotic process	0.0333637
Cluster5	type B pancreatic cell development	0.0343714
Cluster5	monocyte aggregation	0.0446246
Cluster5	lipid translocation	0.0447991
Cluster5	regulation of developmental pigmentation	0.0464018
Cluster5	regulation of Golgi to plasma membrane protein transport	0.0491465
Cluster6	long-term synaptic potentiation	4.38601e-27
Cluster6	regulation of alkaline phosphatase activity	1.37603e-21
Cluster6	corpus callosum development	1.46868e-21
Cluster6	positive regulation of alkaline phosphatase activity	1.37745e-20
Cluster6	regulation of alpha-amino-3-hydroxy-5-methyl-4-isoxazole propionate selective glutamate receptor activity	1.39823e-19
Cluster6	regulation of sarcomere organization	2.25465e-19
Cluster6	glomerulus morphogenesis	1.84179e-17
Cluster6	positive regulation of myoblast differentiation	2.06537e-17
Cluster6	detection of calcium ion	2.94634e-14
Cluster6	regulation of development, heterochronic	1.30983e-12
Cluster6	regulation of vascular endothelial growth factor signaling pathway	1.36434e-12
Cluster6	ventricular cardiac muscle cell differentiation	1.41308e-12
Cluster6	regulation of timing of cell differentiation	1.98328e-12
Cluster6	positive regulation of long-term synaptic potentiation	3.22998e-12
Cluster6	regulation of cellular response to vascular endothelial growth factor stimulus	4.93652e-12
Cluster6	muscle cell migration	1.05927e-11
Cluster6	adenylate cyclase-activating adrenergic receptor signaling pathway	1.50721e-11
Cluster6	dendrite extension	1.77603e-11
Cluster6	commitment of neuronal cell to specific neuron type in forebrain	2.60193e-11
Cluster6	forebrain neuron fate commitment	4.44903e-11
Cluster6	cardiac ventricle formation	4.8049e-11
Cluster6	regulation of cardiac conduction	1.77761e-10
Cluster6	cardiac chamber formation	1.89527e-10
Cluster6	adrenergic receptor signaling pathway	4.03696e-10
Cluster6	postsynaptic density organization	3.96286e-09
Cluster6	positive regulation of ERBB signaling pathway	4.10107e-09
Cluster6	negative regulation of oligodendrocyte differentiation	2.63622e-08
Cluster6	heart trabecula formation	1.00362e-07
Cluster6	positive regulation of blood pressure by epinephrine-norepinephrine	1.35981e-07
Cluster6	cardiac myofibril assembly	2.78708e-07
Cluster6	gamma-aminobutyric acid transport	7.30758e-07
Cluster6	regulation of relaxation of cardiac muscle	4.21216e-06
Cluster6	gamma-aminobutyric acid secretion	5.2548e-06
Cluster6	luteinization	2.05967e-05
Cluster6	relaxation of cardiac muscle	2.22537e-05
Cluster6	negative regulation of multicellular organism growth	7.08128e-05
Cluster6	myosin filament assembly	0.000269025
Cluster6	intracellular lipid transport	0.00193076
Cluster6	intracellular cholesterol transport	0.0027609
Cluster6	intracellular sterol transport	0.00344549
Cluster6	dynamin family protein polymerization involved in mitochondrial fission	0.00905207
Cluster7	limbic system development	9.69823e-06
Cluster7	hippocampus development	5.99733e-05
Cluster7	neural precursor cell proliferation	0.000215445
Cluster7	apoptotic process involved in development	0.000318576
Cluster7	regulation of epithelial cell proliferation involved in lung morphogenesis	0.00101643
Cluster7	positive regulation of protein complex assembly	0.00103294
Cluster7	regulation of neural retina development	0.00107192
Cluster7	central nervous system neuron axonogenesis	0.00263394
Cluster7	regulation of gliogenesis	0.00264143
Cluster7	central nervous system projection neuron axonogenesis	0.00317248
Cluster7	regulation of retina development in camera-type eye	0.00333702
Cluster7	cardiac muscle cell development	0.00333679
Cluster7	regulation of amacrine cell differentiation	0.00419367
Cluster7	cardiac cell development	0.00632318
Cluster7	muscle cell fate commitment	0.00812449
Cluster7	regulation of transcription involved in cell fate commitment	0.0108411
Cluster7	positive regulation of cell killing	0.0130391
Cluster7	cardiac pacemaker cell development	0.0173703
Cluster7	negative regulation of glial cell differentiation	0.0181623
Cluster7	protein import into nucleus, translocation	0.0189587
Cluster7	negative regulation of photoreceptor cell differentiation	0.0255138
Cluster7	negative regulation of gliogenesis	0.0270981
Cluster7	cardiac myofibril assembly	0.0344537
Cluster7	regulation of glial cell differentiation	0.0359244
Cluster7	negative regulation of oligodendrocyte differentiation	0.0375713
Cluster7	chondrocyte differentiation	0.0384913
Cluster7	regulation of cardiac muscle contraction	0.0422979
Cluster7	cardiac muscle cell differentiation	0.0488618
