# Supplementary material for: Whole Genome DNA Methylation Profiling of D2 Medium Spiny Neurons in Mouse Nucleus Accumbens Using Two Independent Library Preparation Methods
Source: Genes (Basel). 2022 Feb 6;13(2):306. doi: 10.3390/genes13020306 (PMC8872013; doi:10.3390/genes13020306)
Supplement: Supplementary file 1 [file genes-13-00306-s001.zip › Table_S12.xlsx]

## Sheet: DMR motif analysis
Table S12: Transcription factors matched by D2-MSN CpG DMR motif analysis
DMRs cluster	Rank	P-value	% of Targets	% of Background	Matched Motif
cluster1	1	1e-557	0.5208	0.2922	MEIS1/MA0498.2/Jaspar(0.958)
cluster1	2	1e-264	0.3273	0.189	EVX2/MA0888.1/Jaspar(0.867)
cluster1	3	1e-252	0.6627	0.5038	Elk4(ETS)/Hela-Elk4-ChIP-Seq(GSE31477)/Homer(0.61)
cluster1	4	1e-234	0.2515	0.1354	Egr2(Zf)/Thymocytes-Egr2-ChIP-Seq(GSE34254)/Homer(0.86)
cluster1	5	1e-142	0.3712	0.2615	ELF1(ETS)/Jurkat-ELF1-ChIP-Seq(SRA014231)/Homer(0.691)
cluster1	6	1e-113	0.2428	0.1595	NFE2/MA0841.1/Jaspar(0.876)
cluster1	7	1e-110	0.1569	0.0905	Mef2d(MADS)/Retina-Mef2d-ChIP-Seq(GSE61391)/Homer(0.778)
cluster1	8	1e-84	0.5035	0.4117	VDR/MA0693.2/Jaspar(0.634)
cluster1	9	1e-84	0.0907	0.0469	PH0107.1_Msx2/Jaspar(0.724)
cluster1	10	1e-78	0.0409	0.0148	OCT:OCT(POU,Homeobox)/NPC-Brn1-ChIP-Seq(GSE35496)/Homer(0.760)
cluster1	11	1e-71	0.0579	0.0265	PH0063.1_Hoxb8/Jaspar(0.656)
cluster1	12	1e-70	0.2548	0.1867	PH0078.1_Hoxd13/Jaspar(0.678)
cluster1	13	1e-68	0.0476	0.0203	Dlx1/MA0879.1/Jaspar(0.656)
cluster1	14	1e-62	0.163	0.1105	SD0002.1_at_AC_acceptor/Jaspar(0.770)
cluster1	15	1e-59	0.11	0.068	PB0001.1_Arid3a_1/Jaspar(0.854)
cluster1	16	1e-50	0.1616	0.1141	Gfi1/MA0038.1/Jaspar(0.768)
cluster1	17	1e-48	0.004	0.0002	PB0145.1_Mafb_2/Jaspar(0.631)
cluster1	18	1e-47	0.2497	0.1939	Mef2d(MADS)/Retina-Mef2d-ChIP-Seq(GSE61391)/Homer(0.604)
cluster1	19	1e-38	0.1435	0.1042	PB0097.1_Zfp281_1/Jaspar(0.832)
cluster1	20	1e-36	0.0021	0	Hoxb4(Homeobox)/ES-Hoxb4-ChIP-Seq(GSE34014)/Homer(0.695)
cluster1	21	1e-35	0.0028	0.0001	Smad2(MAD)/ES-SMAD2-ChIP-Seq(GSE29422)/Homer(0.655)
cluster1	22	1e-34	0.002	0	POL008.1_DCE_S_I/Jaspar(0.566)
cluster1	23	1e-32	0.0178	0.0067	Slug(Zf)/Mesoderm-Snai2-ChIP-Seq(GSE61475)/Homer(0.710)
cluster1	24	1e-32	0.0907	0.0619	PB0091.1_Zbtb3_1/Jaspar(0.577)
cluster1	25	1e-30	0.0019	0	ASCL1/MA1100.1/Jaspar(0.686)
cluster1	26	1e-27	0.0025	0.0001	KLF4/MA0039.3/Jaspar(0.569)
cluster1	27	1e-27	0.3373	0.2899	ZNF354C/MA0130.1/Jaspar(0.647)
cluster1	28	1e-27	0.0017	0.0001	PH0152.1_Pou6f1_2/Jaspar(0.686)
cluster1	29	1e-27	0.0017	0	ZKSCAN1(Zf)/HepG2-ZKSCAN1-ChIP-Seq(Encode)/Homer(0.632)
cluster1	30	1e-25	0.0021	0.0001	Pknox1(Homeobox)/ES-Prep1-ChIP-Seq(GSE63282)/Homer(0.745)
cluster1	31	1e-21	0.0014	0	THAP1/MA0597.1/Jaspar(0.547)
cluster1	32	1e-21	0.0017	0.0001	ZNF143/MA0088.2/Jaspar(0.623)
cluster1	33	1e-20	0.0052	0.0011	CHR(?)/Hela-CellCycle-Expression/Homer(0.615)
cluster1	34	1e-20	0.0013	0	Nrf2(bZIP)/Lymphoblast-Nrf2-ChIP-Seq(GSE37589)/Homer(0.635)
cluster1	35	1e-18	0.003	0.0004	PB0014.1_Esrra_1/Jaspar(0.612)
cluster1	36	1e-15	0.0013	0.0001	PB0201.1_Zfp281_2/Jaspar(0.590)
cluster2	1	1e-145	0.56	0.3439	Meis1(Homeobox)/MastCells-Meis1-ChIP-Seq(GSE48085)/Homer(0.964)
cluster2	2	1e-122	0.529	0.3326	NKX6-1/MA0674.1/Jaspar(0.976)
cluster2	3	1e-45	0.2785	0.1794	Sox4(HMG)/proB-Sox4-ChIP-Seq(GSE50066)/Homer(0.953)
cluster2	4	1e-43	0.3248	0.2211	FOSB::JUNB/MA1135.1/Jaspar(0.93)
cluster2	5	1e-37	0.3552	0.2556	WT1(Zf)/Kidney-WT1-ChIP-Seq(GSE90016)/Homer(0.788)
cluster2	6	1e-29	0.1673	0.1039	GATA5/MA0766.1/Jaspar(0.841)
cluster2	7	1e-28	0.0503	0.0191	Arid3b/MA0601.1/Jaspar(0.731)
cluster2	8	1e-28	0.2042	0.1352	ZNF528(Zf)/HEK293-ZNF528.GFP-ChIP-Seq(GSE58341)/Homer(0.712)
cluster2	9	1e-24	0.1814	0.1202	IRF4(IRF)/GM12878-IRF4-ChIP-Seq(GSE32465)/Homer(0.690)
cluster2	10	1e-24	0.2496	0.179	WT1(Zf)/Kidney-WT1-ChIP-Seq(GSE90016)/Homer(0.712)
cluster2	11	1e-24	0.0974	0.0537	PB0187.1_Tcf7_2/Jaspar(0.666)
cluster2	12	1e-19	0.0053	0.0002	PB0132.1_Hbp1_2/Jaspar(0.610)
cluster2	13	1e-18	0.0436	0.0193	PB0062.1_Sox12_1/Jaspar(0.624)
cluster2	14	1e-16	0.0278	0.0101	PH0134.1_Pbx1/Jaspar(0.648)
cluster2	15	1e-15	0.0091	0.0014	PB0071.1_Sox4_1/Jaspar(0.673)
cluster2	16	1e-14	0.019	0.0059	SOX8/MA0868.1/Jaspar(0.617)
cluster2	17	1e-13	0.0023	0	POU4F2/MA0683.1/Jaspar(0.551)
cluster2	18	1e-13	0.0023	0	LIN54/MA0619.1/Jaspar(0.620)
cluster2	19	1e-12	0.0026	0	Isl1(Homeobox)/Neuron-Isl1-ChIP-Seq(GSE31456)/Homer(0.697)
cluster2	20	1e-12	0.0026	0.0001	HOXA1(Homeobox)/mES-Hoxa1-ChIP-Seq(SRP084292)/Homer(0.631)
cluster2	21	1e-12	0.0059	0.0006	Hoxa10(Homeobox)/ChickenMSG-Hoxa10.Flag-ChIP-Seq(GSE86088)/Homer(0.635)
cluster2	22	1e-12	0.005	0.0004	MYBL2/MA0777.1/Jaspar(0.636)
cluster2	23	1e-12	0.1823	0.1388	ASCL1/MA1100.1/Jaspar(0.668)
cluster3	1	1e-435	0.2543	0.0849	Mef2d(MADS)/Retina-Mef2d-ChIP-Seq(GSE61391)/Homer(0.971)
cluster3	2	1e-411	0.3467	0.1495	Egr2(Zf)/Thymocytes-Egr2-ChIP-Seq(GSE34254)/Homer(0.90)
cluster3	3	1e-178	0.1481	0.0591	FOS::JUNB/MA1134.1/Jaspar(0.98)
cluster3	4	1e-100	0.5483	0.4286	ARNT::HIF1A/MA0259.1/Jaspar(0.701)
cluster3	5	1e-83	0.0766	0.0317	NFIL3/MA0025.1/Jaspar(0.958)
cluster3	6	1e-81	0.0354	0.0087	Rfx2(HTH)/LoVo-RFX2-ChIP-Seq(GSE49402)/Homer(0.969)
cluster3	7	1e-65	0.3758	0.286	PB0138.1_Irf4_2/Jaspar(0.701)
cluster3	8	1e-63	0.3959	0.3059	Meis1(Homeobox)/MastCells-Meis1-ChIP-Seq(GSE48085)/Homer(0.903)
cluster3	9	1e-61	0.2385	0.1656	PB0169.1_Sox15_2/Jaspar(0.706)
cluster3	10	1e-57	0.0728	0.0351	Dlx1/MA0879.1/Jaspar(0.833)
cluster3	11	1e-51	0.2796	0.2078	POU2F2/MA0507.1/Jaspar(0.736)
cluster3	12	1e-46	0.1682	0.114	LIN54/MA0619.1/Jaspar(0.704)
cluster3	13	1e-43	0.1955	0.1385	YY1(Zf)/Promoter/Homer(0.673)
cluster3	14	1e-43	0.0949	0.0557	MafA(bZIP)/Islet-MafA-ChIP-Seq(GSE30298)/Homer(0.636)
cluster3	15	1e-38	0.1919	0.1389	Ahr::Arnt/MA0006.1/Jaspar(0.643)
cluster3	16	1e-37	0.197	0.1439	PH0022.1_Dlx3/Jaspar(0.573)
cluster3	17	1e-33	0.2326	0.1786	Arid5a/MA0602.1/Jaspar(0.736)
cluster3	18	1e-30	0.0988	0.0645	GATA2/MA0036.3/Jaspar(0.705)
cluster3	19	1e-27	0.1863	0.1414	Twist2/MA0633.1/Jaspar(0.613)
cluster3	20	1e-27	0.0889	0.058	NFATC2/MA0152.1/Jaspar(0.715)
cluster3	21	1e-24	0.0249	0.0108	Tcf12/MA0521.1/Jaspar(0.621)
cluster3	22	1e-23	0.0653	0.0409	PB0171.1_Sox18_2/Jaspar(0.692)
cluster3	23	1e-21	0.2729	0.2263	OCT:OCT(POU,Homeobox,IR1)/NPC-Brn2-ChIP-Seq(GSE35496)/Homer(0.603)
cluster3	24	1e-20	0.1635	0.1273	T/MA0009.2/Jaspar(0.629)
cluster3	25	1e-16	0.0018	0.0001	MF0008.1_MADS_class/Jaspar(0.684)
cluster3	26	1e-14	0.0019	0.0001	ZKSCAN1(Zf)/HepG2-ZKSCAN1-ChIP-Seq(Encode)/Homer(0.645)
cluster3	27	1e-13	0.0021	0.0002	Zfp281(Zf)/ES-Zfp281-ChIP-Seq(GSE81042)/Homer(0.633)
cluster3	28	1e-13	0.0034	0.0005	ZSCAN22(Zf)/HEK293-ZSCAN22.GFP-ChIP-Seq(GSE58341)/Homer(0.680)
cluster3	29	1e-12	0.0042	0.0008	ZSCAN4/MA1155.1/Jaspar(0.587)
cluster3	30	1e-12	0.0214	0.0116	POL009.1_DCE_S_II/Jaspar(0.742)
cluster4	1	1e-193	0.2999	0.1442	Egr2(Zf)/Thymocytes-Egr2-ChIP-Seq(GSE34254)/Homer(0.866)
cluster4	2	1e-164	0.1763	0.0677	Mef2d(MADS)/Retina-Mef2d-ChIP-Seq(GSE61391)/Homer(0.973)
cluster4	3	1e-143	0.5355	0.3673	MEIS3/MA0775.1/Jaspar(0.942)
cluster4	4	1e-124	0.1554	0.0644	FOSL2::JUNB/MA1138.1/Jaspar(0.97)
cluster4	5	1e-99	0.547	0.4062	Zfp57(Zf)/H1-ZFP57.HA-ChIP-Seq(GSE115387)/Homer(0.706)
cluster4	6	1e-91	0.6554	0.5209	POL010.1_DCE_S_III/Jaspar(0.555)
cluster4	7	1e-68	0.3087	0.2082	Nur77(NR)/K562-NR4A1-ChIP-Seq(GSE31363)/Homer(0.718)
cluster4	8	1e-66	0.3149	0.2156	Dlx1/MA0879.1/Jaspar(0.929)
cluster4	9	1e-44	0.3083	0.2263	TFDP1/MA1122.1/Jaspar(0.788)
cluster4	10	1e-42	0.1049	0.0573	NFIL3/MA0025.1/Jaspar(0.956)
cluster4	11	1e-28	0.0241	0.0078	X-box(HTH)/NPC-H3K4me1-ChIP-Seq(GSE16256)/Homer(0.844)
cluster4	12	1e-27	0.0556	0.0282	PB0146.1_Mafk_2/Jaspar(0.669)
cluster4	13	1e-27	0.216	0.1603	PB0091.1_Zbtb3_1/Jaspar(0.740)
cluster4	14	1e-26	0.1061	0.0673	PB0114.1_Egr1_2/Jaspar(0.715)
cluster4	15	1e-21	0.0088	0.0015	Pit1+1bp(Homeobox)/GCrat-Pit1-ChIP-Seq(GSE58009)/Homer(0.793)
cluster4	16	1e-19	0.3062	0.2522	RUNX1/MA0002.2/Jaspar(0.618)
cluster4	17	1e-18	0.0229	0.0093	Zfp57(Zf)/H1-ZFP57.HA-ChIP-Seq(GSE115387)/Homer(0.660)
cluster4	18	1e-18	0.2554	0.2061	LIN54/MA0619.1/Jaspar(0.618)
cluster4	19	1e-16	0.0025	0.0001	PB0197.1_Zfp105_2/Jaspar(0.621)
cluster4	20	1e-14	0.002	0.0001	NRL/MA0842.1/Jaspar(0.619)
cluster4	21	1e-14	0.0027	0.0001	Egr1(Zf)/K562-Egr1-ChIP-Seq(GSE32465)/Homer(0.764)
cluster4	22	1e-13	0.0021	0.0001	MafA(bZIP)/Islet-MafA-ChIP-Seq(GSE30298)/Homer(0.682)
cluster4	23	1e-12	0.0768	0.0537	PH0068.1_Hoxc13/Jaspar(0.619)
cluster5	1	1e-115	0.2218	0.0772	NF1(CTF)/LNCAP-NF1-ChIP-Seq(Unpublished)/Homer(0.969)
cluster5	2	1e-104	0.4848	0.2824	Sox10(HMG)/SciaticNerve-Sox3-ChIP-Seq(GSE35132)/Homer(0.956)
cluster5	3	1e-104	0.2403	0.0943	Lhx1(Homeobox)/EmbryoCarcinoma-Lhx1-ChIP-Seq(GSE70957)/Homer(0.950)
cluster5	4	1e-84	0.4517	0.2721	PB0178.1_Sox8_2/Jaspar(0.770)
cluster5	5	1e-71	0.3762	0.2207	Sox9(HMG)/Limb-SOX9-ChIP-Seq(GSE73225)/Homer(0.645)
cluster5	6	1e-63	0.3804	0.232	POU6F2/MA0793.1/Jaspar(0.614)
cluster5	7	1e-35	0.424	0.3068	PB0099.1_Zfp691_1/Jaspar(0.668)
cluster5	8	1e-35	0.308	0.204	OCT4-SOX2-TCF-NANOG(POU,Homeobox,HMG)/mES-Oct4-ChIP-Seq(GSE11431)/Homer(0.810)
cluster5	9	1e-28	0.0697	0.0274	Atoh1(bHLH)/Cerebellum-Atoh1-ChIP-Seq(GSE22111)/Homer(0.845)
cluster5	10	1e-25	0.2557	0.1725	EWS:ERG-fusion(ETS)/CADO_ES1-EWS:ERG-ChIP-Seq(SRA014231)/Homer(0.657)
cluster5	11	1e-25	0.0462	0.0149	Nr2e3/MA0164.1/Jaspar(0.639)
cluster5	12	1e-19	0.0193	0.0038	NFIC/MA0161.2/Jaspar(0.793)
cluster5	13	1e-18	0.3331	0.2539	PH0020.1_Dlx1/Jaspar(0.666)
cluster5	14	1e-17	0.0046	0.0001	TFAP2C(var.2)/MA0814.1/Jaspar(0.537)
cluster5	15	1e-16	0.0035	0	Smad3(MAD)/NPC-Smad3-ChIP-Seq(GSE36673)/Homer(0.653)
cluster5	16	1e-16	0.0065	0.0003	ZNF7(Zf)/HepG2-ZNF7.Flag-ChIP-Seq(Encode)/Homer(0.714)
cluster5	17	1e-16	0.0039	0.0001	SPIB/MA0081.1/Jaspar(0.609)
cluster5	18	1e-14	0.0031	0	MAFG::NFE2L1/MA0089.1/Jaspar(0.568)
cluster5	19	1e-13	0.0065	0.0005	PB0016.1_Foxj1_1/Jaspar(0.588)
cluster5	20	1e-13	0.0039	0.0001	PH0032.1_Evx2/Jaspar(0.628)
cluster5	21	1e-13	0.0304	0.0117	ZNF24/MA1124.1/Jaspar(0.680)
cluster5	22	1e-12	0.0805	0.0471	FOS/MA0476.1/Jaspar(0.972)
cluster5	23	1e-12	0.0027	0	SOX4/MA0867.1/Jaspar(0.583)
cluster5	24	1e-12	0.0027	0	HIC1(Zf)/Treg-ZBTB29-ChIP-Seq(GSE99889)/Homer(0.511)
cluster5	25	1e-12	0.0112	0.002	MSC/MA0665.1/Jaspar(0.717)
cluster5	26	1e-12	0.0031	0.0001	RUNX2(Runt)/PCa-RUNX2-ChIP-Seq(GSE33889)/Homer(0.630)
cluster6	1	1e-1397	0.2755	0.0694	NEUROD2/MA0668.1/Jaspar(0.88)
cluster6	2	1e-325	0.3393	0.2083	MEF2A/MA0052.3/Jaspar(0.934)
cluster6	3	1e-245	0.3867	0.2657	NFIA/MA0670.1/Jaspar(0.936)
cluster6	4	1e-195	0.7993	0.6955	ARNT::HIF1A/MA0259.1/Jaspar
cluster6	5	1e-189	0.3476	0.2442	Egr2(Zf)/Thymocytes-Egr2-ChIP-Seq(GSE34254)/Homer(0.874)
cluster6	6	1e-112	0.4146	0.3295	ZNF675(Zf)/HEK293-ZNF675.GFP-ChIP-Seq(GSE58341)/Homer(0.666)
cluster6	7	1e-107	0.1842	0.1237	Tbx21(T-box)/GM12878-TBX21-ChIP-Seq(Encode)/Homer(0.898)
cluster6	8	1e-93	0.3401	0.2667	Smad4(MAD)/ESC-SMAD4-ChIP-Seq(GSE29422)/Homer(0.678)
cluster6	9	1e-79	0.1124	0.0712	Atf3(bZIP)/GBM-ATF3-ChIP-Seq(GSE33912)/Homer(0.978)
cluster6	10	1e-71	0.1303	0.0879	TEAD3(TEA)/HepG2-TEAD3-ChIP-Seq(Encode)/Homer(0.659)
cluster6	11	1e-69	0.0813	0.0488	NFIL3/MA0025.1/Jaspar(0.940)
cluster6	12	1e-65	0.0986	0.0632	PH0158.1_Rhox11_2/Jaspar(0.725)
cluster6	13	1e-62	0.1345	0.094	ZNF384/MA1125.1/Jaspar(0.813)
cluster6	14	1e-46	0.1124	0.0799	PB0171.1_Sox18_2/Jaspar(0.622)
cluster6	15	1e-44	0.3096	0.2602	STAT3/MA0144.2/Jaspar(0.617)
cluster6	16	1e-42	0.3723	0.3213	ZNF416(Zf)/HEK293-ZNF416.GFP-ChIP-Seq(GSE58341)/Homer(0.690)
cluster6	17	1e-37	0.2966	0.2519	CHR(?)/Hela-CellCycle-Expression/Homer(0.569)
cluster6	18	1e-31	0.0025	0.0002	MF0008.1_MADS_class/Jaspar(0.758)
cluster6	19	1e-30	0.0017	0.0001	HIC1(Zf)/Treg-ZBTB29-ChIP-Seq(GSE99889)/Homer(0.727)
cluster6	20	1e-28	0.0014	0.0001	OLIG1/MA0826.1/Jaspar(0.659)
cluster6	21	1e-23	0.0018	0.0001	Mef2d(MADS)/Retina-Mef2d-ChIP-Seq(GSE61391)/Homer(0.664)
cluster6	22	1e-22	0.0019	0.0002	Mef2b(MADS)/HEK293-Mef2b.V5-ChIP-Seq(GSE67450)/Homer(0.755)
cluster6	23	1e-20	0.0015	0.0001	POL010.1_DCE_S_III/Jaspar(0.587)
cluster6	24	1e-20	0.0013	0.0001	POL008.1_DCE_S_I/Jaspar(0.605)
cluster6	25	1e-19	0.001	0	NFIC/MA0161.2/Jaspar(0.712)
cluster6	26	1e-16	0.0018	0.0002	PB0060.1_Smad3_1/Jaspar(0.563)
cluster6	27	1e-16	0.0011	0.0001	ZNF467(Zf)/HEK293-ZNF467.GFP-ChIP-Seq(GSE58341)/Homer(0.781)
cluster6	28	1e-15	0.0012	0.0001	NFIA/MA0670.1/Jaspar(0.596)
cluster6	29	1e-15	0.0012	0.0001	Bcl6(Zf)/Liver-Bcl6-ChIP-Seq(GSE31578)/Homer(0.601)
cluster6	30	1e-15	0.0015	0.0002	Tcf21/MA0832.1/Jaspar(0.643)
cluster6	31	1e-15	0.0014	0.0001	PU.1(ETS)/ThioMac-PU.1-ChIP-Seq(GSE21512)/Homer(0.591)
cluster6	32	1e-13	0.0011	0.0001	Hnf6b(Homeobox)/LNCaP-Hnf6b-ChIP-Seq(GSE106305)/Homer(0.517)
cluster7	1	1e-33	0.2282	0.0837	NEUROD2/MA0668.1/Jaspar(0.92)
cluster7	2	1e-18	0.5	0.3423	NF1-halfsite(CTF)/LNCaP-NF1-ChIP-Seq(Unpublished)/Homer
cluster7	3	1e-15	0.2513	0.1405	TBP/MA0108.2/Jaspar
cluster7	4	1e-14	0.1346	0.0593	PB0145.1_Mafb_2/Jaspar(0.696)
cluster7	5	1e-13	0.0821	0.027	PB0146.1_Mafk_2/Jaspar(0.710)
cluster7	6	1e-13	0.0141	0.0004	PRDM1/MA0508.2/Jaspar(0.535)
cluster7	7	1e-12	0.1115	0.0478	PU.1(ETS)/ThioMac-PU.1-ChIP-Seq(GSE21512)/Homer(0.757)
cluster7	8	1e-12	0.2141	0.1234	ZNF384/MA1125.1/Jaspar(0.718)
