# Supplementary material for: Whole Genome DNA Methylation Profiling of D2 Medium Spiny Neurons in Mouse Nucleus Accumbens Using Two Independent Library Preparation Methods
Source: Genes (Basel). 2022 Feb 6;13(2):306. doi: 10.3390/genes13020306 (PMC8872013; doi:10.3390/genes13020306)
Supplement: Supplementary file 1 [file genes-13-00306-s001.zip › Table_S13.xlsx]

## Sheet: Sheet 1
Table S13. Genes with high non-CpG methylation in both D2-MSNs and PFC excitatory neurons
0610039H22Rik
1700012H19Rik
1700021F07Rik
1700024G13Rik
1700042G15Rik
1700051A21Rik
1700055C04Rik
1700065I16Rik
1700108J01Rik
1700119H24Rik
1700122O11Rik
1700124L16Rik
1810034E14Rik
2210420H20Rik
2310043L19Rik
2900052L18Rik
2900057B20Rik
4921525O09Rik
4930417O22Rik
4930428G15Rik
4930452A19Rik
4930474M22Rik
4930487D11Rik
4930517M08Rik
4930550C17Rik
4930597A21Rik
4931429P17Rik
4933416O17Rik
4933427D06Rik
4933429K18Rik
4933429O19Rik
4933433G08Rik
5830408C22Rik
5830432E09Rik
5930403L14Rik
6430628N08Rik
6720468P15Rik
8430437L04Rik
9030404E10Rik
9330162B11Rik
A230028O05Rik
A330076C08Rik
A930004D18Rik
AA387883
AA467197
AA545190
Abtb2
Adgra3
Akna
Aldh1a3
Alx4
Anxa2
Aqp1
Arhgap36
Art1
Atf3
Atoh8
B930092H01Rik
Bcl2l11
Bmi1
Bnc1
C030037D09Rik
Camta1
Car3
Cbln2
Ccdc172
Ccdc182
Ccl7
Cd1d1
Cd70
Cd82
Cdc14b
Cdca7
Cdh4
Cerkl
Chad
Clic4
Col27a1
Colca2
Creb5
Crnde
Cryl1
Ctbp2
Cxcl12
Cyp1b1
Cyp26a1
Cyp26c1
D230030E09Rik
D930007P13Rik
Ddah1
Dkk1
E130114P18Rik
E2f8
E330013P04Rik
Edn1
Egln3
Emilin3
Epas1
Epb41l4a
Epo
Ermn
Esrrg
Evc2
Fam107b
Fgfr2
Fhdc1
Fibcd1
Fibin
Fign
Foxi3
Fut4
Fzd7
Gal
Galnt10
Galr1
Gapt
Gata5
Gdf10
Gdf7
Gjb2
Gjb6
Gli3
Gm10007
Gm10804
Gm10825
Gm11266
Gm11562
Gm12530
Gm13133
Gm13288
Gm13807
Gm15217
Gm15509
Gm15543
Gm16617
Gm17455
Gm17619
Gm17762
Gm19424
Gm1965
Gm1968
Gm20745
Gm21859
Gm26682
Gm2694
Gm2788
Gm32123
Gm32921
Gm33619
Gm3458
Gm34637
Gm38414
Gm4262
Gm45915
Gm4872
Gm5089
Gm5122
Gm51267
Gm5420
Gm6607
Gm6878
Gm839
Gm8883
Gp9
Gprc5b
Grap
Gsdmcl1
Gtsf1l
H2al1j
Hand1
Hcn4
Hebp2
Hesx1
Heyl
Hmgb2
Hoxb5
Hs3st3b1
I0C0044D17Rik
I730030J21Rik
Ifitm1
Ifitm3
Il17rd
Il25
Il9
Inhbb
Insrr
Itga6
Itpripl2
Kcne4
Kcnq4
Krt87
Lad1
Lgr4
Litaf
Lrrc32
Mad1l1
Map3k20
Metap1d
Mfsd4b2
Mgmt
Mir100
Mir135a-2
Mir143
Mir147
Mir15b
Mir16-2
Mir17
Mir17hg
Mir188
Mir1948
Mir1968
Mir19a
Mir19b-1
Mir205
Mir206
Mir20a
Mir214
Mir293
Mir295
Mir3070a
Mir362
Mir363
Mir376b
Mir378c
Mir3965
Mir3966
Mir3971
Mir450b
Mir455
Mir466f-4
Mir466h
Mir467h
Mir504
Mir5112
Mir5120
Mir551b
Mir5618
Mir5622
Mir5709
Mir592
Mir6335
Mir6344
Mir6372
Mir6401
Mir6408
Mir6414
Mir6481
Mir652
Mir6541
Mir6901
Mir6949
Mir6960
Mir6964
Mir7001
Mir7086
Mir7211
Mir7222
Mir7243
Mir763
Mir7677
Mir7686
Mir92-1
Morrbid
Msi2
Nedd1
Nfatc1
Nfia
Nkd1
Nkx6-2
Npy2r
Nuak2
Oaf
Oxtr
Paupar
Pax5
Pcsk6
Platr26
Platr5
Plcb4
Pldi
Plpp3
Ppy
Prdm1
Prdm16
Prnd
Prox1
Psapl1
Ptpn14
Qrfp
Rgs3
Ripk4
Ripply3
Samd4
Saxo1os
Sdk1
Sfrp1
Sfrp2
Shbg
Slc25a13
Slc35g2
Slco4a1
Smim38
Smoc2
Sox1ot
Sox2ot
Sox6
Sox7
Spon2
Sprr4
Sspn
Suclg2
T
Tac1
Tal2
Tbc1d22a
Tbc1d4
Tcf15
Tcf24
Tcf7l2
Tead1
Tent5a
Tgfbr1
Tmem114
Tmem30b
Tmem51os1
Tnni1
Tox3
Tpsab1
Trim71
Tsku
Tspan18
Ttc28
Twist2
Uaca
Ubl4b
Usp6nl
Wdr25
Wnt5a
Wnt8a
Wscd1
Wwox
Zar1
Zfp217
Zfp36l2
Zfp423
Zfp521
Zfp536
Zfp608
Zic5
