# Supplementary material for: Whole Genome DNA Methylation Profiling of D2 Medium Spiny Neurons in Mouse Nucleus Accumbens Using Two Independent Library Preparation Methods
Source: Genes (Basel). 2022 Feb 6;13(2):306. doi: 10.3390/genes13020306 (PMC8872013; doi:10.3390/genes13020306)
Supplement: Supplementary file 1 [file genes-13-00306-s001.zip › Table_S14.xlsx]

## Sheet: Sheet1
Table S14: Non-CpG methylation DMRs comparing D2-MSNs to PFC CamKIIa+ neurons.
chr	start	end	length	PFC_Excit mCA level	D2-MSN mCA level	diff.Methy
chr1	5020501	5023001	2500	0.000583665	0.0695261	0.0689425
chr1	5776001	5778501	2500	0.0249705	0.0983868	0.0734163
chr1	6392501	6394501	2000	0.104863	0.0252697	-0.0795931
chr1	6478501	6480501	2000	0.112961	0.0310179	-0.081943
chr1	6491501	6495001	3500	0.123995	0.0245026	-0.0994925
chr1	6757501	6760501	3000	0.14728	0.0420546	-0.105225
chr1	6826501	6828501	2000	0.100189	0.0246608	-0.0755286
chr1	6942501	6945001	2500	0.0927912	0.0217908	-0.0710003
chr1	11116501	11118501	2000	0.00770867	0.0602761	0.0525675
chr1	11119501	11121501	2000	0.0112195	0.0800224	0.0688028
chr1	13566501	13572501	6000	0.023826	0.106213	0.0823872
chr1	13574001	13588501	14500	0.0422693	0.164796	0.122527
chr1	15411501	15414501	3000	0.0115033	0.0681897	0.0566864
chr1	15670001	15677501	7500	0.0209914	0.102788	0.0817968
chr1	15678501	15685001	6500	0.0224771	0.116273	0.0937954
chr1	17304501	17307001	2500	0.0963687	0.0167007	-0.079668
chr1	17315501	17318501	3000	0.0917815	0.00760651	-0.084175
chr1	28148501	28152501	4000	0.0154093	0.0761951	0.0607858
chr1	33520001	33524501	4500	0.0299646	0.108213	0.0782485
chr1	33529001	33533001	4000	0.015429	0.0861755	0.0707465
chr1	33909501	33911501	2000	0.00714264	0.0589434	0.0518008
chr1	34779001	34781001	2000	0.00153413	0.0661323	0.0645982
chr1	36419001	36421001	2000	0.00803891	0.0614926	0.0534537
chr1	37113001	37117001	4000	0.0129562	0.101785	0.0888291
chr1	37212001	37214501	2500	0.0273172	0.095145	0.0678279
chr1	38630501	38633501	3000	0.0122718	0.0811445	0.0688726
chr1	38729501	38732001	2500	0.00637021	0.0630314	0.0566612
chr1	38761501	38764001	2500	0.0350989	0.109286	0.0741871
chr1	39616001	39618501	2500	0.0120693	0.0693784	0.0573091
chr1	39624001	39626501	2500	0.00404404	0.0547612	0.0507172
chr1	39635001	39639501	4500	0.00448314	0.069305	0.0648218
chr1	39642001	39650001	8000	0.00399344	0.0746153	0.0706219
chr1	40360501	40362501	2000	0.0190597	0.104125	0.0850657
chr1	41673501	41675501	2000	0.0112171	0.160178	0.148961
chr1	41812501	41814501	2000	0.0238619	0.0897684	0.0659064
chr1	41820501	41823001	2500	0.0207633	0.0856174	0.0648541
chr1	41891001	41893001	2000	0.00573084	0.0814603	0.0757295
chr1	42230001	42232501	2500	0.00986019	0.0732348	0.0633747
chr1	42257001	42259001	2000	0.0102086	0.0867823	0.0765737
chr1	42260501	42263501	3000	0.00979535	0.0788519	0.0690566
chr1	42704501	42710001	5500	0.0188657	0.0835229	0.0646572
chr1	42710501	42713501	3000	0.0210665	0.132035	0.110968
chr1	42736001	42738001	2000	0.0585652	0.135169	0.0766037
chr1	43129501	43137001	7500	0.0138075	0.0901225	0.076315
chr1	43139501	43144001	4500	0.00500234	0.0756417	0.0706393
chr1	43144501	43147001	2500	0.00923207	0.0697391	0.0605071
chr1	43160501	43163501	3000	0.00114483	0.0509415	0.0497967
chr1	43178001	43180001	2000	0.000490679	0.0491722	0.0486815
chr1	46965001	46967001	2000	0.00278205	0.0650405	0.0622585
chr1	47194001	47198001	4000	0.014857	0.0772035	0.0623465
chr1	51127501	51130501	3000	0.0150824	0.0710709	0.0559885
chr1	51134001	51139501	5500	0.0166439	0.0794137	0.0627698
chr1	51331501	51333501	2000	0.0364262	0.116399	0.0799723
chr1	51449501	51451501	2000	0.0101874	0.07723	0.0670426
chr1	51517001	51519001	2000	0.0451191	0.11996	0.0748405
chr1	51931001	51933001	2000	0.0744024	0.00119514	-0.0732072
chr1	52131501	52134501	3000	0.0265328	0.0967155	0.0701827
chr1	52135501	52137501	2000	0.0431364	0.110935	0.0677989
chr1	52138001	52144501	6500	0.0373174	0.144668	0.10735
chr1	52146001	52161001	15000	0.0248043	0.112857	0.0880526
chr1	52246001	52251501	5500	0.0321216	0.105129	0.0730072
chr1	52252001	52255001	3000	0.04666	0.130931	0.0842709
chr1	52259501	52263001	3500	0.0294098	0.112225	0.0828156
chr1	52263501	52267501	4000	0.0171277	0.0968791	0.0797514
chr1	52269001	52273501	4500	0.0231726	0.117007	0.0938345
chr1	52274501	52278001	3500	0.0276131	0.0925075	0.0648944
chr1	52279001	52287001	8000	0.0212278	0.0922831	0.0710552
chr1	52288501	52298501	10000	0.0183144	0.100306	0.0819914
chr1	52311501	52313501	2000	0.0135245	0.117287	0.103762
chr1	52319501	52322501	3000	0.0211691	0.108477	0.0873077
chr1	52323501	52328501	5000	0.035871	0.105052	0.0691806
chr1	52339501	52342001	2500	0.0221699	0.0927401	0.0705702
chr1	52463501	52469001	5500	0.0149476	0.0857987	0.0708511
chr1	52485001	52499501	14500	0.0318802	0.114753	0.082873
chr1	52501501	52503501	2000	0.00527597	0.0796417	0.0743657
chr1	52519501	52523001	3500	0.0281384	0.127192	0.0990533
chr1	52553501	52555501	2000	0.013098	0.105111	0.092013
chr1	52633501	52637001	3500	0.0269561	0.101725	0.074769
chr1	55786501	55791001	4500	0.0204982	0.0880781	0.0675799
chr1	55835001	55837001	2000	0.0061676	0.0609375	0.0547699
chr1	55887001	55901501	14500	0.00517378	0.0774125	0.0722387
chr1	55956001	55960001	4000	0.0133683	0.0941011	0.0807328
chr1	56803001	56806001	3000	0.00193372	0.0522973	0.0503636
chr1	56812501	56832001	19500	0.00170558	0.0768546	0.075149
chr1	56833001	56852501	19500	0.00204959	0.0724979	0.0704483
chr1	56853501	56858501	5000	0.000837365	0.0421111	0.0412738
chr1	56894001	56898501	4500	0.0010841	0.0557641	0.05468
chr1	56899001	56907001	8000	0.000760101	0.0638397	0.0630796
chr1	56914001	56916001	2000	0.00101166	0.0655893	0.0645776
chr1	56916501	56928501	12000	0.00329424	0.0711534	0.0678591
chr1	56929001	56939501	10500	0.00381192	0.0649541	0.0611421
chr1	56941501	56943501	2000	0.00225809	0.0466441	0.044386
chr1	56944001	56969501	25500	0.00119151	0.0768693	0.0756778
chr1	56987001	56989501	2500	0.0385533	0.10766	0.0691063
chr1	57212001	57214001	2000	0.0173016	0.106364	0.0890621
chr1	59488501	59490501	2000	0.0166789	0.0877134	0.0710346
chr1	62750501	62752501	2000	0.011779	0.0680701	0.0562911
chr1	63870001	63872001	2000	0.00394777	0.068258	0.0643103
chr1	63932001	63934001	2000	0.00461358	0.0695061	0.0648926
chr1	64051001	64053501	2500	0.00439867	0.0531658	0.0487672
chr1	64732001	64736001	4000	0.041428	0.0477812	0.00635316
chr1	65335001	65337001	2000	0.0104629	0.0807726	0.0703097
chr1	65337501	65340001	2500	0.0218638	0.121867	0.100003
chr1	65340501	65342501	2000	0.0313803	0.117117	0.0857365
chr1	65345001	65351501	6500	0.0233704	0.10662	0.0832494
chr1	67182001	67184501	2500	0.0120798	0.0779727	0.065893
chr1	68542001	68549501	7500	0.00928058	0.0667367	0.0574562
chr1	68555501	68558001	2500	0.0269149	0.107933	0.0810179
chr1	68563001	68565501	2500	0.0402487	0.10421	0.0639609
chr1	69335501	69337501	2000	0.0374952	0.10844	0.070945
chr1	71238501	71243501	5000	0.0234769	0.0877301	0.0642532
chr1	71256001	71260001	4000	0.0161318	0.104623	0.0884914
chr1	71261501	71266001	4500	0.0359087	0.105101	0.0691921
chr1	71270501	71272501	2000	0.0102887	0.0883947	0.0781059
chr1	71719501	71721501	2000	0.0544815	0.139718	0.0852364
chr1	71724001	71726001	2000	0.0498325	0.1389	0.0890679
chr1	71728501	71731501	3000	0.0400866	0.132851	0.0927641
chr1	72506001	72510001	4000	0.0434414	0.155519	0.112078
chr1	72511001	72513001	2000	0.0484047	0.132927	0.0845222
chr1	72868501	72870501	2000	0.00914471	0.083665	0.0745203
chr1	73626001	73628001	2000	0.0403492	0.105903	0.0655542
chr1	74792001	74794501	2500	0.0189608	0.115727	0.0967657
chr1	75422001	75424501	2500	0.0156776	0.0726073	0.0569297
chr1	75437501	75444001	6500	0.0122437	0.0928104	0.0805668
chr1	75459001	75461001	2000	0.00264918	0.0596286	0.0569795
chr1	75930501	75937001	6500	0.00688964	0.060373	0.0534833
chr1	76028501	76030501	2000	0.0247705	0.0831934	0.0584229
chr1	76067501	76069501	2000	0.0071179	0.05631	0.0491921
chr1	76626001	76628001	2000	0.0120187	0.0677427	0.055724
chr1	76634501	76637001	2500	0.0313724	0.0940477	0.0626754
chr1	76637501	76644001	6500	0.0231944	0.139668	0.116474
chr1	76647501	76654001	6500	0.0273299	0.0981758	0.0708458
chr1	76659501	76661501	2000	0.00273635	0.069029	0.0662926
chr1	77311001	77314501	3500	0.0248446	0.103431	0.0785866
chr1	78532001	78534501	2500	0.0146507	0.0854921	0.0708415
chr1	78584501	78588001	3500	0.0571172	0.143637	0.0865201
chr1	78592001	78595001	3000	0.0187109	0.0729621	0.0542511
chr1	78610001	78615001	5000	0.0214798	0.108366	0.0868858
chr1	80120501	80123001	2500	0.0254485	0.0856337	0.0601852
chr1	80464001	80466001	2000	0.0164088	0.0767968	0.0603881
chr1	82260001	82271501	11500	0.0146798	0.0929056	0.0782258
chr1	82273001	82282501	9500	0.015297	0.122341	0.107044
chr1	82284001	82289001	5000	0.00620268	0.0848101	0.0786074
chr1	83405501	83407501	2000	0.00683865	0.0770566	0.070218
chr1	84427001	84429001	2000	0.00861812	0.0772894	0.0686712
chr1	84592001	84594001	2000	0.0267806	0.107027	0.0802463
chr1	84598001	84602001	4000	0.0282442	0.10132	0.0730755
chr1	84605501	84608501	3000	0.0147193	0.0659326	0.0512133
chr1	84620001	84627501	7500	0.0306149	0.113563	0.0829478
chr1	84629001	84637001	8000	0.0334172	0.124379	0.0909621
chr1	84643001	84645501	2500	0.0200053	0.0880794	0.0680741
chr1	86047001	86049001	2000	0.0436131	0.11718	0.0735672
chr1	87171001	87173001	2000	0.0119624	0.0831087	0.0711463
chr1	88756501	88758501	2000	0.00954494	0.0805548	0.0710099
chr1	89235501	89238001	2500	0.0284604	0.09565	0.0671896
chr1	89462501	89464501	2000	0.0986739	0.0203003	-0.0783736
chr1	89468501	89471501	3000	0.122903	0.0337212	-0.0891819
chr1	89552001	89555501	3500	0.112896	0.0218749	-0.0910208
chr1	90968001	90970001	2000	0.00714831	0.0763913	0.069243
chr1	91597001	91599001	2000	0.0165083	0.0969838	0.0804755
chr1	91612501	91617001	4500	0.0522996	0.159447	0.107147
chr1	91617501	91624001	6500	0.0499327	0.136424	0.0864912
chr1	91629001	91632501	3500	0.063553	0.15158	0.088027
chr1	91645001	91647501	2500	0.0417605	0.123583	0.0818229
chr1	91758501	91762001	3500	0.0316628	0.122716	0.0910532
chr1	91974501	91978501	4000	0.00400045	0.0713454	0.0673449
chr1	91980501	91984001	3500	0.00192254	0.05716	0.0552374
chr1	92021501	92024501	3000	0.00940164	0.0679771	0.0585755
chr1	92035501	92038501	3000	0.00471642	0.0518456	0.0471291
chr1	92051001	92054001	3000	0.00608532	0.0542549	0.0481696
chr1	92268501	92271001	2500	0.0127547	0.0971986	0.084444
chr1	92295001	92297501	2500	0.0132957	0.0780289	0.0647331
chr1	92313501	92316001	2500	0.0254638	0.101762	0.076298
chr1	92389001	92391001	2000	0.00585016	0.0617337	0.0558835
chr1	92424501	92426501	2000	0.0215462	0.0784421	0.0568959
chr1	92726501	92728501	2000	0.00797508	0.0634749	0.0554998
chr1	95318001	95321501	3500	0.0709754	0.00482674	-0.0661487
chr1	97649501	97652001	2500	0.000832281	0.0447729	0.0439406
chr1	104771501	104773501	2000	0.0100543	0.0671386	0.0570843
chr1	105518001	105522501	4500	0.143865	0.0354125	-0.108452
chr1	105540501	105543001	2500	0.0996486	0.0276663	-0.0719823
chr1	105618001	105620501	2500	0.128708	0.0516412	-0.0770664
chr1	106085501	106087501	2000	0.0949812	0.0258004	-0.0691807
chr1	106696001	106698501	2500	0.111351	0.0361728	-0.075178
chr1	113542501	113544501	2000	0.0838316	0.0136072	-0.0702244
chr1	116184501	116188001	3500	0.110289	0.0240277	-0.0862614
chr1	116196001	116199001	3000	0.0987954	0.0245028	-0.0742926
chr1	119050001	119052001	2000	0.0893671	0.189314	0.0999469
chr1	119866001	119868001	2000	0.131523	0.0370142	-0.0945087
chr1	123656501	123660501	4000	0.00749612	0.0705276	0.0630315
chr1	123662501	123665001	2500	0.00507177	0.0595165	0.0544447
chr1	124705501	124707501	2000	0.002614	0.0555951	0.0529811
chr1	124713501	124715501	2000	0.0114764	0.0698341	0.0583577
chr1	125026001	125028001	2000	0.0234653	0.0843677	0.0609023
chr1	125480001	125482501	2500	0.0130275	0.0712976	0.05827
chr1	125948001	125952001	4000	0.101523	0.0157892	-0.0857338
chr1	125982001	125985501	3500	0.10872	0.0323835	-0.0763365
chr1	125989001	125992501	3500	0.111162	0.0226787	-0.0884837
chr1	126281501	126283501	2000	0.0893136	0.00991068	-0.079403
chr1	127152501	127155001	2500	0.0228709	0.0887901	0.0659193
chr1	128032001	128035501	3500	0.000522733	0.0469223	0.0463996
chr1	129104001	129106501	2500	0.114258	0.0338845	-0.0803737
chr1	129198501	129200501	2000	0.120983	0.0365672	-0.0844162
chr1	129306501	129308501	2000	0.0244261	0.0864458	0.0620197
chr1	130167501	130169501	2000	0.053181	0.133927	0.0807463
chr1	130171501	130173501	2000	0.0424575	0.108967	0.0665094
chr1	130577501	130581501	4000	0.0342469	0.103513	0.0692657
chr1	131243001	131245001	2000	0.00630572	0.0823482	0.0760425
chr1	132047501	132051501	4000	0.00469648	0.0534167	0.0487203
chr1	132065001	132067501	2500	1.28613e-05	0.0675878	0.0675749
chr1	132137001	132139501	2500	0.0104463	0.0757707	0.0653244
chr1	132198001	132200001	2000	0.00800896	0.0753091	0.0673001
chr1	132201001	132204001	3000	0.00360257	0.0765733	0.0729708
chr1	132267001	132269501	2500	0.00507558	0.0910047	0.0859291
chr1	132299501	132302001	2500	0.0326244	0.0986129	0.0659886
chr1	134062001	134064001	2000	0.00057572	0.0514993	0.0509235
chr1	134870001	134889501	19500	0.0104244	0.13455	0.124126
chr1	134890001	134904501	14500	0.0121655	0.153267	0.141101
chr1	134907501	134912001	4500	0.00629524	0.0680323	0.061737
chr1	134913001	134920001	7000	0.0149123	0.0922543	0.077342
chr1	135125501	135127501	2000	0.0089735	0.088999	0.0800255
chr1	135614501	135616501	2000	0.00785663	0.087391	0.0795344
chr1	135636501	135640001	3500	0.0100763	0.0806717	0.0705954
chr1	135668001	135670501	2500	0.0117946	0.0694844	0.0576898
chr1	135697501	135699501	2000	0.0226793	0.106433	0.0837539
chr1	135942501	135944501	2000	0.0394348	0.111896	0.0724612
chr1	136039001	136041001	2000	0.0229986	0.0922876	0.0692889
chr1	136051501	136055501	4000	0.00421705	0.0783118	0.0740947
chr1	136057001	136064001	7000	0.00536808	0.0797499	0.0743819
chr1	136066501	136073501	7000	0.0190861	0.0867711	0.067685
chr1	136077001	136079001	2000	0.00646667	0.0797387	0.073272
chr1	136126501	136131001	4500	0.00379149	0.0662835	0.062492
chr1	136134001	136136501	2500	1.34748e-05	0.0447437	0.0447303
chr1	136682501	136686001	3500	0.00194236	0.0497939	0.0478515
chr1	136728501	136731501	3000	0.00283377	0.0566501	0.0538164
chr1	142855501	142860501	5000	0.0299802	0.119181	0.0892005
chr1	150216501	150219001	2500	0.0121508	0.0682324	0.0560816
chr1	151579501	151582001	2500	0.00224905	0.0938377	0.0915886
chr1	151890001	151892501	2500	0.00325309	0.0552168	0.0519637
chr1	151926501	151929501	3000	0.0216965	0.0923558	0.0706592
chr1	151946501	151948501	2000	0.00723403	0.0615894	0.0543554
chr1	151952501	151954501	2000	0.00489905	0.0755173	0.0706182
chr1	151956001	151958001	2000	0.010654	0.0710715	0.0604176
chr1	152048501	152051001	2500	0.00232077	0.0581994	0.0558786
chr1	152072001	152075501	3500	0.0146431	0.0891841	0.0745411
chr1	152085501	152087501	2000	0.0126777	0.0969643	0.0842866
chr1	152371501	152376001	4500	0.0206646	0.084919	0.0642544
chr1	152377501	152382501	5000	0.0155114	0.0876712	0.0721599
chr1	152389001	152391001	2000	0.0301403	0.0949254	0.0647851
chr1	152397001	152399501	2500	0.0421207	0.147313	0.105192
chr1	152403001	152405001	2000	0.0786873	0.148984	0.0702963
chr1	152410001	152412001	2000	0.04484	0.118437	0.0735969
chr1	152413001	152418501	5500	0.0386224	0.123267	0.0846451
chr1	152430001	152432501	2500	0.0495428	0.16127	0.111727
chr1	152436001	152439001	3000	0.0454108	0.14172	0.0963094
chr1	152439501	152442501	3000	0.0252872	0.0974377	0.0721505
chr1	152452501	152455001	2500	0.0272347	0.0921964	0.0649617
chr1	152480501	152483501	3000	7.48544e-05	0.0570585	0.0569837
chr1	152496501	152499001	2500	0.0303212	0.113497	0.0831758
chr1	152512001	152514501	2500	0.00998079	0.0643314	0.0543506
chr1	152515001	152518001	3000	0.0183689	0.0787975	0.0604286
chr1	153180001	153182001	2000	0.00129849	0.0565819	0.0552834
chr1	153954001	153956001	2000	0.0054623	0.0800299	0.0745676
chr1	153961501	153963501	2000	0.0131878	0.0805336	0.0673458
chr1	154203001	154205001	2000	0.0444851	0.127548	0.0830629
chr1	154835501	154837501	2000	0.00505662	0.0612419	0.0561853
chr1	154841001	154846001	5000	0.0390102	0.118903	0.0798925
chr1	154850501	154853001	2500	0.0249639	0.111138	0.0861741
chr1	155013001	155017001	4000	0.00938637	0.0622028	0.0528164
chr1	155214001	155216501	2500	0.00840713	0.0619516	0.0535445
chr1	155221001	155223501	2500	0.0239352	0.088035	0.0640998
chr1	155234501	155237001	2500	0.0132072	0.0747307	0.0615235
chr1	156671501	156673501	2000	0.0123122	0.0766438	0.0643315
chr1	156780001	156782001	2000	0.0147344	0.082525	0.0677906
chr1	157334501	157337501	3000	0.00735958	0.0628835	0.0555239
chr1	157340001	157342001	2000	0.00583096	0.0716286	0.0657977
chr1	157343001	157345501	2500	0.00326581	0.0806154	0.0773496
chr1	157444501	157448001	3500	0.00409719	0.0812969	0.0771997
chr1	157475001	157477501	2500	0.00982016	0.0728113	0.0629912
chr1	157553501	157557501	4000	0.0181844	0.11316	0.0949759
chr1	157591501	157593501	2000	0.0646096	0.000961798	-0.0636478
chr1	158961001	158963001	2000	0.0130408	0.0677445	0.0547037
chr1	159447001	159451001	4000	0.0366201	0.103634	0.0670138
chr1	160674001	160676001	2000	0.0699503	0.00236678	-0.0675835
chr1	161463001	161465001	2000	0.0251447	0.0930652	0.0679205
chr1	162296501	162298501	2000	0.105948	0.0273648	-0.078583
chr1	162305501	162307501	2000	0.100645	0.0198335	-0.0808116
chr1	162308501	162311001	2500	0.134534	0.0570531	-0.0774811
chr1	167599501	167602501	3000	0.0982323	0.0015991	-0.0966332
chr1	167624001	167627501	3500	0.0930979	0.0161548	-0.0769431
chr1	167661001	167663501	2500	0.119846	0.114159	-0.00568748
chr1	167671501	167673501	2000	0.00544128	0.0650016	0.0595604
chr1	167863501	167866001	2500	0.111327	0.0362186	-0.0751084
chr1	167943501	167946001	2500	0.0188386	0.0807208	0.0618822
chr1	167946501	167948501	2000	0.00610356	0.0552164	0.0491128
chr1	168238001	168241001	3000	0.00539925	0.0717258	0.0663265
chr1	168242001	168246501	4500	0.00334455	0.0704641	0.0671195
chr1	168521501	168524501	3000	0.020328	0.0833406	0.0630127
chr1	168708001	168710001	2000	0.00262784	0.0610591	0.0584312
chr1	168730001	168733001	3000	0.0339598	0.103106	0.0691466
chr1	169706001	169708001	2000	0.0183341	0.0784877	0.0601537
chr1	169858501	169860501	2000	0.00165376	0.052913	0.0512592
chr1	169883001	169885501	2500	0.00365268	0.0458772	0.0422245
chr1	169895001	169900001	5000	0.00178646	0.0766035	0.074817
chr1	169902501	169904501	2000	0.00253047	0.0612051	0.0586746
chr1	169915501	169918001	2500	0.00735581	0.0732975	0.0659417
chr1	170644501	170646501	2000	0.00720543	0.0829903	0.0757849
chr1	172219501	172221501	2000	0.0105271	0.0728529	0.0623259
chr1	172294501	172297501	3000	0.0110976	0.0890522	0.0779546
chr1	172298001	172302001	4000	0.0105385	0.0715784	0.0610399
chr1	172322501	172326001	3500	1.3855e-05	0.0519373	0.0519235
chr1	172485001	172487001	2000	0.00493897	0.0575953	0.0526563
chr1	176246001	176248001	2000	0.00974624	0.0608406	0.0510944
chr1	176932001	176935501	3500	0.00212693	0.0906639	0.088537
chr1	176946501	176948501	2000	0.00254837	0.0906409	0.0880926
chr1	176994001	176996501	2500	0.00604695	0.058515	0.052468
chr1	177320501	177322501	2000	0.0324904	0.117932	0.0854412
chr1	177337501	177339501	2000	0.0278825	0.105949	0.0780664
chr1	177378001	177380001	2000	0.00925542	0.0606677	0.0514123
chr1	177429501	177431501	2000	0.0224032	0.0907713	0.0683681
chr1	177444001	177448001	4000	0.000344666	0.10519	0.104845
chr1	177448501	177462501	14000	0.00224481	0.0725838	0.070339
chr1	177509001	177511001	2000	0.020289	0.0834941	0.0632052
chr1	177683001	177685001	2000	0.0138853	0.080597	0.0667117
chr1	178532001	178534001	2000	0.105726	0.0268533	-0.0788729
chr1	178542001	178544501	2500	0.112736	0.0367077	-0.0760282
chr1	178592001	178594501	2500	0.0730041	0.0120491	-0.060955
chr1	178631001	178633001	2000	0.0840832	0.0123121	-0.0717711
chr1	180124001	180126501	2500	0.0049956	0.0481712	0.0431756
chr1	180519501	180521501	2000	0.00760025	0.0706789	0.0630787
chr1	181353501	181357501	4000	0.00898096	0.0742654	0.0652845
chr1	181370001	181372001	2000	0.0121828	0.0785378	0.0663551
chr1	181380501	181382501	2000	0.00612733	0.0702327	0.0641053
chr1	181419501	181421501	2000	0.0193504	0.092684	0.0733336
chr1	181459501	181461501	2000	0.0215304	0.11636	0.0948299
chr1	181465501	181467501	2000	0.00595342	0.0597437	0.0537902
chr1	181532001	181534501	2500	0.0132032	0.0871119	0.0739087
chr1	181560001	181562001	2000	0.0130456	0.100535	0.0874893
chr1	181832001	181834001	2000	0.0233774	0.0845104	0.0611329
chr1	181850001	181852501	2500	0.00797315	0.0966881	0.0887149
chr1	182452501	182458501	6000	0.0244211	0.108144	0.0837225
chr1	182462001	182468501	6500	0.0333669	0.122877	0.0895103
chr1	182907501	182910501	3000	0.0126819	0.0649373	0.0522554
chr1	186835001	186837001	2000	0.0769644	0.17719	0.100225
chr1	186924501	186928001	3500	0.0109314	0.0682652	0.0573338
chr1	186986001	186988501	2500	0.0363945	0.103635	0.0672402
chr1	187784501	187786501	2000	0.000501508	0.0749009	0.0743994
chr1	187995001	187997001	2000	0.0649192	0.146415	0.0814962
chr1	188000501	188004001	3500	0.0715195	0.169091	0.0975716
chr1	188007501	188009501	2000	0.0685492	0.145692	0.0771428
chr1	188014001	188018001	4000	0.0525575	0.12367	0.0711128
chr1	188018501	188023001	4500	0.0403483	0.107453	0.0671047
chr1	188030001	188035501	5500	0.0378965	0.116917	0.0790202
chr1	188037001	188049501	12500	0.0351046	0.132157	0.0970524
chr1	188058001	188061501	3500	0.0356583	0.110411	0.0747524
chr1	188062001	188064001	2000	0.0177157	0.0817353	0.0640196
chr1	188064501	188068501	4000	0.0346741	0.149133	0.114459
chr1	188069501	188078001	8500	0.0457494	0.12136	0.075611
chr1	188419501	188422001	2500	0.0214323	0.115763	0.0943304
chr1	188457001	188459001	2000	0.0309197	0.113903	0.0829837
chr1	188564001	188568501	4500	0.0395421	0.11991	0.0803679
chr1	188569501	188575001	5500	0.0396187	0.121201	0.0815826
chr1	188579001	188588001	9000	0.0307673	0.124025	0.0932576
chr1	188590001	188594501	4500	0.0506753	0.166397	0.115722
chr1	188601501	188604501	3000	0.0173548	0.0781684	0.0608137
chr1	188610501	188618001	7500	0.0140175	0.113229	0.0992119
chr1	188622501	188625001	2500	0.0578978	0.159086	0.101188
chr1	188632001	188634501	2500	0.0426865	0.110066	0.0673796
chr1	188638501	188641501	3000	0.0264698	0.10515	0.0786805
chr1	188644001	188649001	5000	0.0410944	0.112951	0.0718567
chr1	188657501	188659501	2000	0.0467362	0.120853	0.0741164
chr1	188665501	188669001	3500	0.0278553	0.0974974	0.0696421
chr1	188682501	188684501	2000	0.0445411	0.112774	0.0682333
chr1	188685001	188689001	4000	0.0465021	0.141925	0.0954227
chr1	188700501	188703001	2500	0.0393004	0.111507	0.0722066
chr1	188720001	188722001	2000	0.0433437	0.135092	0.0917479
chr1	188888001	188890001	2000	0.0201853	0.0770028	0.0568175
chr1	189786501	189788501	2000	0.0314546	0.117772	0.0863175
chr1	189799001	189801501	2500	0.0100091	0.0950185	0.0850094
chr1	189865001	189867501	2500	0.0563111	0.131997	0.0756862
chr1	189871001	189874501	3500	0.0482763	0.13297	0.0846937
chr1	189876001	189891001	15000	0.0241885	0.137678	0.11349
chr1	189892001	189921501	29500	0.0353502	0.187233	0.151882
chr1	189951001	189953001	2000	0.00594569	0.0634281	0.0574824
chr1	189959501	189962001	2500	0.00940078	0.0848322	0.0754314
chr1	189974501	189978001	3500	0.0510801	0.139135	0.0880547
chr1	190139001	190141501	2500	0.0215912	0.09862	0.0770288
chr1	190148001	190150001	2000	0.0419208	0.117699	0.0757781
chr1	190152501	190156501	4000	0.0191996	0.0914961	0.0722965
chr1	190157501	190160001	2500	0.0170003	0.0977481	0.0807478
chr1	190161001	190166501	5500	0.0169035	0.0969115	0.0800079
chr1	190179501	190181501	2000	0.0229163	0.0908197	0.0679034
chr1	190189501	190191501	2000	0.0246984	0.100179	0.0754809
chr1	190333001	190335501	2500	0.0173756	0.0753339	0.0579584
chr1	190659501	190662501	3000	0.0118001	0.0840525	0.0722524
chr1	190680501	190683501	3000	0.0287791	0.100172	0.0713929
chr1	190722001	190724501	2500	0.049638	0.120519	0.0708815
chr1	190729501	190735001	5500	0.0504978	0.128546	0.0780486
chr1	190763501	190765501	2000	0.0296019	0.113269	0.0836669
chr1	190776501	190798501	22000	0.0253965	0.123024	0.0976272
chr1	190799001	190814501	15500	0.0233776	0.141917	0.118539
chr1	190815001	190819001	4000	0.0297199	0.102317	0.0725974
chr1	190820001	190825001	5000	0.0161631	0.0784988	0.0623358
chr1	190825501	190827501	2000	0.0320788	0.109354	0.0772753
chr1	190837001	190839001	2000	0.0160665	0.0775942	0.0615277
chr1	190848001	190851001	3000	0.0127328	0.0740647	0.0613319
chr1	192089501	192092501	3000	0.0133775	0.0877782	0.0744007
chr1	192688001	192692501	4500	0.0179363	0.117856	0.0999196
chr1	193699501	193702501	3000	0.0238168	0.103647	0.07983
chr1	194110501	194113001	2500	0.0313845	0.104435	0.0730507
chr1	194611501	194615001	3500	0.00790073	0.0744287	0.066528
chr10	4021501	4023501	2000	0.0390293	0.106141	0.0671115
chr10	4028501	4031001	2500	0.02397	0.0857975	0.0618275
chr10	4786501	4788501	2000	0.0149144	0.0800296	0.0651152
chr10	9209501	9211501	2000	0.00645212	0.0648535	0.0584014
chr10	9579001	9581501	2500	0.00383098	0.0548311	0.0510001
chr10	9585001	9591501	6500	0.0123744	0.0957587	0.0833842
chr10	9601501	9603501	2000	0.00160914	0.0808528	0.0792437
chr10	10044501	10048001	3500	0.0278021	0.103625	0.0758232
chr10	10049501	10058501	9000	0.0238677	0.114647	0.090779
chr10	10060001	10065001	5000	0.0527508	0.17105	0.118299
chr10	10066001	10071001	5000	0.0234472	0.0876328	0.0641857
chr10	10947001	10949001	2000	0.00981992	0.0700811	0.0602612
chr10	15867501	15869501	2000	0.010172	0.119162	0.10899
chr10	18476001	18479001	3000	0.0976951	0.0514933	-0.0462018
chr10	19747001	19749001	2000	0.022506	0.0874244	0.0649184
chr10	19814001	19819001	5000	0.0384322	0.125621	0.0871885
chr10	19820501	19829001	8500	0.0287878	0.123863	0.095075
chr10	19830501	19832501	2000	0.0686068	0.164731	0.0961241
chr10	19835001	19837001	2000	0.0416793	0.120235	0.0785555
chr10	19837501	19841501	4000	0.0430381	0.126978	0.0839396
chr10	19842001	19844501	2500	0.0327865	0.108613	0.0758267
chr10	19889001	19891501	2500	0.0159286	0.0842639	0.0683352
chr10	20427001	20429001	2000	0.079835	0.0131839	-0.0666511
chr10	20489001	20491001	2000	0.0778459	0.00436451	-0.0734814
chr10	20496001	20498001	2000	0.0742543	0.00874555	-0.0655088
chr10	20543501	20547501	4000	0.0774105	0.000858279	-0.0765523
chr10	20549001	20551501	2500	0.0874285	0.00854585	-0.0788826
chr10	20578001	20581001	3000	0.0850046	0.0181955	-0.0668091
chr10	20734001	20736001	2000	0.0703691	0.00348854	-0.0668805
chr10	21465501	21468501	3000	0.00901756	0.0633086	0.054291
chr10	23516501	23518501	2000	0.104337	0.0292941	-0.0750428
chr10	24596001	24598001	2000	0.0122371	0.0822025	0.0699654
chr10	24989001	24991501	2500	0.00212055	0.0598641	0.0577435
chr10	24999501	25001501	2000	0.000918269	0.0464195	0.0455012
chr10	25196001	25199001	3000	0.00314325	0.0588348	0.0556916
chr10	25769501	25772501	3000	0.0138305	0.0769626	0.0631321
chr10	26073001	26076501	3500	0.0143885	0.0791532	0.0647647
chr10	28076501	28079001	2500	0.00457133	0.100415	0.0958432
chr10	28086001	28089501	3500	0.016756	0.0896148	0.0728588
chr10	28108501	28113501	5000	0.0207988	0.0908873	0.0700886
chr10	28114501	28116501	2000	0.0179621	0.105259	0.0872974
chr10	28117001	28119501	2500	0.0157739	0.118392	0.102618
chr10	28120501	28125501	5000	0.00941676	0.0802233	0.0708065
chr10	28127001	28129501	2500	0.00516031	0.0670536	0.0618933
chr10	28155001	28157501	2500	0.0136251	0.0663689	0.0527438
chr10	29536001	29539001	3000	0.0111954	0.0810394	0.0698441
chr10	30420501	30422501	2000	0.079328	0.0103098	-0.0690182
chr10	37874501	37878001	3500	0.0181676	0.0851866	0.067019
chr10	39657001	39659001	2000	0.111468	0.0348584	-0.0766096
chr10	42052001	42055001	3000	0.00972291	0.0918517	0.0821288
chr10	42587001	42591001	4000	0.0277061	0.144151	0.116445
chr10	42829501	42834001	4500	0.00879478	0.0695401	0.0607453
chr10	42835001	42840001	5000	0.0116526	0.0910846	0.0794319
chr10	42862001	42864001	2000	0.0187437	0.0830763	0.0643326
chr10	42864501	42866501	2000	0.0148661	0.0870316	0.0721655
chr10	42917001	42919001	2000	0.0102266	0.0650917	0.0548652
chr10	42920001	42924001	4000	0.0110778	0.0815161	0.0704383
chr10	42931501	42933501	2000	0.0237575	0.100956	0.0771986
chr10	42939001	42941001	2000	0.0226012	0.0826246	0.0600234
chr10	43019501	43021501	2000	0.0214991	0.0883588	0.0668597
chr10	43022001	43025501	3500	0.00630584	0.0671353	0.0608294
chr10	43035501	43037501	2000	0.00994414	0.0622744	0.0523302
chr10	43060501	43064501	4000	0.0119727	0.0631553	0.0511826
chr10	43068501	43075001	6500	0.00593946	0.0821568	0.0762174
chr10	43076001	43086001	10000	0.00896848	0.0952275	0.086259
chr10	43093001	43096501	3500	0.00850947	0.0766941	0.0681847
chr10	43099001	43101501	2500	0.00856775	0.0818854	0.0733177
chr10	43112001	43115001	3000	0.00811057	0.0618553	0.0537447
chr10	43164501	43167001	2500	0.00497049	0.052239	0.0472685
chr10	43167501	43172501	5000	0.00314512	0.0898291	0.0866839
chr10	43667501	43669501	2000	0.00207362	0.0598002	0.0577265
chr10	45813501	45816001	2500	0.025797	0.0850528	0.0592558
chr10	52767501	52770001	2500	0.010686	0.0595753	0.0488893
chr10	54021501	54023501	2000	0.0786218	0.0145736	-0.0640482
chr10	54034501	54039501	5000	0.111164	0.0158419	-0.0953224
chr10	54041001	54043501	2500	0.0885485	0.0123474	-0.0762011
chr10	54044001	54046501	2500	0.0850671	0.0138696	-0.0711975
chr10	54050001	54052001	2000	0.0890462	0.0156138	-0.0734324
chr10	56379501	56381501	2000	0.0306113	0.116713	0.086102
chr10	60211001	60213501	2500	0.0146819	0.0932863	0.0786044
chr10	60828001	60830001	2000	0.0253605	0.111065	0.0857047
chr10	62411501	62413501	2000	0.000680056	0.0498027	0.0491226
chr10	65001001	65003001	2000	0.0184236	0.0792047	0.0607811
chr10	65322501	65324501	2000	0.00445938	0.0544406	0.0499812
chr10	66190501	66195501	5000	0.0258186	0.0962297	0.0704111
chr10	66809501	66811501	2000	0.00628782	0.0563354	0.0500476
chr10	67707501	67710001	2500	0.0805243	0.0173586	-0.0631656
chr10	68095001	68098001	3000	0.00390718	0.0774288	0.0735216
chr10	68099001	68102501	3500	0.015553	0.134462	0.118909
chr10	68104501	68108501	4000	0.0141983	0.0783563	0.0641581
chr10	68112501	68115001	2500	0.00280078	0.0539753	0.0511745
chr10	68192001	68194501	2500	0.000730618	0.0892264	0.0884958
chr10	68199501	68210501	11000	0.00901589	0.0939385	0.0849227
chr10	68211501	68217001	5500	0.00800846	0.0966576	0.0886492
chr10	68217501	68224001	6500	0.00821935	0.089165	0.0809456
chr10	68461501	68465501	4000	0.0334009	0.103481	0.0700801
chr10	69044001	69046001	2000	0.00279854	0.0539129	0.0511144
chr10	69153001	69156501	3500	0.000617048	0.0528476	0.0522306
chr10	69334001	69336001	2000	0.00613054	0.0555149	0.0493844
chr10	75255501	75257501	2000	0.00705462	0.0563855	0.0493309
chr10	75259501	75262001	2500	0.00123601	0.0448801	0.0436441
chr10	75409501	75412001	2500	0.0845903	0.00406564	-0.0805246
chr10	77116001	77118001	2000	0.012455	0.0769787	0.0645237
chr10	81565001	81570501	5500	0.0214956	0.089462	0.0679664
chr10	81597001	81601001	4000	0.0221831	0.0986031	0.0764201
chr10	83075001	83079001	4000	0.0945682	0.0286378	-0.0659304
chr10	83090501	83092501	2000	0.0965315	0.0132753	-0.0832561
chr10	83207501	83210501	3000	0.0205918	0.0969953	0.0764035
chr10	83232501	83234501	2000	0.0154081	0.0902522	0.0748441
chr10	83235001	83237501	2500	0.0215494	0.108732	0.0871828
chr10	83285001	83287001	2000	0.00627056	0.0617966	0.055526
chr10	83645501	83648001	2500	0.0198152	0.0717533	0.051938
chr10	83694001	83696501	2500	0.0105011	0.0640059	0.0535047
chr10	84386501	84388501	2000	1.34029e-05	0.046057	0.0460436
chr10	84434501	84438001	3500	0.00215649	0.0702488	0.0680923
chr10	84578501	84580501	2000	0.0641497	0.150213	0.0860635
chr10	84585501	84589001	3500	0.0285822	0.111105	0.0825224
chr10	84649501	84652501	3000	0.120098	0.0254309	-0.0946672
chr10	84711501	84713501	2000	0.00563383	0.0643819	0.0587481
chr10	84757001	84760001	3000	0.0306183	0.119875	0.089257
chr10	84952501	84955001	2500	0.0637797	0.00456221	-0.0592175
chr10	84958501	84962501	4000	0.0827971	0.00471468	-0.0780824
chr10	84967001	84969501	2500	0.0653959	0.00124808	-0.0641478
chr10	86388001	86390001	2000	0.00116881	0.0682459	0.0670771
chr10	86779501	86788501	9000	0.0117451	0.0980165	0.0862713
chr10	86789501	86794501	5000	0.0115314	0.125184	0.113653
chr10	86795001	86797501	2500	0.00693334	0.0695135	0.0625801
chr10	86807001	86809001	2000	0.0082105	0.0617491	0.0535386
chr10	86818501	86821001	2500	0.00615573	0.0832547	0.0770989
chr10	87502001	87504001	2000	0.0225796	0.105445	0.0828653
chr10	87856501	87859001	2500	0.0281218	0.10148	0.0733579
chr10	87879001	87881001	2000	0.0405317	0.120421	0.0798897
chr10	87889501	87892501	3000	0.0106126	0.0608009	0.0501883
chr10	88929001	88931501	2500	0.0795528	0.00749071	-0.0720621
chr10	89341501	89344501	3000	0.0272711	0.122427	0.0951558
chr10	89652001	89661501	9500	0.00811344	0.0893991	0.0812857
chr10	89663001	89673501	10500	0.0091536	0.085864	0.0767104
chr10	89994501	89996501	2000	0.00251482	0.0550498	0.052535
chr10	90334001	90336501	2500	0.0037961	0.0634251	0.059629
chr10	91515001	91519001	4000	0.0202272	0.103144	0.0829166
chr10	91546501	91548501	2000	0.0199304	0.110999	0.0910682
chr10	91864501	91873501	9000	0.0294793	0.117194	0.0877146
chr10	91874501	91879001	4500	0.0338241	0.126327	0.0925025
chr10	91880501	91882501	2000	0.0571963	0.145392	0.0881958
chr10	91887001	91889501	2500	0.00481884	0.0817061	0.0768873
chr10	92075001	92077501	2500	0.023891	0.097341	0.0734501
chr10	92163001	92165501	2500	0.00440101	0.108157	0.103756
chr10	92167501	92169501	2000	0.0414029	0.110513	0.0691096
chr10	92309501	92312001	2500	0.0655243	0.14411	0.0785853
chr10	92332501	92334501	2000	0.0294054	0.100587	0.0711817
chr10	92510001	92512501	2500	0.0205485	0.086183	0.0656345
chr10	92645001	92647001	2000	0.0274285	0.113209	0.0857801
chr10	92656001	92658001	2000	0.0431208	0.120171	0.0770506
chr10	92673501	92675501	2000	0.0536434	0.141575	0.0879314
chr10	93036001	93039001	3000	0.00530107	0.0507848	0.0454837
chr10	93312001	93314501	2500	0.0126167	0.0681068	0.0554901
chr10	93347501	93350501	3000	0.0120382	0.0612088	0.0491707
chr10	93359501	93361501	2000	0.00510944	0.0708763	0.0657669
chr10	93419001	93421501	2500	0.00393116	0.0661289	0.0621978
chr10	93643501	93646001	2500	0.028867	0.114826	0.0859589
chr10	93679501	93681501	2000	0.00722902	0.05421	0.0469809
chr10	93757501	93763001	5500	0.0112407	0.0882548	0.077014
chr10	95082001	95087001	5000	0.0214299	0.102101	0.0806707
chr10	95143001	95145001	2000	0.00690432	0.0567708	0.0498665
chr10	95265501	95267501	2000	0.00925042	0.108017	0.098767
chr10	95471001	95473001	2000	0.00106441	0.044485	0.0434206
chr10	95554001	95558501	4500	0.00349644	0.0557342	0.0522378
chr10	95559501	95562001	2500	1.3095e-05	0.0668325	0.0668194
chr10	95615001	95618001	3000	0.0155361	0.0745715	0.0590353
chr10	95756001	95760501	4500	0.0107398	0.0742749	0.0635351
chr10	95763001	95765001	2000	0.048543	0.134358	0.0858148
chr10	95768501	95770501	2000	0.0303186	0.0969073	0.0665887
chr10	95771501	95773501	2000	0.0185369	0.0901366	0.0715996
chr10	95793001	95795001	2000	0.0265325	0.0910036	0.0644711
chr10	96755001	96757001	2000	0.0744264	0.00518086	-0.0692455
chr10	99311001	99313001	2000	0.00440036	0.0515792	0.0471788
chr10	99857001	99859501	2500	0.0128757	0.102772	0.0898963
chr10	99861001	99863001	2000	0.0121899	0.0855369	0.073347
chr10	105824001	105826501	2500	0.122876	0.0203294	-0.102546
chr10	105828501	105830501	2000	0.123536	0.029365	-0.0941713
chr10	108535501	108537501	2000	0.00039286	0.0430969	0.042704
chr10	110414501	110417001	2500	0.00799828	0.0672206	0.0592223
chr10	110428501	110432501	4000	0.000871374	0.0412355	0.0403642
chr10	110435501	110437501	2000	0.00269078	0.0554881	0.0527973
chr10	110440501	110442501	2000	0.00117229	0.0583735	0.0572012
chr10	110450501	110452501	2000	0.00237864	0.0539713	0.0515927
chr10	110461501	110464501	3000	0.0196846	0.086055	0.0663704
chr10	110468501	110471001	2500	0.000736644	0.0451846	0.044448
chr10	110477001	110479001	2000	0.00277255	0.0680617	0.0652892
chr10	112547501	112550501	3000	0.0242876	0.0893601	0.0650725
chr10	112555001	112558501	3500	0.019665	0.0943661	0.0747011
chr10	112568501	112571501	3000	0.0165555	0.0727735	0.056218
chr10	113288001	113291001	3000	0.0361952	0.105414	0.0692192
chr10	116402501	116404501	2000	1.22522e-05	0.05191	0.0518977
chr10	116786001	116789001	3000	0.0248654	0.102408	0.0775427
chr10	116850501	116853501	3000	0.0253677	0.103617	0.0782492
chr10	117873501	117877501	4000	0.00302415	0.0641453	0.0611211
chr10	117937501	117942001	4500	0.0382932	0.115516	0.0772228
chr10	118709001	118711001	2000	0.0102742	0.057369	0.0470949
chr10	119693001	119695001	2000	0.01383	0.0902768	0.0764468
chr10	120005001	120011501	6500	0.0845181	0.0102278	-0.0742903
chr10	120014001	120016501	2500	0.0994612	0.010684	-0.0887772
chr10	120019001	120021001	2000	0.0986141	0.0192088	-0.0794053
chr10	120032001	120034001	2000	0.12497	0.041162	-0.0838079
chr10	120044501	120046501	2000	0.0869181	0.0187827	-0.0681353
chr10	120386001	120388501	2500	0.00148031	0.0568347	0.0553544
chr10	120390501	120394501	4000	0.0209725	0.0825262	0.0615536
chr10	120415501	120421501	6000	0.0141354	0.101411	0.0872757
chr10	120425501	120430501	5000	0.00706456	0.067693	0.0606285
chr10	120899001	120901501	2500	0.00670253	0.119066	0.112364
chr10	121429001	121431001	2000	0.0127087	0.069752	0.0570434
chr10	121469001	121475501	6500	0.00883346	0.0793652	0.0705318
chr10	121792501	121794501	2000	0.0910028	0.0194368	-0.071566
chr10	121803501	121806501	3000	0.0701123	0.011792	-0.0583203
chr10	121849501	121851501	2000	0.0802278	0.0125284	-0.0676993
chr10	121859001	121864501	5500	0.0950065	0.0171248	-0.0778817
chr10	121882501	121886501	4000	0.100269	0.0160856	-0.0841839
chr10	121890001	121895501	5500	0.0927696	0.017772	-0.0749977
chr10	121925001	121928001	3000	0.109214	0.022368	-0.0868458
chr10	121928501	121931001	2500	0.0858403	0.0154299	-0.0704104
chr10	121933501	121936501	3000	0.0769973	0.0156411	-0.0613562
chr10	121937001	121939001	2000	0.0764254	0.0147257	-0.0616997
chr10	121947001	121952001	5000	0.114607	0.0129411	-0.101666
chr10	121959501	121962501	3000	0.0870842	0.0152071	-0.0718772
chr10	121965501	121967501	2000	0.106968	0.0209613	-0.0860069
chr10	121968001	121973001	5000	0.0909392	0.0128454	-0.0780938
chr10	121979501	121982001	2500	0.0977766	0.0131171	-0.0846595
chr10	121999501	122001501	2000	0.0680539	0.00582559	-0.0622284
chr10	125142001	125145001	3000	0.0300956	0.116017	0.0859212
chr10	125145501	125148501	3000	0.0328931	0.131835	0.0989417
chr10	125151501	125156001	4500	0.0243299	0.113211	0.088881
chr10	125158501	125161501	3000	0.0320014	0.108875	0.0768736
chr10	125165001	125167001	2000	0.0455707	0.115135	0.0695645
chr10	125177501	125179501	2000	1.25206e-05	0.0547754	0.0547628
chr10	126641001	126643001	2000	0.0279901	0.0993457	0.0713557
chr10	126651501	126654001	2500	0.0392401	0.130451	0.091211
chr10	126660001	126662001	2000	0.0158738	0.0890789	0.0732051
chr10	126664001	126666001	2000	0.00186575	0.0824246	0.0805588
chr10	126748001	126750001	2000	0.0132467	0.096826	0.0835793
chr10	127530501	127533501	3000	0.024348	0.0948602	0.0705121
chr11	4744001	4746001	2000	0.0429804	0.120003	0.0770223
chr11	5055001	5057501	2500	0.00516522	0.0729303	0.0677651
chr11	5163001	5168001	5000	0.00927688	0.0852366	0.0759597
chr11	6765501	6768001	2500	0.00251569	0.0760222	0.0735065
chr11	7073001	7078001	5000	0.00649891	0.0607941	0.0542952
chr11	7078501	7082001	3500	0.00414089	0.0607443	0.0566034
chr11	7185001	7187501	2500	0.0153229	0.0777913	0.0624683
chr11	7189501	7191501	2000	0.0176005	0.0864515	0.068851
chr11	10069001	10071001	2000	0.084042	0.0140448	-0.0699973
chr11	12428001	12430001	2000	0.00449062	0.0688391	0.0643485
chr11	16139001	16145501	6500	0.0401835	0.12167	0.0814867
chr11	16147001	16149001	2000	0.0315519	0.133264	0.101712
chr11	16153001	16158001	5000	0.00866679	0.0649037	0.056237
chr11	16162501	16167501	5000	0.00981251	0.0606156	0.0508031
chr11	18748001	18751501	3500	0.0164922	0.0946004	0.0781082
chr11	18752001	18754001	2000	0.0145201	0.0942524	0.0797322
chr11	18868001	18870501	2500	0.00246388	0.0755646	0.0731008
chr11	18879001	18881501	2500	0.0286218	0.13886	0.110238
chr11	19008501	19014001	5500	0.0371973	0.11292	0.0757223
chr11	19016501	19018501	2000	0.00211157	0.0632954	0.0611838
chr11	19035001	19037501	2500	0.0362468	0.118357	0.0821102
chr11	21989501	21991501	2000	0.108599	0.0266356	-0.0819635
chr11	22007501	22009501	2000	0.041348	0.108816	0.0674676
chr11	24466501	24468501	2000	0.0071714	0.0877724	0.080601
chr11	24696501	24700001	3500	0.067229	0.171886	0.104657
chr11	25309501	25312001	2500	0.00263447	0.0591621	0.0565277
chr11	31944001	31948001	4000	0.0222077	0.0922884	0.0700806
chr11	31950001	31953001	3000	0.00872981	0.058004	0.0492742
chr11	32080501	32083001	2500	0.077206	0.00497745	-0.0722286
chr11	32352501	32355501	3000	0.0112177	0.0748034	0.0635858
chr11	33144001	33146001	2000	0.0183745	0.0771921	0.0588176
chr11	33990501	33993001	2500	0.0228324	0.0871166	0.0642842
chr11	34404501	34406501	2000	0.13369	0.0266337	-0.107056
chr11	36072001	36074501	2500	0.00563432	0.0674689	0.0618346
chr11	39381001	39384501	3500	0.0129219	0.076989	0.0640671
chr11	39943501	39945501	2000	0.0155781	0.077689	0.0621108
chr11	39963001	39965001	2000	0.0353833	0.108476	0.0730924
chr11	39965501	39970501	5000	0.0286102	0.0951951	0.0665849
chr11	39972001	39978501	6500	0.0196034	0.100382	0.0807784
chr11	39979501	39981501	2000	0.00954703	0.0508962	0.0413492
chr11	39985501	39989001	3500	0.0110769	0.0671435	0.0560666
chr11	40462501	40464501	2000	0.0171361	0.081695	0.064559
chr11	40473001	40477001	4000	0.040428	0.126951	0.0865231
chr11	40482501	40485501	3000	0.0112336	0.066329	0.0550953
chr11	40599001	40601501	2500	0.0329242	0.100537	0.0676132
chr11	42790501	42792501	2000	0.0228552	0.0874355	0.0645803
chr11	44614501	44616501	2000	0.00555117	0.0903976	0.0848465
chr11	44621001	44627501	6500	0.0110184	0.097286	0.0862676
chr11	44629501	44632501	3000	0.00903124	0.0690207	0.0599895
chr11	44643501	44645501	2000	0.012221	0.0878264	0.0756054
chr11	44776501	44778501	2000	0.0256715	0.099743	0.0740715
chr11	44831001	44833501	2500	0.0304911	0.115036	0.0845447
chr11	45880001	45882501	2500	0.0331907	0.106472	0.0732811
chr11	45883501	45886001	2500	0.0201989	0.102837	0.0826383
chr11	45887001	45891001	4000	0.0166388	0.109472	0.0928332
chr11	48666501	48670001	3500	0.0287775	0.105635	0.0768578
chr11	48674001	48676001	2000	0.0151094	0.0788324	0.063723
chr11	48678501	48687001	8500	0.0398092	0.122571	0.0827618
chr11	50031001	50035001	4000	0.0021317	0.0514733	0.0493416
chr11	50048501	50051001	2500	0.00149992	0.0534159	0.051916
chr11	50079001	50086001	7000	0.00360296	0.0723014	0.0686985
chr11	50086501	50095001	8500	0.00294047	0.078941	0.0760005
chr11	50106001	50108501	2500	0.0096474	0.0589839	0.0493365
chr11	52770001	52772001	2000	0.0111647	0.0677527	0.056588
chr11	52888501	52891501	3000	0.00394086	0.0727756	0.0688347
chr11	53859001	53861501	2500	0.00571027	0.0672259	0.0615156
chr11	54058001	54060001	2000	0.0118844	0.0673444	0.05546
chr11	59303501	59305501	2000	0.00330231	0.0625425	0.0592402
chr11	59308501	59311001	2500	0.00424124	0.0923125	0.0880713
chr11	59324001	59326001	2000	0.0155119	0.0683724	0.0528605
chr11	59331001	59334001	3000	0.0045146	0.0599795	0.0554649
chr11	62614501	62629501	15000	0.0180037	0.098659	0.0806553
chr11	62633001	62638501	5500	0.00853398	0.0954316	0.0868976
chr11	62639001	62647501	8500	0.0176341	0.105035	0.0874009
chr11	62649501	62653501	4000	0.0336353	0.125377	0.0917418
chr11	62656501	62661501	5000	0.0408349	0.109167	0.0683322
chr11	62664501	62668501	4000	0.0261335	0.101421	0.0752877
chr11	62683001	62686501	3500	0.0131471	0.0911202	0.0779731
chr11	62690001	62693501	3500	0.031567	0.123631	0.0920639
chr11	62695501	62699501	4000	0.0192635	0.0815217	0.0622582
chr11	62702001	62704001	2000	0.0122613	0.066626	0.0543647
chr11	63133501	63135501	2000	0.0487282	0.117555	0.068827
chr11	63411001	63413001	2000	0.0416673	0.120251	0.0785835
chr11	63916001	63918001	2000	0.0602543	0.141262	0.0810072
chr11	66323001	66325001	2000	0.0342905	0.103808	0.0695179
chr11	66330001	66332001	2000	0.0246545	0.0992015	0.074547
chr11	67481501	67483501	2000	0.0116491	0.069166	0.057517
chr11	67919501	67921501	2000	0.000347015	0.088411	0.088064
chr11	68144501	68146501	2000	0.104137	0.0193323	-0.0848048
chr11	70465001	70467001	2000	0.00279301	0.05677	0.053977
chr11	70701501	70704001	2500	0.00257028	0.0578783	0.055308
chr11	70729001	70732501	3500	0.00319236	0.0667078	0.0635154
chr11	70741501	70744001	2500	0.00220253	0.0621099	0.0599074
chr11	71434501	71437001	2500	0.0127987	0.0700275	0.0572288
chr11	71651001	71653001	2000	0.0116373	0.0685505	0.0569131
chr11	71770001	71772001	2000	0.0112215	0.0982955	0.087074
chr11	71772501	71775001	2500	0.0083295	0.123634	0.115305
chr11	71779001	71782001	3000	0.0355212	0.137226	0.101705
chr11	71833001	71835001	2000	0.0316905	0.0997289	0.0680384
chr11	71836501	71838501	2000	0.0099917	0.0938442	0.0838525
chr11	71901001	71903001	2000	0.0103164	0.0789397	0.0686233
chr11	72066501	72068501	2000	0.00522748	0.0575551	0.0523276
chr11	72081001	72083501	2500	0.0177537	0.073002	0.0552483
chr11	72085001	72087001	2000	0.00234753	0.071233	0.0688855
chr11	72126001	72128001	2000	0.00679031	0.0981576	0.0913673
chr11	72128501	72130501	2000	0.00282227	0.0587894	0.0559671
chr11	72132001	72135501	3500	0.00524253	0.0864348	0.0811923
chr11	72137501	72139501	2000	0.0230881	0.0816121	0.058524
chr11	72145001	72154501	9500	0.0124419	0.0924386	0.0799967
chr11	72155501	72162001	6500	0.00354542	0.0994826	0.0959371
chr11	74520001	74522001	2000	0.00891603	0.0741638	0.0652477
chr11	74523501	74525501	2000	0.0157329	0.0830416	0.0673087
chr11	75166501	75168501	2000	0.00839677	0.0624129	0.0540162
chr11	75244001	75251001	7000	0.0178588	0.0803242	0.0624654
chr11	75252001	75255501	3500	0.0133404	0.0847133	0.0713729
chr11	75256001	75258001	2000	0.00992573	0.0675811	0.0576553
chr11	75777001	75780501	3500	0.0667229	0.00279197	-0.0639309
chr11	75782501	75788001	5500	0.0689211	0.00440332	-0.0645177
chr11	75819001	75821501	2500	0.0877005	0.0205175	-0.067183
chr11	75842001	75844501	2500	0.0948859	0.0165573	-0.0783286
chr11	75847501	75850001	2500	0.0968725	0.0204554	-0.0764172
chr11	75859501	75861501	2000	0.071477	0.00482186	-0.0666551
chr11	76295001	76297001	2000	0.0231553	0.0770835	0.0539282
chr11	76312001	76314001	2000	0.138637	0.0366122	-0.102025
chr11	76350001	76352001	2000	0.109182	0.0228881	-0.0862941
chr11	76665501	76668001	2500	0.0143344	0.0789295	0.0645951
chr11	76670501	76672501	2000	0.0314625	0.114918	0.0834558
chr11	77147501	77151001	3500	0.013605	0.0802179	0.0666129
chr11	77153501	77156501	3000	0.0141734	0.0999836	0.0858102
chr11	77174001	77176001	2000	0.00206569	0.0437357	0.04167
chr11	77180001	77182001	2000	0.00441039	0.0811362	0.0767258
chr11	78782001	78784001	2000	0.00333069	0.0589954	0.0556647
chr11	78790501	78792501	2000	1.31008e-05	0.0558512	0.0558381
chr11	78793001	78797001	4000	0.00512863	0.0640906	0.058962
chr11	78804001	78808001	4000	0.00174928	0.0724824	0.0707331
chr11	79812501	79815501	3000	0.10129	0.0276562	-0.0736337
chr11	80876501	80878501	2000	0.0122202	0.0713408	0.0591206
chr11	80881501	80885501	4000	0.0136979	0.0830371	0.0693391
chr11	80887001	80889001	2000	0.00885492	0.0697403	0.0608854
chr11	80890001	80892001	2000	0.0226255	0.125013	0.102388
chr11	80907001	80909501	2500	0.0118913	0.0748115	0.0629202
chr11	80910001	80912001	2000	0.00262759	0.0552249	0.0525974
chr11	80956001	80958001	2000	0.0249287	0.0823259	0.0573973
chr11	81036501	81040001	3500	0.0120492	0.105815	0.0937661
chr11	81079501	81081501	2000	0.00810505	0.0775306	0.0694256
chr11	81089001	81091501	2500	0.0108216	0.0796341	0.0688125
chr11	81093501	81096001	2500	0.00257008	0.0645483	0.0619782
chr11	81097501	81100501	3000	0.00762831	0.0756448	0.0680164
chr11	81103501	81107001	3500	0.0147539	0.0831345	0.0683806
chr11	81107501	81122501	15000	0.0177103	0.11565	0.0979398
chr11	81124501	81131501	7000	0.0156824	0.107432	0.09175
chr11	81132001	81138501	6500	0.0115159	0.0798194	0.0683035
chr11	81141001	81151501	10500	0.0178065	0.0967418	0.0789352
chr11	81485501	81487501	2000	0.00334676	0.0642036	0.0608569
chr11	81511001	81515001	4000	0.00719025	0.0711603	0.0639701
chr11	81778001	81781001	3000	0.00797095	0.0575059	0.0495349
chr11	81801501	81804001	2500	0.00224408	0.0536158	0.0513717
chr11	82565501	82568001	2500	0.027923	0.0916459	0.0637229
chr11	82682501	82685501	3000	0.0224122	0.0973113	0.0748991
chr11	84323001	84325001	2000	0.0167125	0.0713628	0.0546503
chr11	84758501	84760501	2000	0.00907326	0.0734341	0.0643608
chr11	84761501	84763501	2000	0.0218921	0.0885545	0.0666624
chr11	85524501	85526501	2000	0.00960362	0.0896028	0.0799992
chr11	85764001	85766001	2000	0.097138	0.0166092	-0.0805287
chr11	85956501	85958501	2000	0.12811	0.0166039	-0.111506
chr11	87226501	87229001	2500	0.0030856	0.0484168	0.0453312
chr11	87232001	87235001	3000	0.00155158	0.0481605	0.0466089
chr11	87235501	87254501	19000	0.00529218	0.100247	0.0949547
chr11	87256501	87273001	16500	0.00557604	0.0921884	0.0866124
chr11	87273501	87286501	13000	0.00577771	0.105102	0.0993247
chr11	87287501	87293501	6000	0.00723831	0.10601	0.0987718
chr11	87296501	87309501	13000	0.00377849	0.0780309	0.0742524
chr11	87311001	87320001	9000	0.0056911	0.0785844	0.0728933
chr11	87321501	87357501	36000	0.00605798	0.0952138	0.0891558
chr11	87372001	87384001	12000	0.0362106	0.129268	0.0930572
chr11	87384501	87393001	8500	0.0318621	0.140479	0.108617
chr11	87567001	87571001	4000	0.00736672	0.0618065	0.0544398
chr11	87572001	87575501	3500	0.0184021	0.089359	0.070957
chr11	87576001	87578001	2000	0.0161253	0.0954696	0.0793442
chr11	88012501	88015501	3000	0.0840923	0.0104731	-0.0736193
chr11	88249501	88251501	2000	0.0381454	0.119837	0.0816916
chr11	88253501	88255501	2000	0.0195353	0.0856143	0.066079
chr11	88273501	88277501	4000	0.0222578	0.0935087	0.0712509
chr11	88405001	88407501	2500	0.0150192	0.0776608	0.0626416
chr11	88442001	88444501	2500	0.0482162	0.111578	0.0633623
chr11	88574001	88577001	3000	0.025044	0.120972	0.0959276
chr11	88664001	88666001	2000	0.0537025	0.132353	0.0786506
chr11	88676501	88692001	15500	0.061071	0.15212	0.091049
chr11	88695501	88703001	7500	0.0675246	0.17578	0.108255
chr11	88704001	88707001	3000	0.0636072	0.158226	0.0946185
chr11	88707501	88710001	2500	0.0691482	0.15597	0.0868217
chr11	88725501	88728001	2500	0.0322131	0.100864	0.0686509
chr11	89858501	89861501	3000	0.0242502	0.0880493	0.0637991
chr11	89862001	89867501	5500	0.0329285	0.123256	0.0903278
chr11	89868501	89871501	3000	0.0245172	0.118357	0.09384
chr11	91330001	91332001	2000	0.0449194	0.116023	0.0711038
chr11	91338001	91340001	2000	0.0271093	0.093508	0.0663987
chr11	91420501	91422501	2000	0.104054	0.0287037	-0.0753501
chr11	93101001	93103501	2500	0.0021881	0.0581301	0.055942
chr11	93114001	93116001	2000	0.0292593	0.0975009	0.0682415
chr11	93118001	93122501	4500	0.0183988	0.0737069	0.0553081
chr11	93132501	93136001	3500	0.010079	0.0870028	0.0769238
chr11	93141501	93146001	4500	0.0248875	0.112268	0.0873807
chr11	93149001	93151501	2500	0.0180393	0.0846956	0.0666563
chr11	93270501	93274001	3500	0.0203932	0.0820077	0.0616145
chr11	94405501	94424501	19000	0.00834936	0.0748912	0.0665418
chr11	94425501	94446001	20500	0.0122758	0.0859985	0.0737228
chr11	94449001	94453001	4000	0.0101655	0.0701898	0.0600243
chr11	94454001	94459001	5000	0.00911062	0.0765602	0.0674495
chr11	94465501	94468001	2500	0.00237911	0.0495002	0.0471211
chr11	94470001	94472501	2500	0.00771594	0.106231	0.098515
chr11	94933501	94936001	2500	0.043577	0.106889	0.063312
chr11	95182501	95185001	2500	0.0386794	0.115152	0.076473
chr11	95515001	95517001	2000	0.00118922	0.060862	0.0596728
chr11	97123501	97126001	2500	0.0250625	0.0952555	0.070193
chr11	97608001	97612001	4000	0.000708296	0.0542739	0.0535656
chr11	98314501	98317501	3000	0.0624974	0.193357	0.13086
chr11	98329501	98334501	5000	0.0042229	0.0982393	0.0940164
chr11	99125501	99128001	2500	0.017659	0.0778363	0.0601773
chr11	99465001	99468001	3000	0.0143476	0.0767249	0.0623773
chr11	100795001	100797001	2000	0.0796366	0.00735221	-0.0722844
chr11	100830001	100832001	2000	0.0843396	0.00996202	-0.0743775
chr11	100844001	100846501	2500	0.0825293	0.0139402	-0.0685892
chr11	100927501	100929501	2000	0.109681	0.0321641	-0.0775169
chr11	101486501	101490001	3500	0.114943	0.0198414	-0.0951016
chr11	101490501	101492501	2000	0.0899024	0.0216859	-0.0682165
chr11	101502501	101506001	3500	0.127437	0.0298974	-0.0975393
chr11	101508501	101512001	3500	0.121644	0.0165542	-0.105089
chr11	101518501	101521001	2500	0.0954754	0.0234915	-0.0719839
chr11	101533001	101537501	4500	0.0878878	0.0133711	-0.0745167
chr11	101949501	101952001	2500	0.0281788	0.097035	0.0688561
chr11	102740001	102742501	2500	0.0109479	0.0861325	0.0751847
chr11	102750001	102752001	2000	0.00162797	0.0622496	0.0606216
chr11	102754001	102756001	2000	0.00356365	0.0649552	0.0613916
chr11	102956001	102958001	2000	0.0202769	0.0963396	0.0760627
chr11	102990501	102993501	3000	0.0139677	0.0984998	0.0845321
chr11	103323001	103325001	2000	0.0138425	0.0740533	0.0602108
chr11	103774501	103776501	2000	0.0614456	0.131988	0.0705422
chr11	103807501	103809501	2000	0.00331993	0.0616023	0.0582823
chr11	104134501	104137001	2500	0.0165475	0.0884617	0.0719142
chr11	104140501	104142501	2000	0.00783546	0.0616042	0.0537688
chr11	104152501	104155501	3000	0.00832999	0.055339	0.047009
chr11	105313001	105315501	2500	0.0105744	0.0693363	0.0587618
chr11	106461001	106463501	2500	0.00955929	0.0972307	0.0876714
chr11	106465001	106467001	2000	0.00371875	0.0621353	0.0584166
chr11	107751001	107753501	2500	0.064874	0.00458733	-0.0602866
chr11	108047501	108054501	7000	0.0145353	0.0902094	0.0756741
chr11	108055501	108064001	8500	0.0138718	0.099869	0.0859972
chr11	109083501	109085501	2000	0.0121282	0.0774338	0.0653056
chr11	109222001	109224001	2000	0.0706441	0.0046844	-0.0659597
chr11	109269001	109271001	2000	0.0785075	0.00371397	-0.0747935
chr11	109276001	109278001	2000	0.0705103	0.00262314	-0.0678871
chr11	113048501	113050501	2000	0.0120224	0.0653967	0.0533743
chr11	113055001	113057001	2000	0.0152397	0.0787066	0.063467
chr11	113330001	113332001	2000	0.0123884	0.0801979	0.0678095
chr11	113333501	113336001	2500	0.0106386	0.0706347	0.0599961
chr11	113339001	113342001	3000	0.00189153	0.0598813	0.0579898
chr11	113345501	113348001	2500	0.0334754	0.102229	0.0687536
chr11	113350501	113353501	3000	0.00702368	0.0823909	0.0753673
chr11	113355001	113359501	4500	0.0255157	0.106922	0.0814065
chr11	113360501	113365001	4500	0.0345522	0.123264	0.0887113
chr11	113374001	113376001	2000	0.0125697	0.0664025	0.0538328
chr11	113377001	113379501	2500	0.0177037	0.109781	0.0920776
chr11	113420501	113422501	2000	0.0077129	0.0684377	0.0607248
chr11	113438501	113441001	2500	0.0109646	0.0694058	0.0584411
chr11	113610001	113612001	2000	0.00104033	0.0520803	0.05104
chr11	113892001	113894501	2500	0.0148628	0.09841	0.0835472
chr11	113947501	113951501	4000	0.0209306	0.087146	0.0662155
chr11	114069001	114071001	2000	0.0125179	0.0749274	0.0624095
chr11	114152001	114154001	2000	0.0194973	0.0796804	0.060183
chr11	114175501	114177501	2000	0.0272123	0.090304	0.0630917
chr11	114440501	114443001	2500	0.0147469	0.0790685	0.0643217
chr11	114447501	114449501	2000	0.0193133	0.0886209	0.0693076
chr11	114465001	114467001	2000	0.0287813	0.102371	0.0735895
chr11	114471501	114474001	2500	0.0109379	0.0772747	0.0663368
chr11	114479001	114486001	7000	0.0174594	0.0906299	0.0731705
chr11	114496001	114498001	2000	0.0423243	0.105102	0.0627775
chr11	114511501	114514001	2500	0.0211327	0.0778824	0.0567496
chr11	114534501	114536501	2000	0.0109299	0.0785101	0.0675801
chr11	114637501	114639501	2000	0.0331416	0.109521	0.0763796
chr11	114907001	114909001	2000	0.0143285	0.0633832	0.0490547
chr11	115327001	115329001	2000	0.013365	0.076929	0.063564
chr11	116529501	116531501	2000	0.0513581	0.140869	0.0895105
chr11	117230001	117234001	4000	0.0224305	0.0980833	0.0756528
chr11	117263501	117266001	2500	0.00416205	0.0739853	0.0698233
chr11	117284501	117286501	2000	0.0290253	0.103357	0.0743318
chr11	117317001	117319001	2000	0.0162095	0.093313	0.0771034
chr11	117324501	117327501	3000	0.0205131	0.0725422	0.0520292
chr11	117330001	117332001	2000	0.00580249	0.0644321	0.0586296
chr11	117368001	117370001	2000	0.0127589	0.0711794	0.0584204
chr11	117443001	117445001	2000	0.0411224	0.120745	0.0796231
chr11	117451501	117453501	2000	0.0206528	0.0873121	0.0666593
chr11	117471001	117474001	3000	0.0177395	0.0779593	0.0602198
chr11	117478001	117480501	2500	0.00441807	0.0489288	0.0445108
chr11	117534501	117537501	3000	0.0102669	0.0672791	0.0570122
chr11	117618001	117620001	2000	0.021373	0.0842003	0.0628274
chr11	117964001	117968001	4000	0.0100112	0.0894911	0.0794799
chr11	118210501	118212501	2000	0.00639228	0.0644128	0.0580205
chr11	118956001	118958501	2500	0.00959977	0.0744062	0.0648064
chr11	119045001	119047001	2000	1.33437e-05	0.0949233	0.0949099
chr11	119164001	119167001	3000	0.0782537	0.0149364	-0.0633173
chr11	119169501	119171501	2000	0.0969254	0.0188939	-0.0780314
chr11	119175001	119179501	4500	0.0908693	0.0151568	-0.0757125
chr11	119191501	119197501	6000	0.116886	0.0285487	-0.0883376
chr11	119199501	119203001	3500	0.109027	0.0209106	-0.0881168
chr11	119204001	119206001	2000	0.118552	0.0131821	-0.105369
chr11	119207001	119209501	2500	0.0903618	0.00509048	-0.0852713
chr11	119216001	119219501	3500	0.0996152	0.0234126	-0.0762026
chr11	119537501	119540001	2500	0.00983516	0.0766712	0.066836
chr11	119540501	119547001	6500	0.0084433	0.0718205	0.0633772
chr11	119549501	119551501	2000	0.0160076	0.0958747	0.0798671
chr11	119828501	119840001	11500	0.0214219	0.132333	0.110911
chr11	119840501	119851001	10500	0.0113697	0.113664	0.102294
chr11	119853501	119857501	4000	0.0197431	0.0776024	0.0578593
chr11	120141501	120144001	2500	0.086219	0.0134166	-0.0728024
chr11	120145501	120147501	2000	0.0815514	0.0121142	-0.0694372
chr11	120303001	120305001	2000	0.0360807	0.10886	0.0727788
chr12	5757001	5760501	3500	0.0188653	0.0785218	0.0596565
chr12	5774501	5778001	3500	0.0421142	0.117258	0.0751443
chr12	7419501	7421501	2000	0.0121763	0.0639471	0.0517708
chr12	7430001	7432001	2000	0.0110523	0.0604465	0.0493942
chr12	7650001	7652001	2000	0.00985297	0.0787053	0.0688524
chr12	7662501	7667001	4500	0.0500183	0.127504	0.0774862
chr12	7670501	7678001	7500	0.0370572	0.115185	0.0781274
chr12	11151001	11153001	2000	0.0290954	0.107882	0.0787865
chr12	11322501	11325501	3000	0.00146123	0.0566701	0.0552089
chr12	11330001	11332001	2000	0.00132183	0.0540052	0.0526834
chr12	11333501	11336501	3000	0.0029162	0.0656399	0.0627237
chr12	11337501	11341501	4000	0.00171504	0.0499121	0.0481971
chr12	11342501	11357501	15000	0.00148402	0.0646421	0.0631581
chr12	11359501	11369001	9500	0.00122114	0.0640489	0.0628277
chr12	11429001	11431501	2500	0.00426427	0.0602142	0.0559499
chr12	11432001	11435501	3500	1.25578e-05	0.0577018	0.0576892
chr12	11993001	11995001	2000	0.00831071	0.0600889	0.0517781
chr12	12014001	12017001	3000	0.0236988	0.0941992	0.0705004
chr12	12021501	12023501	2000	0.0132877	0.0737872	0.0604995
chr12	12025501	12028001	2500	0.0269831	0.125345	0.098362
chr12	12040501	12046501	6000	0.0215363	0.101103	0.079567
chr12	12048001	12052001	4000	0.0288374	0.114564	0.0857264
chr12	12063001	12065501	2500	0.00726803	0.103648	0.0963801
chr12	12131001	12135001	4000	0.0164854	0.0936915	0.0772061
chr12	12137001	12139001	2000	0.0519187	0.128816	0.0768973
chr12	13123501	13125501	2000	0.00729645	0.0697808	0.0624843
chr12	13139501	13142001	2500	0.00378539	0.0581123	0.0543269
chr12	17033501	17036001	2500	0.00392894	0.0810752	0.0771463
chr12	17037001	17039001	2000	0.00463731	0.062033	0.0573957
chr12	17059001	17067501	8500	0.00606118	0.0619712	0.05591
chr12	17069001	17072501	3500	0.00612759	0.0522658	0.0461382
chr12	17239501	17242501	3000	0.0038777	0.0490782	0.0452005
chr12	17472501	17474501	2000	0.0136312	0.0653108	0.0516796
chr12	17488501	17491001	2500	0.0199434	0.0918114	0.071868
chr12	17491501	17494501	3000	0.018147	0.0818857	0.0637387
chr12	21138501	21142001	3500	0.00222087	0.0543255	0.0521046
chr12	24573501	24575501	2000	0.0437853	0.108028	0.0642423
chr12	25467001	25469001	2000	0.010827	0.0693232	0.0584962
chr12	25790501	25793001	2500	0.00727376	0.0642792	0.0570055
chr12	25828501	25830501	2000	0.0476684	0.138727	0.0910585
chr12	25853501	25855501	2000	0.0106287	0.086798	0.0761694
chr12	26085501	26090001	4500	0.00481986	0.0775477	0.0727278
chr12	26092501	26094501	2000	0.0141981	0.0711155	0.0569174
chr12	26128501	26130501	2000	0.00619204	0.0574774	0.0512854
chr12	26186501	26191501	5000	0.0151686	0.0776115	0.0624429
chr12	26210001	26213001	3000	0.002183	0.0670552	0.0648722
chr12	26224001	26226001	2000	0.0163711	0.116584	0.100212
chr12	26226501	26230001	3500	0.0126873	0.106774	0.0940869
chr12	26864501	26866501	2000	0.0761703	0.00581925	-0.070351
chr12	27138001	27140001	2000	0.00684061	0.0696883	0.0628477
chr12	28238501	28240501	2000	0.0557865	0.123457	0.0676707
chr12	30346001	30348001	2000	0.0069933	0.0562487	0.0492554
chr12	30370501	30372501	2000	0.0270913	0.0930235	0.0659322
chr12	30590001	30593501	3500	0.0131919	0.0933254	0.0801335
chr12	31714501	31717001	2500	0.0118813	0.0716636	0.0597823
chr12	32111001	32113001	2000	0.0658705	0.00197612	-0.0638943
chr12	33029001	33031501	2500	0.0266793	0.0984316	0.0717522
chr12	34692001	34702501	10500	0.0226636	0.0998491	0.0771856
chr12	34703001	34709501	6500	0.032503	0.133421	0.100918
chr12	38146501	38148501	2000	0.0713985	0.00986887	-0.0615296
chr12	38556501	38559501	3000	0.0834998	0.0109605	-0.0725393
chr12	38841501	38843501	2000	0.0176455	0.0870256	0.0693801
chr12	39675001	39685001	10000	0.022217	0.11693	0.0947134
chr12	39686501	39699501	13000	0.0177958	0.100612	0.0828165
chr12	39700001	39703501	3500	0.0174659	0.0790592	0.0615933
chr12	39935001	39937501	2500	0.0260406	0.108035	0.0819945
chr12	39966501	39969001	2500	0.0203481	0.087339	0.0669909
chr12	41924001	41926501	2500	0.0257278	0.0863662	0.0606384
chr12	44523501	44526501	3000	0.00561584	0.0561825	0.0505666
chr12	44527001	44531501	4500	0.0121142	0.0784528	0.0663386
chr12	45016501	45019501	3000	0.107976	0.0326701	-0.0753059
chr12	45932001	45934001	2000	0.00830993	0.0747036	0.0663937
chr12	46927001	46929001	2000	0.0159736	0.0847804	0.0688067
chr12	46934501	46937001	2500	0.0229398	0.0847802	0.0618404
chr12	47658001	47660001	2000	0.00860555	0.0651459	0.0565403
chr12	47666501	47669501	3000	0.0365641	0.137441	0.100877
chr12	50081001	50083001	2000	1.19036e-05	0.0666262	0.0666143
chr12	50112501	50122501	10000	0.00236869	0.0620773	0.0597086
chr12	50188501	50192001	3500	0.0134362	0.12729	0.113854
chr12	50193001	50195001	2000	0.00740619	0.0855112	0.0781051
chr12	50365501	50367501	2000	0.0170782	0.0948017	0.0777235
chr12	50388001	50390501	2500	0.0204379	0.0884401	0.0680022
chr12	50552501	50554501	2000	0.0986293	0.0170396	-0.0815897
chr12	53174501	53177001	2500	0.0348443	0.116262	0.0814173
chr12	53842501	53847501	5000	0.0513339	0.145058	0.0937237
chr12	57823001	57825001	2000	0.0120908	0.0715601	0.0594693
chr12	58214501	58218001	3500	0.0151171	0.0799233	0.0648062
chr12	58740001	58745001	5000	0.00529301	0.0934936	0.0882006
chr12	58745501	58749501	4000	0.0122766	0.0775062	0.0652297
chr12	58750001	58752001	2000	0.0331581	0.117532	0.0843737
chr12	58759001	58761501	2500	0.0273062	0.0910739	0.0637677
chr12	58779501	58784501	5000	0.0120535	0.114203	0.10215
chr12	58797001	58800001	3000	0.0401894	0.12522	0.0850311
chr12	58812501	58815501	3000	0.00931047	0.0713613	0.0620508
chr12	59383501	59386001	2500	0.0392719	0.113789	0.0745166
chr12	59414001	59416001	2000	0.00582748	0.0698145	0.063987
chr12	59487001	59490001	3000	0.0220706	0.0856573	0.0635867
chr12	59508501	59511001	2500	0.0206133	0.0916091	0.0709958
chr12	59707501	59713001	5500	0.0481268	0.146352	0.0982253
chr12	59714501	59718001	3500	0.0305453	0.133157	0.102612
chr12	59811001	59817501	6500	0.0182926	0.0914042	0.0731116
chr12	59821001	59824001	3000	0.00750974	0.0625942	0.0550845
chr12	59832501	59839001	6500	0.0290841	0.0915392	0.0624551
chr12	69435001	69437001	2000	0.0402762	0.1239	0.0836235
chr12	69439501	69442501	3000	0.0543819	0.133142	0.0787597
chr12	69501501	69503501	2000	0.0226466	0.102212	0.0795652
chr12	69524501	69526501	2000	0.0173835	0.0815765	0.064193
chr12	70369501	70371501	2000	0.00868124	0.0601838	0.0515026
chr12	70628001	70630001	2000	0.00500979	0.082763	0.0777532
chr12	70647501	70650001	2500	0.0154618	0.0724188	0.056957
chr12	70827501	70830501	3000	0.0152193	0.102994	0.0877752
chr12	72517501	72519501	2000	0.0435187	0.119192	0.0756731
chr12	73323501	73325501	2000	0.0349326	0.143111	0.108179
chr12	73326501	73330001	3500	0.0565527	0.158732	0.102179
chr12	73333001	73335501	2500	0.0460215	0.164223	0.118202
chr12	73588501	73590501	2000	0.0980069	0.024395	-0.0736118
chr12	73595501	73597501	2000	0.0975833	0.0232496	-0.0743338
chr12	74331001	74333001	2000	0.00800298	0.0663145	0.0583115
chr12	74333501	74335501	2000	0.0122034	0.0632138	0.0510104
chr12	74938501	74940501	2000	0.011698	0.0774387	0.0657407
chr12	74941501	74944501	3000	0.0148206	0.0764662	0.0616456
chr12	75178501	75180501	2000	0.00844307	0.0781838	0.0697407
chr12	76092501	76095501	3000	0.0216196	0.087257	0.0656373
chr12	76097001	76100001	3000	0.0186071	0.0940199	0.0754128
chr12	77022001	77024001	2000	0.0264589	0.0978327	0.0713738
chr12	77592501	77597501	5000	0.0355522	0.127374	0.0918218
chr12	77599001	77602501	3500	0.0502586	0.136373	0.0861139
chr12	77603001	77606501	3500	0.0127071	0.0940777	0.0813706
chr12	77856001	77858501	2500	0.032584	0.107114	0.0745302
chr12	79774501	79776501	2000	0.0672569	0.00680563	-0.0604513
chr12	81224501	81226501	2000	0.0550097	0.163346	0.108337
chr12	82619001	82621001	2000	0.00829074	0.0668746	0.0585839
chr12	82663501	82666501	3000	0.00269229	0.053527	0.0508347
chr12	82668001	82671001	3000	0.00140871	0.0490848	0.0476761
chr12	82698501	82701501	3000	0.00590641	0.0611877	0.0552813
chr12	83124501	83127501	3000	0.0198795	0.0874977	0.0676182
chr12	83142501	83144501	2000	0.0183503	0.0873028	0.0689525
chr12	83159501	83164001	4500	0.00763342	0.0559707	0.0483373
chr12	83169501	83173501	4000	0.0143771	0.0839124	0.0695354
chr12	83177501	83179501	2000	0.0198155	0.0892189	0.0694034
chr12	83207001	83209501	2500	0.021667	0.0824251	0.060758
chr12	86076501	86078501	2000	0.00714843	0.0709653	0.0638169
chr12	86190501	86192501	2000	0.029032	0.0910547	0.0620227
chr12	86329001	86331001	2000	0.0122358	0.100033	0.0877968
chr12	86370501	86373001	2500	0.016299	0.0941166	0.0778175
chr12	86384001	86386001	2000	0.0365026	0.105748	0.0692454
chr12	86445501	86447501	2000	0.0383588	0.128346	0.0899873
chr12	86458501	86462501	4000	0.0313108	0.11032	0.0790095
chr12	86698501	86702501	4000	0.000844958	0.0557516	0.0549066
chr12	87359501	87364501	5000	0.0158155	0.101693	0.0858778
chr12	87365501	87371001	5500	0.0150374	0.0821926	0.0671552
chr12	89700001	89703501	3500	0.0183947	0.0970431	0.0786484
chr12	90209001	90213501	4500	0.0206319	0.0841725	0.0635406
chr12	91065501	91067501	2000	0.0279379	0.0950248	0.0670869
chr12	92149501	92152001	2500	0.0127795	0.0750733	0.0622938
chr12	92153001	92157501	4500	0.0264226	0.0992694	0.0728468
chr12	94535501	94537501	2000	0.0441618	0.123814	0.0796526
chr12	97216001	97218501	2500	0.0120624	0.0844057	0.0723433
chr12	97347501	97349501	2000	0.0216269	0.0879329	0.0663061
chr12	97475001	97483001	8000	0.0158958	0.099403	0.0835072
chr12	97512001	97514501	2500	0.0193071	0.0916219	0.0723147
chr12	97515501	97519001	3500	0.0105068	0.0738557	0.0633489
chr12	97776001	97778501	2500	0.00793408	0.075081	0.0671469
chr12	97780501	97786001	5500	0.0259042	0.0977868	0.0718826
chr12	97788501	97791501	3000	0.0127521	0.0769646	0.0642125
chr12	98186001	98190501	4500	0.00211774	0.0528851	0.0507673
chr12	98338001	98341501	3500	0.00763342	0.0576552	0.0500218
chr12	98365001	98368501	3500	0.0265244	0.091776	0.0652516
chr12	98536501	98538501	2000	0.0136385	0.0775528	0.0639144
chr12	98560001	98562501	2500	0.0086672	0.0577952	0.049128
chr12	98567501	98569501	2000	0.0260346	0.109327	0.0832922
chr12	98570001	98573501	3500	0.00277605	0.0536339	0.0508579
chr12	98575001	98577501	2500	0.00284308	0.068166	0.0653229
chr12	99082001	99084001	2000	0.0103862	0.0622723	0.0518861
chr12	99293001	99295001	2000	0.0285358	0.1105	0.0819641
chr12	99296001	99299501	3500	0.0472692	0.140449	0.0931798
chr12	99305501	99308501	3000	0.0327775	0.113158	0.0803801
chr12	99309501	99313001	3500	0.0513775	0.134919	0.0835412
chr12	99473001	99475501	2500	0.00576934	0.0793165	0.0735472
chr12	99966001	99968001	2000	0.0126892	0.0732312	0.060542
chr12	100974001	100976501	2500	0.0254373	0.0885903	0.0631529
chr12	102303501	102305501	2000	0.0167786	0.0784616	0.061683
chr12	102576501	102578501	2000	0.00321302	0.0565824	0.0533693
chr12	102593001	102595001	2000	0.00175283	0.0755625	0.0738096
chr12	102617001	102620001	3000	0.00394835	0.0604815	0.0565332
chr12	102624501	102626501	2000	0.0291243	0.102762	0.0736373
chr12	102631501	102633501	2000	0.0105474	0.0837704	0.073223
chr12	102696001	102700501	4500	0.0144535	0.0817066	0.0672531
chr12	102724501	102729501	5000	0.018846	0.108251	0.0894053
chr12	103506501	103509501	3000	0.0138418	0.0671393	0.0532975
chr12	105326001	105328001	2000	0.02107	0.0899789	0.068909
chr12	105329001	105331001	2000	0.0119994	0.0854634	0.073464
chr12	105874501	105877501	3000	0.00908095	0.0794632	0.0703823
chr12	105900001	105902001	2000	0.033026	0.11373	0.0807044
chr12	105909001	105911501	2500	0.0147098	0.0932663	0.0785565
chr12	106073501	106075501	2000	0.0763128	0.00938399	-0.0669288
chr12	106382001	106384001	2000	0.0868663	0.00901132	-0.077855
chr12	106480001	106482001	2000	0.120587	0.0190271	-0.10156
chr12	106514501	106516501	2000	0.0073935	0.0729255	0.065532
chr12	107092501	107094501	2000	0.0082067	0.0821441	0.0739374
chr12	107185501	107187501	2000	0.0141218	0.0798831	0.0657613
chr12	107825001	107827001	2000	0.0114735	0.0720754	0.060602
chr12	107910001	107914001	4000	0.0705444	0.0037492	-0.0667952
chr12	107921501	107928001	6500	0.0750447	0.00140392	-0.0736408
chr12	107931501	107934001	2500	0.0763322	0.00103031	-0.0753018
chr12	107948001	107950001	2000	0.0706116	0.00302409	-0.0675875
chr12	107957501	107960501	3000	0.0562044	0.0015598	-0.0546446
chr12	107966001	107969501	3500	0.0768638	0.00170228	-0.0751615
chr12	107972001	107975501	3500	0.0906128	0.000298953	-0.0903138
chr12	107978001	107980001	2000	0.118715	0.000497642	-0.118218
chr12	107991501	107997501	6000	0.0811728	0.00033264	-0.0808401
chr12	107999501	108002001	2500	0.0977716	0.000241516	-0.09753
chr12	109398001	109402001	4000	0.016874	0.0889381	0.0720641
chr12	109456001	109458501	2500	0.0146886	0.104829	0.09014
chr12	109606001	109609001	3000	0.000291575	0.0471131	0.0468215
chr12	109949001	109951501	2500	0.0313638	0.0992266	0.0678628
chr12	110046501	110049501	3000	0.00634013	0.0753289	0.0689888
chr12	110142501	110145001	2500	0.0470989	0.131257	0.0841581
chr12	110189501	110192501	3000	0.0596991	0.152527	0.0928282
chr12	110232001	110234001	2000	0.0197727	0.115978	0.0962052
chr12	110384001	110387501	3500	0.0244325	0.10418	0.0797476
chr12	111443001	111445001	2000	0.0820355	0.177885	0.0958492
chr12	112299001	112301001	2000	0.0452558	0.112695	0.0674388
chr12	112448501	112450501	2000	0.0110054	0.10885	0.0978442
chr12	117304501	117306501	2000	0.0671982	0.00371241	-0.0634858
chr12	117527001	117529001	2000	1.22523e-05	0.0463093	0.0462971
chr12	117529501	117534001	4500	0.000508379	0.0600087	0.0595003
chr12	117544001	117549001	5000	0.0112222	0.0752041	0.0639819
chr12	117988001	117990001	2000	0.00522386	0.0650711	0.0598473
chr12	118460001	118464001	4000	0.0347597	0.102239	0.067479
chr12	118649001	118651001	2000	0.0408937	0.133665	0.0927715
chr12	118705501	118708001	2500	0.0207676	0.106014	0.0852461
chr12	118722501	118726001	3500	0.00985258	0.0844831	0.0746305
chr12	118851001	118853501	2500	0.0278983	0.089318	0.0614197
chr12	119022501	119024501	2000	0.00654663	0.0618003	0.0552537
chr12	119027001	119032001	5000	0.01935	0.110703	0.0913534
chr12	119038001	119042001	4000	0.0139447	0.090248	0.0763032
chr12	119160001	119162001	2000	0.0186911	0.0828219	0.0641308
chr12	119167501	119169501	2000	0.0275563	0.101403	0.0738466
chr12	119232001	119238001	6000	0.0138686	0.0779432	0.0640745
chr13	3699501	3701501	2000	0.0347974	0.102609	0.0678119
chr13	4667501	4670001	2500	0.0255067	0.0839656	0.0584589
chr13	5768001	5770001	2000	0.00685118	0.096927	0.0900758
chr13	5779001	5782501	3500	0.0163967	0.0834348	0.0670381
chr13	5835501	5837501	2000	0.00870423	0.0786064	0.0699022
chr13	5862501	5871001	8500	1.22977e-05	0.0824205	0.0824082
chr13	5872501	5876001	3500	0.0199358	0.0927408	0.072805
chr13	6061001	6063001	2000	0.033669	0.105595	0.0719262
chr13	6065001	6067501	2500	0.0165449	0.0797819	0.063237
chr13	6069501	6073001	3500	0.0188952	0.0819968	0.0631016
chr13	6075001	6079501	4500	0.0249128	0.105941	0.0810283
chr13	6086001	6090001	4000	0.0159884	0.0842216	0.0682332
chr13	6097501	6101001	3500	0.018435	0.101511	0.0830763
chr13	6102001	6107001	5000	0.0100765	0.0806447	0.0705682
chr13	6108001	6115001	7000	0.0123461	0.0844812	0.072135
chr13	6115501	6121501	6000	0.0129293	0.110972	0.0980424
chr13	6123001	6132001	9000	0.00589605	0.0727708	0.0668748
chr13	6155501	6158501	3000	0.00249911	0.0684573	0.0659582
chr13	6166501	6169501	3000	0.00182622	0.0562526	0.0544263
chr13	6177501	6181001	3500	0.00438757	0.0654082	0.0610207
chr13	6184501	6188501	4000	0.00628055	0.0940665	0.0877859
chr13	6190001	6192001	2000	0.00406632	0.0679854	0.0639191
chr13	6192501	6203001	10500	0.0153947	0.082042	0.0666473
chr13	6210501	6214501	4000	0.015322	0.0849772	0.0696553
chr13	6340001	6343501	3500	0.00478149	0.0797908	0.0750093
chr13	6366501	6368501	2000	0.0192939	0.0811961	0.0619022
chr13	6448001	6450501	2500	0.0264288	0.0981004	0.0716716
chr13	6454501	6458001	3500	0.0140592	0.0889151	0.074856
chr13	6462501	6467501	5000	0.010194	0.0954562	0.0852622
chr13	6469501	6476501	7000	0.00465813	0.0888075	0.0841494
chr13	8216001	8223501	7500	0.0345712	0.117454	0.0828827
chr13	8229501	8231501	2000	0.0639304	0.159806	0.0958758
chr13	8276001	8278001	2000	0.0483592	0.112536	0.0641767
chr13	8309001	8312501	3500	0.0304275	0.102659	0.0722317
chr13	8313501	8317501	4000	0.0411243	0.119682	0.0785575
chr13	8318001	8320501	2500	0.0314233	0.119698	0.0882747
chr13	8322501	8328501	6000	0.0246259	0.101249	0.0766227
chr13	8329001	8331501	2500	0.0422614	0.120897	0.0786359
chr13	8333501	8336001	2500	0.0619813	0.143729	0.0817478
chr13	8403501	8405501	2000	0.0188727	0.0829876	0.0641148
chr13	8542501	8544501	2000	0.0212282	0.087284	0.0660559
chr13	8604501	8606501	2000	0.0355431	0.142692	0.107149
chr13	8614001	8616501	2500	0.0497381	0.125518	0.0757795
chr13	9187001	9189501	2500	0.0118451	0.06948	0.0576349
chr13	9887001	9889001	2000	0.0381449	0.106881	0.0687364
chr13	9897501	9900001	2500	0.0227846	0.0833199	0.0605353
chr13	10052001	10055001	3000	0.0109126	0.0718396	0.060927
chr13	10065501	10069001	3500	0.0205956	0.084414	0.0638184
chr13	10069501	10071501	2000	0.0309423	0.111683	0.0807403
chr13	10233001	10235501	2500	0.00924045	0.0614817	0.0522413
chr13	10238501	10241001	2500	0.00219612	0.0650208	0.0628247
chr13	10357001	10359501	2500	0.0107081	0.0750266	0.0643185
chr13	10864001	10866501	2500	0.0129054	0.0922313	0.0793259
chr13	11564001	11566501	2500	0.00608791	0.0704193	0.0643314
chr13	11811501	11813501	2000	0.0115576	0.0634289	0.0518713
chr13	11819001	11823001	4000	0.00502826	0.0564996	0.0514714
chr13	11823501	11829001	5500	0.00289907	0.0585964	0.0556973
chr13	11833501	11838001	4500	0.00683142	0.0628151	0.0559837
chr13	11844501	11847001	2500	0.00666261	0.0651003	0.0584377
chr13	11957501	11960001	2500	0.00240203	0.056709	0.054307
chr13	12099001	12105501	6500	0.00432893	0.0582331	0.0539042
chr13	12159501	12161501	2000	0.0052941	0.0682982	0.0630041
chr13	12167501	12170001	2500	0.0206463	0.090849	0.0702028
chr13	12189501	12195001	5500	0.0415503	0.119748	0.0781973
chr13	12198001	12204501	6500	0.0124161	0.0878421	0.0754259
chr13	12567001	12569001	2000	0.0167547	0.0873508	0.0705961
chr13	12570501	12573001	2500	0.0117374	0.0745558	0.0628184
chr13	12644501	12647001	2500	0.00231699	0.0660257	0.0637087
chr13	13693001	13699501	6500	0.0992089	0.00942898	-0.0897799
chr13	13706001	13712001	6000	0.104797	0.0252688	-0.0795279
chr13	13724001	13726001	2000	0.0893904	0.00444137	-0.0849491
chr13	13785501	13788001	2500	0.0360115	0.10621	0.0701986
chr13	13794501	13796501	2000	0.0119876	0.0716421	0.0596545
chr13	13798001	13800501	2500	0.0106702	0.0784028	0.0677327
chr13	13806001	13809001	3000	0.0401678	0.115098	0.0749303
chr13	13814001	13816501	2500	0.0139296	0.070351	0.0564213
chr13	13817501	13820001	2500	0.0321295	0.116272	0.0841424
chr13	13821501	13828001	6500	0.029359	0.108105	0.0787465
chr13	13828501	13831501	3000	0.0267424	0.0870105	0.0602681
chr13	13832001	13834001	2000	0.0211146	0.0857584	0.0646438
chr13	15580501	15582501	2000	0.104035	0.030839	-0.0731961
chr13	15620501	15622501	2000	0.0353287	0.128659	0.0933299
chr13	15639001	15642501	3500	0.0315624	0.105165	0.0736023
chr13	18364501	18367501	3000	0.0265504	0.0957627	0.0692123
chr13	19002501	19005501	3000	0.0021576	0.0732374	0.0710798
chr13	20212001	20214001	2000	0.0812621	0.00841142	-0.0728507
chr13	21906501	21910001	3500	0.0060281	0.0691523	0.0631242
chr13	21923001	21925001	2000	0.0111587	0.0838911	0.0727325
chr13	23305001	23307001	2000	0.0244063	0.117264	0.0928577
chr13	24129001	24132001	3000	0.0165614	0.0835139	0.0669525
chr13	24138501	24141001	2500	0.0289694	0.0923692	0.0633998
chr13	24972001	24974501	2500	0.100519	0.0242445	-0.0762745
chr13	25126001	25129501	3500	0.00741572	0.0590328	0.051617
chr13	25741001	25750501	9500	0.0257066	0.0985908	0.0728842
chr13	25754001	25757501	3500	0.0315025	0.109408	0.0779058
chr13	25932001	25934501	2500	0.0108927	0.0802594	0.0693667
chr13	26517501	26520001	2500	0.0720871	0.00740915	-0.0646779
chr13	28291001	28295001	4000	0.0304544	0.118155	0.0877001
chr13	28696001	28698001	2000	0.0316253	0.11445	0.082825
chr13	28708501	28723501	15000	0.01601	0.10034	0.0843295
chr13	28725001	28727001	2000	0.0322362	0.0966316	0.0643954
chr13	28756501	28759501	3000	0.00769839	0.0770353	0.0693369
chr13	29180501	29182501	2000	0.0814925	0.0146102	-0.0668824
chr13	30828501	30831001	2500	0.00997886	0.0704309	0.060452
chr13	30834501	30837001	2500	0.00399191	0.0909198	0.0869279
chr13	34420001	34422501	2500	0.00232268	0.0609732	0.0586505
chr13	34595001	34597001	2000	0.0250578	0.102957	0.0778993
chr13	35501001	35503001	2000	0.00169182	0.0536512	0.0519594
chr13	36736501	36738501	2000	0.00119917	0.0672278	0.0660286
chr13	36889501	36897001	7500	0.0197846	0.0867094	0.0669248
chr13	37299001	37301001	2000	0.0368465	0.110494	0.0736471
chr13	37308501	37312501	4000	0.0155872	0.0914866	0.0758994
chr13	41718501	41721001	2500	0.0157165	0.0802318	0.0645153
chr13	41752501	41754501	2000	0.0366261	0.12488	0.0882535
chr13	41757001	41759001	2000	0.0210793	0.116832	0.0957525
chr13	41760001	41762501	2500	0.0302678	0.114018	0.0837506
chr13	41765501	41769501	4000	0.0327389	0.123628	0.0908892
chr13	41772001	41774501	2500	0.0291844	0.0947464	0.065562
chr13	41777001	41780001	3000	0.0396371	0.139388	0.0997509
chr13	41781001	41783001	2000	0.00546153	0.057332	0.0518705
chr13	41786501	41794501	8000	0.0247989	0.118914	0.0941153
chr13	41800001	41804001	4000	0.0099221	0.0938174	0.0838953
chr13	41804501	41811001	6500	0.024023	0.104835	0.0808115
chr13	41818501	41825501	7000	0.0109862	0.0749532	0.063967
chr13	42046001	42049501	3500	0.030515	0.124513	0.0939977
chr13	42053001	42069001	16000	0.020571	0.0939891	0.0734181
chr13	42069501	42071501	2000	0.00969399	0.0727052	0.0630112
chr13	42072001	42074001	2000	0.0416252	0.112265	0.07064
chr13	42075001	42077001	2000	0.0180639	0.0851818	0.067118
chr13	42077501	42081001	3500	0.0183786	0.0813854	0.0630069
chr13	42090501	42098001	7500	0.0328588	0.105562	0.0727029
chr13	42100501	42106001	5500	0.00467622	0.077618	0.0729418
chr13	42106501	42109501	3000	0.00980772	0.0632179	0.0534102
chr13	42111001	42113001	2000	0.00978422	0.0806829	0.0708987
chr13	42115501	42122501	7000	0.0141437	0.0880989	0.0739552
chr13	42131001	42133001	2000	0.00883207	0.0758092	0.0669772
chr13	42135001	42137001	2000	0.0332445	0.104585	0.0713409
chr13	42139501	42142001	2500	0.0109488	0.0760442	0.0650954
chr13	42146001	42149001	3000	0.0261889	0.0993976	0.0732087
chr13	42154001	42160501	6500	0.0151338	0.0798614	0.0647276
chr13	42161001	42163001	2000	0.0121916	0.0744673	0.0622758
chr13	42165001	42167001	2000	0.0338214	0.0970416	0.0632201
chr13	42167501	42175001	7500	0.0125614	0.0905679	0.0780065
chr13	42175501	42177501	2000	0.0121014	0.0731998	0.0610983
chr13	42180501	42183001	2500	0.0132689	0.0793557	0.0660868
chr13	42184001	42187001	3000	0.0188054	0.0780111	0.0592057
chr13	42268001	42274501	6500	0.0331542	0.10711	0.0739558
chr13	42297001	42300001	3000	0.027511	0.135301	0.10779
chr13	43566501	43568501	2000	0.0149337	0.0816816	0.066748
chr13	43591001	43593501	2500	0.0051865	0.0838403	0.0786538
chr13	44204001	44206001	2000	0.0229955	0.0838478	0.0608523
chr13	44228001	44230501	2500	0.0243664	0.0951341	0.0707677
chr13	44233001	44236501	3500	0.00641741	0.0659446	0.0595272
chr13	45062501	45064501	2000	0.00801264	0.0743293	0.0663167
chr13	45188001	45191501	3500	0.0527704	0.145187	0.0924163
chr13	45192501	45196501	4000	0.0379036	0.116983	0.0790794
chr13	45199501	45202501	3000	0.0192704	0.0978883	0.0786179
chr13	45203501	45206501	3000	0.0122611	0.077328	0.0650669
chr13	45415001	45417001	2000	0.0229175	0.0955258	0.0726082
chr13	45454501	45456501	2000	0.00544707	0.0612055	0.0557584
chr13	46958001	46961001	3000	0.036034	0.117068	0.0810339
chr13	46968001	46971501	3500	0.0399424	0.12219	0.0822475
chr13	46972001	46974501	2500	0.0464407	0.141255	0.0948147
chr13	46977001	46979001	2000	0.0364985	0.103647	0.0671484
chr13	46984001	46986501	2500	0.0197258	0.082064	0.0623382
chr13	46988001	46990501	2500	0.0117409	0.0691353	0.0573944
chr13	46993001	46995001	2000	0.0225907	0.0966561	0.0740654
chr13	47223001	47226001	3000	0.00170329	0.04708	0.0453768
chr13	47412501	47415001	2500	0.00286758	0.0538732	0.0510057
chr13	47895001	47897001	2000	0.00937066	0.0727441	0.0633734
chr13	47998001	48000001	2000	0.00468106	0.0474829	0.0428018
chr13	48142001	48145001	3000	0.0441483	0.115724	0.0715756
chr13	48146501	48150501	4000	0.0318639	0.102954	0.0710899
chr13	48158501	48161001	2500	0.0041833	0.0798334	0.0756501
chr13	48263001	48267001	4000	0.168484	0.0515869	-0.116898
chr13	49318001	49320001	2000	0.0347858	0.108116	0.0733299
chr13	51849501	51852501	3000	0.040554	0.124445	0.083891
chr13	51959501	51961501	2000	0.014743	0.104189	0.0894459
chr13	52278001	52280001	2000	0.0105863	0.073778	0.0631917
chr13	52283001	52285501	2500	0.0246174	0.0960219	0.0714045
chr13	52327501	52329501	2000	0.0125269	0.077351	0.0648241
chr13	52568501	52570501	2000	0.0135863	0.0864593	0.072873
chr13	52712501	52714501	2000	0.0292865	0.0934526	0.0641661
chr13	52815001	52817001	2000	0.0189372	0.0833003	0.0643631
chr13	52821001	52823001	2000	0.00479835	0.0752957	0.0704973
chr13	52865501	52868501	3000	0.0118473	0.0839459	0.0720986
chr13	52874501	52880501	6000	0.0160635	0.0854949	0.0694314
chr13	52883501	52887001	3500	0.0248702	0.107768	0.082898
chr13	52888001	52890501	2500	0.0263774	0.0976601	0.0712827
chr13	52892501	52895501	3000	0.0174068	0.0809026	0.0634958
chr13	52904501	52906501	2000	0.00979187	0.0714008	0.0616089
chr13	52909501	52914501	5000	0.0202992	0.0974364	0.0771373
chr13	52915001	52921001	6000	0.0186227	0.097524	0.0789012
chr13	52974501	52978501	4000	0.0111474	0.0857477	0.0746002
chr13	52985001	52987001	2000	0.0244027	0.0875291	0.0631264
chr13	53201001	53203001	2000	0.0213834	0.104396	0.0830126
chr13	53521001	53523001	2000	0.0351743	0.103669	0.0684943
chr13	53706001	53710001	4000	0.0157011	0.078174	0.0624729
chr13	53739001	53741501	2500	0.0292918	0.0896456	0.0603538
chr13	53768501	53770501	2000	0.0262857	0.102009	0.075723
chr13	53772501	53774501	2000	0.0264605	0.101858	0.0753972
chr13	53782001	53784001	2000	0.0381795	0.124841	0.0866617
chr13	53817501	53819501	2000	0.0112904	0.0866509	0.0753605
chr13	53823001	53825501	2500	0.012081	0.101288	0.0892074
chr13	53836501	53840001	3500	0.0567088	0.152611	0.0959025
chr13	53843501	53850001	6500	0.0395214	0.137658	0.0981361
chr13	53859501	53862501	3000	0.0308744	0.119184	0.0883098
chr13	53863501	53869001	5500	0.0250067	0.110233	0.0852264
chr13	53872501	53875001	2500	0.0369068	0.119013	0.0821065
chr13	53882001	53884001	2000	0.0102327	0.12518	0.114948
chr13	53898001	53903501	5500	0.0268357	0.0910796	0.064244
chr13	53904501	53908001	3500	0.0566752	0.14166	0.0849852
chr13	53915001	53923501	8500	0.0378327	0.115314	0.0774809
chr13	53927001	53929501	2500	0.0018198	0.116323	0.114503
chr13	53934001	53937001	3000	0.0141115	0.0891974	0.0750859
chr13	53941501	53945001	3500	0.0418037	0.121322	0.0795178
chr13	53946001	53948001	2000	0.0643379	0.161695	0.0973569
chr13	53955501	53957501	2000	0.00348377	0.0499446	0.0464608
chr13	53968501	53971501	3000	0.0407421	0.145496	0.104754
chr13	53990501	53994501	4000	0.0209256	0.0891754	0.0682497
chr13	54021001	54028501	7500	0.019098	0.112501	0.0934028
chr13	54036501	54039501	3000	0.0255741	0.106447	0.0808727
chr13	54041501	54047001	5500	0.0520065	0.127517	0.0755107
chr13	54049001	54053501	4500	0.0399027	0.131497	0.0915946
chr13	54060001	54063501	3500	0.059607	0.131812	0.0722046
chr13	54064001	54067001	3000	0.069901	0.158324	0.088423
chr13	54073001	54078001	5000	0.0177132	0.106167	0.0884534
chr13	54078501	54093001	14500	0.0213289	0.135525	0.114196
chr13	54094501	54110501	16000	0.0155763	0.11182	0.0962439
chr13	54115501	54117501	2000	0.00817279	0.0621075	0.0539347
chr13	54223001	54225001	2000	0.0129605	0.0810705	0.06811
chr13	54793501	54795501	2000	0.0120476	0.0668525	0.054805
chr13	54933001	54935001	2000	0.00520074	0.0567822	0.0515815
chr13	54962001	54964001	2000	0.0135801	0.0699416	0.0563615
chr13	54985501	54987501	2000	0.0143784	0.0871554	0.072777
chr13	56389001	56391501	2500	0.00960318	0.0617098	0.0521066
chr13	56476501	56478501	2000	0.000364592	0.0604311	0.0600665
chr13	56515501	56517501	2000	0.0739587	0.0114747	-0.0624839
chr13	56704501	56713501	9000	0.120913	0.00656424	-0.114349
chr13	56719501	56726501	7000	0.134827	0.010917	-0.12391
chr13	56727001	56744501	17500	0.163314	0.0133202	-0.149994
chr13	56796001	56798001	2000	0.124677	0.0377625	-0.0869141
chr13	56892001	56894501	2500	0.0865976	0.00928237	-0.0773152
chr13	57182001	57184001	2000	0.0988638	0.00654319	-0.0923206
chr13	57593001	57595501	2500	0.0268552	0.112287	0.0854316
chr13	57596001	57598501	2500	0.0045976	0.0755585	0.0709609
chr13	57599001	57602001	3000	0.013371	0.0791373	0.0657663
chr13	57636001	57640501	4500	0.00514563	0.0823036	0.0771579
chr13	57642001	57644001	2000	0.0164523	0.0890561	0.0726038
chr13	57664501	57666501	2000	0.00448861	0.0552964	0.0508078
chr13	57694001	57696001	2000	0.0161389	0.0727668	0.0566278
chr13	57783001	57785501	2500	0.00717111	0.0664067	0.0592356
chr13	57869001	57872001	3000	0.000698514	0.0564314	0.0557329
chr13	58293001	58297001	4000	0.088051	0.0169023	-0.0711487
chr13	58323001	58326001	3000	0.0870069	0.0175821	-0.0694248
chr13	58327001	58329001	2000	0.0610539	0.00537756	-0.0556764
chr13	58349501	58352001	2500	0.0848863	0.0105975	-0.0742888
chr13	58406501	58411001	4500	0.1103	0.0136046	-0.096695
chr13	59001501	59004501	3000	0.00153477	0.0507322	0.0491974
chr13	59005501	59008501	3000	0.000694461	0.0811609	0.0804664
chr13	59009001	59011501	2500	1.33031e-05	0.0457867	0.0457734
chr13	59209001	59212001	3000	0.00819146	0.0631483	0.0549568
chr13	59212501	59214501	2000	0.0038384	0.0925201	0.0886817
chr13	59237501	59240501	3000	0.00480847	0.0686911	0.0638826
chr13	59249501	59251501	2000	0.00337592	0.0565333	0.0531574
chr13	59252001	59255501	3500	0.00657861	0.06985	0.0632714
chr13	60476001	60478001	2000	0.0226987	0.0817821	0.0590834
chr13	60487501	60490001	2500	0.00724827	0.0567192	0.0494709
chr13	62908501	62913501	5000	0.00250527	0.058489	0.0559837
chr13	63089001	63091001	2000	0.00945453	0.0670221	0.0575675
chr13	63094501	63101001	6500	0.0091355	0.0902417	0.0811062
chr13	63103501	63110001	6500	0.0121222	0.0862068	0.0740847
chr13	63110501	63114501	4000	0.0136905	0.0876064	0.0739159
chr13	63121001	63123001	2000	0.00977717	0.0647954	0.0550183
chr13	63139501	63141501	2000	0.00501931	0.0617924	0.0567731
chr13	63149501	63154501	5000	0.0207304	0.124446	0.103715
chr13	63172001	63176001	4000	0.0191169	0.0806154	0.0614984
chr13	63232501	63234501	2000	0.00719799	0.0584492	0.0512512
chr13	63521001	63523501	2500	0.0716231	0.00424972	-0.0673733
chr13	63704501	63708001	3500	0.105076	0.0260894	-0.0789871
chr13	63713501	63716501	3000	0.0885808	0.0122606	-0.0763202
chr13	64163501	64165501	2000	0.00833142	0.07419	0.0658586
chr13	64175501	64178501	3000	0.00460401	0.0807386	0.0761346
chr13	64617501	64620501	3000	0.010188	0.0793157	0.0691277
chr13	64683501	64686001	2500	0.00869117	0.0581056	0.0494145
chr13	64715001	64718501	3500	0.00746168	0.0783898	0.0709281
chr13	64719501	64722501	3000	0.00177738	0.0547641	0.0529867
chr13	64726501	64728501	2000	0.0228026	0.0899576	0.067155
chr13	66960001	66962001	2000	0.00199738	0.0475376	0.0455402
chr13	68601501	68603501	2000	0.00155084	0.0539882	0.0524374
chr13	68608501	68611001	2500	0.00337896	0.0532788	0.0498998
chr13	68681501	68683501	2000	0.00388682	0.059633	0.0557461
chr13	68748501	68752001	3500	0.00797287	0.0764654	0.0684926
chr13	68928501	68931001	2500	0.00432719	0.0511542	0.046827
chr13	68994501	68998001	3500	0.00490684	0.0840914	0.0791845
chr13	69000001	69002501	2500	0.00316087	0.0825912	0.0794303
chr13	69035501	69037501	2000	0.0139345	0.0711617	0.0572272
chr13	69051001	69054501	3500	0.0297669	0.118807	0.0890405
chr13	69700501	69706001	5500	0.00787292	0.0620303	0.0541574
chr13	69707501	69710001	2500	0.00227536	0.0541641	0.0518887
chr13	69715501	69717501	2000	0.000751748	0.0520125	0.0512607
chr13	69718501	69728501	10000	0.00224909	0.0524189	0.0501698
chr13	69730001	69737501	7500	0.00141721	0.0685749	0.0671577
chr13	69752001	69754001	2000	0.0210348	0.0894846	0.0684498
chr13	69758001	69763501	5500	0.0108169	0.0697454	0.0589286
chr13	69765001	69767001	2000	0.0304133	0.103138	0.0727252
chr13	69768501	69772501	4000	0.0202359	0.0964617	0.0762258
chr13	69775501	69781001	5500	0.0240897	0.103093	0.0790029
chr13	69797001	69799501	2500	0.0237142	0.0885159	0.0648018
chr13	69946001	69948001	2000	0.0314358	0.106469	0.0750333
chr13	70126501	70128501	2000	0.00971744	0.0885351	0.0788177
chr13	70215001	70217501	2500	0.0238293	0.0940825	0.0702532
chr13	70225001	70227501	2500	0.0404663	0.111753	0.0712871
chr13	70235001	70239001	4000	0.0510382	0.147201	0.0961624
chr13	70242501	70252001	9500	0.0397619	0.122187	0.0824247
chr13	70343501	70346501	3000	0.0485008	0.128747	0.0802461
chr13	70350501	70354001	3500	0.013595	0.073907	0.0603119
chr13	70360001	70365501	5500	0.023684	0.103921	0.0802375
chr13	70379001	70381001	2000	0.00721648	0.0852952	0.0780788
chr13	71048501	71051501	3000	0.0476605	0.129361	0.0817004
chr13	71853001	71855001	2000	0.012128	0.0818916	0.0697636
chr13	72289501	72295001	5500	0.00307799	0.0655327	0.0624547
chr13	77214001	77221001	7000	0.0127056	0.0845955	0.0718899
chr13	77222501	77227501	5000	0.0189958	0.108806	0.0898107
chr13	78161001	78163001	2000	0.00235001	0.0630968	0.0607468
chr13	78164001	78167501	3500	0.0644039	0.207621	0.143217
chr13	78188001	78195001	7000	0.00644183	0.10421	0.0977684
chr13	78204501	78210001	5500	0.00204149	0.0994968	0.0974553
chr13	78210501	78217001	6500	0.0143071	0.121324	0.107017
chr13	78406501	78410001	3500	0.0360312	0.117675	0.0816443
chr13	78424501	78427001	2500	0.0264212	0.145248	0.118827
chr13	78428501	78432001	3500	0.0670411	0.15784	0.0907993
chr13	79043501	79046501	3000	0.00453176	0.0642281	0.0596964
chr13	79050001	79052501	2500	0.0147205	0.0750261	0.0603056
chr13	79056001	79059001	3000	0.00226364	0.0533307	0.0510671
chr13	79171501	79175501	4000	0.0207611	0.0899055	0.0691445
chr13	79178001	79181001	3000	0.028927	0.0919048	0.0629779
chr13	80612001	80614001	2000	0.00999106	0.0732628	0.0632717
chr13	81109501	81111501	2000	0.0870687	0.0158589	-0.0712098
chr13	81935001	81937001	2000	0.00710561	0.0607604	0.0536548
chr13	82507001	82509001	2000	0.0012195	0.0525178	0.0512983
chr13	82907001	82909501	2500	0.00354388	0.0504656	0.0469217
chr13	82941001	82945501	4500	0.00223577	0.0563371	0.0541013
chr13	83519501	83523501	4000	0.00183187	0.0665974	0.0647655
chr13	83529001	83534501	5500	0.00025263	0.0526081	0.0523555
chr13	83555501	83559001	3500	0.000834062	0.0526524	0.0518184
chr13	83564001	83566001	2000	1.23551e-05	0.0464113	0.046399
chr13	83568001	83570501	2500	1.21671e-05	0.0536822	0.05367
chr13	83572001	83574501	2500	1.234e-05	0.0605652	0.0605529
chr13	83575001	83577501	2500	0.000761341	0.044347	0.0435857
chr13	83605001	83607501	2500	0.000303213	0.0538751	0.0535719
chr13	83629501	83631501	2000	1.25856e-05	0.0530917	0.0530791
chr13	83633501	83643001	9500	0.000153051	0.0604303	0.0602772
chr13	83644001	83652001	8000	1.24262e-05	0.063286	0.0632736
chr13	83712001	83715001	3000	0.00399229	0.0910085	0.0870162
chr13	83868001	83871001	3000	0.00432203	0.060992	0.05667
chr13	84081501	84084501	3000	0.0240322	0.0895591	0.0655268
chr13	84086501	84088501	2000	0.023975	0.10956	0.0855848
chr13	84342001	84345001	3000	0.0265672	0.0931159	0.0665487
chr13	84748501	84764501	16000	0.000149411	0.116158	0.116009
chr13	85657501	85659501	2000	0.0170939	0.0913452	0.0742513
chr13	89118001	89120001	2000	0.0237786	0.0871543	0.0633757
chr13	91445501	91448501	3000	0.00292875	0.0585455	0.0556167
chr13	93838001	93840001	2000	0.0178066	0.0879784	0.0701718
chr13	93847501	93854501	7000	0.0268377	0.102707	0.0758689
chr13	93858501	93862001	3500	0.0146695	0.0726659	0.0579964
chr13	94606501	94609501	3000	0.00571173	0.0712606	0.0655489
chr13	95256501	95259001	2500	0.00352226	0.0519488	0.0484265
chr13	95262501	95264501	2000	0.0105858	0.0657519	0.0551661
chr13	95625001	95629001	4000	0.0762906	0.0140733	-0.0622172
chr13	95636001	95639001	3000	0.0946645	0.0168032	-0.0778613
chr13	96408501	96410501	2000	0.0756398	0.00588036	-0.0697595
chr13	96413001	96415501	2500	0.067121	0.00671139	-0.0604096
chr13	96925501	96928001	2500	0.0215428	0.0874647	0.0659218
chr13	97176501	97182001	5500	0.00801489	0.0645935	0.0565787
chr13	97184501	97194001	9500	0.0242564	0.104923	0.0806664
chr13	97195001	97197501	2500	0.0220335	0.0962412	0.0742078
chr13	97198501	97200501	2000	0.0175438	0.102268	0.0847243
chr13	97207501	97209501	2000	0.0129422	0.0931098	0.0801676
chr13	97210501	97215501	5000	0.0405579	0.130947	0.0903896
chr13	97223001	97225001	2000	0.0210697	0.102988	0.0819187
chr13	97237001	97239001	2000	0.0260486	0.0974173	0.0713688
chr13	97249001	97251001	2000	0.000611364	0.0496072	0.0489958
chr13	97254001	97256001	2000	0.00631195	0.0625943	0.0562823
chr13	97281001	97283501	2500	0.0209636	0.106025	0.0850613
chr13	97312501	97315501	3000	0.0282143	0.104525	0.0763106
chr13	97336501	97338501	2000	0.0216567	0.102625	0.0809686
chr13	97366501	97368501	2000	0.0306277	0.117288	0.0866604
chr13	97379501	97394501	15000	0.0183202	0.109706	0.0913861
chr13	97398501	97405001	6500	0.0204752	0.115341	0.0948658
chr13	97405501	97409501	4000	0.023587	0.103173	0.0795861
chr13	97412501	97417001	4500	0.0317093	0.0980325	0.0663232
chr13	97424501	97426501	2000	0.00949661	0.102703	0.0932062
chr13	97439001	97442001	3000	0.0174996	0.116684	0.0991844
chr13	97490001	97492001	2000	0.0219266	0.100418	0.0784912
chr13	97516001	97518001	2000	0.0247902	0.0925878	0.0677975
chr13	97559501	97561501	2000	0.00287156	0.0521817	0.0493102
chr13	97798501	97800501	2000	0.121669	0.0240105	-0.0976586
chr13	97940001	97944001	4000	0.0151444	0.070765	0.0556207
chr13	99144001	99146501	2500	0.00196055	0.0501877	0.0482271
chr13	99147001	99153001	6000	0.00116352	0.0666274	0.0654638
chr13	99237501	99239501	2000	0.00532322	0.0619758	0.0566526
chr13	101214501	101218001	3500	0.00621478	0.0689505	0.0627357
chr13	101238501	101240501	2000	0.00227856	0.0644123	0.0621338
chr13	102697001	102700001	3000	0.0219178	0.0912864	0.0693686
chr13	102733001	102744001	11000	0.0077061	0.0796664	0.0719603
chr13	102745501	102750001	4500	0.00319727	0.0730649	0.0698676
chr13	102873001	102877001	4000	0.0183024	0.117648	0.0993455
chr13	102885501	102888501	3000	0.0212425	0.0896204	0.068378
chr13	102895501	102899501	4000	0.0415054	0.115921	0.0744158
chr13	102900001	102905501	5500	0.0244079	0.0996151	0.0752072
chr13	102911001	102913501	2500	0.0115711	0.0778244	0.0662533
chr13	102916001	102919501	3500	0.0430498	0.12295	0.0799003
chr13	102920501	102926001	5500	0.0299958	0.103033	0.0730368
chr13	102935001	102937001	2000	0.0220631	0.108324	0.0862607
chr13	102937501	102942501	5000	0.0195656	0.112525	0.0929598
chr13	102945501	102951001	5500	0.0309278	0.111169	0.0802409
chr13	102956001	102960001	4000	0.0171532	0.0907927	0.0736395
chr13	103066501	103069001	2500	0.0219823	0.106504	0.0845221
chr13	103132501	103134501	2000	0.0196101	0.0811984	0.0615883
chr13	103198501	103201501	3000	0.00241871	0.0495089	0.0470902
chr13	103202501	103204501	2000	0.00829752	0.0616559	0.0533583
chr13	103282501	103286501	4000	0.00747901	0.0622651	0.0547861
chr13	103288001	103293001	5000	0.0213251	0.102343	0.0810181
chr13	103305001	103309001	4000	0.0146379	0.0928391	0.0782012
chr13	103310501	103313501	3000	0.0246351	0.0886706	0.0640355
chr13	103430001	103432501	2500	0.0136935	0.0648355	0.051142
chr13	103435501	103438001	2500	0.0257056	0.0951303	0.0694247
chr13	103797501	103801001	3500	0.0896047	0.0154002	-0.0742045
chr13	103808501	103815501	7000	0.110108	0.0109734	-0.099135
chr13	103817001	103823001	6000	0.0923601	0.00673651	-0.0856236
chr13	103824001	103834001	10000	0.115566	0.00988429	-0.105681
chr13	103834501	103846001	11500	0.0742691	0.00434831	-0.0699208
chr13	103846501	103849001	2500	0.0811379	0.00860082	-0.0725371
chr13	103849501	103852501	3000	0.0895269	0.00735685	-0.0821701
chr13	103857001	103860501	3500	0.0925551	0.0120111	-0.080544
chr13	103861501	103865001	3500	0.120276	0.0255392	-0.0947372
chr13	103866501	103870001	3500	0.124128	0.020113	-0.104015
chr13	103871001	103874501	3500	0.0797309	0.00859812	-0.0711328
chr13	103883501	103893001	9500	0.0865747	0.00918855	-0.0773862
chr13	103894001	103896001	2000	0.0941348	0.0166249	-0.0775099
chr13	103906501	103914501	8000	0.116844	0.0142271	-0.102617
chr13	103916001	103919501	3500	0.1316	0.0142658	-0.117334
chr13	103925501	103927501	2000	0.0992497	0.0303862	-0.0688635
chr13	107246001	107249501	3500	0.0105754	0.0702974	0.0597219
chr13	107255001	107260001	5000	0.0516775	0.133153	0.0814756
chr13	107260501	107266001	5500	0.0427574	0.135595	0.092838
chr13	107268501	107271501	3000	0.0152654	0.0871658	0.0719003
chr13	107272001	107274501	2500	0.0192444	0.10063	0.0813853
chr13	107278501	107281001	2500	0.0556034	0.156716	0.101113
chr13	107337501	107339501	2000	0.0706428	0.00439728	-0.0662455
chr13	107506501	107508501	2000	0.00852873	0.0747697	0.0662409
chr13	107697501	107700001	2500	0.00943019	0.082698	0.0732678
chr13	107970501	107973001	2500	0.0211119	0.094746	0.0736341
chr13	108525001	108527501	2500	0.000802639	0.0620437	0.061241
chr13	109686001	109688001	2000	0.00991498	0.0848923	0.0749774
chr13	110120501	110122501	2000	0.107464	0.0161514	-0.0913121
chr13	110124001	110131001	7000	0.0813566	0.00997529	-0.0713813
chr13	110133501	110137501	4000	0.0742384	0.00921807	-0.0650204
chr13	111833501	111835501	2000	0.0013891	0.081449	0.0800599
chr13	111902501	111904501	2000	0.0138182	0.076519	0.0627008
chr13	111907001	111909501	2500	0.00498497	0.0720768	0.0670918
chr13	111978001	111981001	3000	0.0190941	0.0944062	0.0753121
chr13	112110501	112112501	2000	0.0111469	0.0755358	0.0643888
chr13	112120001	112123501	3500	0.00559948	0.0696471	0.0640476
chr13	112127501	112131001	3500	0.0179693	0.0863767	0.0684073
chr13	112134001	112137001	3000	0.00432449	0.0574788	0.0531543
chr13	112142001	112146001	4000	0.0194142	0.082269	0.0628548
chr13	112149501	112151501	2000	0.029807	0.127886	0.0980793
chr13	112165001	112167501	2500	0.0128165	0.0726396	0.059823
chr13	112185001	112187501	2500	0.0091848	0.0713017	0.0621169
chr13	112261001	112263501	2500	0.0234964	0.0934737	0.0699773
chr13	113662001	113664001	2000	0.00838728	0.0703124	0.0619251
chr13	114599001	114601501	2500	0.0902893	0.0147578	-0.0755315
chr13	116528501	116530501	2000	0.0236077	0.0924329	0.0688252
chr13	116884501	116888501	4000	0.107648	0.0325104	-0.0751374
chr13	117040501	117042501	2000	0.123801	0.0334929	-0.0903077
chr13	118029001	118032001	3000	0.00174167	0.0561847	0.0544431
chr13	118050001	118052501	2500	0.0455453	0.112378	0.0668332
chr13	118054001	118056001	2000	0.0133041	0.0839138	0.0706097
chr14	9053001	9055501	2500	0.0101709	0.076344	0.0661731
chr14	9609001	9611001	2000	0.079348	0.00716941	-0.0721785
chr14	9645501	9647501	2000	0.00693706	0.078333	0.071396
chr14	9652501	9654501	2000	0.110051	0.0371535	-0.0728979
chr14	10036001	10038001	2000	0.0240226	0.094505	0.0704824
chr14	10197001	10199001	2000	0.0371874	0.101454	0.0642665
chr14	11084501	11086501	2000	0.00545948	0.0731343	0.0676748
chr14	11255501	11258001	2500	0.0295629	0.0899841	0.0604212
chr14	11477001	11479001	2000	0.0574562	0.132211	0.0747551
chr14	11559501	11562001	2500	0.0239114	0.0960015	0.07209
chr14	11639001	11641001	2000	0.00679457	0.0660605	0.0592659
chr14	11753501	11756001	2500	0.022835	0.134232	0.111397
chr14	11761001	11763001	2000	0.0249862	0.0972081	0.0722218
chr14	11784501	11786501	2000	0.00712813	0.0716436	0.0645155
chr14	11836501	11840001	3500	0.0117036	0.0905146	0.078811
chr14	11872001	11874501	2500	0.00832287	0.0626521	0.0543293
chr14	11887501	11897501	10000	0.0210479	0.0891964	0.0681485
chr14	11901001	11904501	3500	0.0281923	0.113704	0.0855119
chr14	11905501	11910001	4500	0.0350856	0.113277	0.0781913
chr14	11910501	11915501	5000	0.0201243	0.101382	0.0812578
chr14	11987001	11989501	2500	0.0357319	0.0950647	0.0593328
chr14	11997001	11999001	2000	0.02179	0.0932501	0.0714601
chr14	12001501	12006501	5000	0.0137963	0.088844	0.0750476
chr14	12007501	12010501	3000	0.0383286	0.112096	0.0737675
chr14	12015501	12019501	4000	0.0207644	0.0905382	0.0697739
chr14	12038501	12040501	2000	0.0178275	0.0856755	0.0678481
chr14	12098501	12100501	2000	0.0370186	0.102438	0.0654191
chr14	12103501	12106001	2500	0.036641	0.127302	0.090661
chr14	12113001	12115501	2500	0.0296709	0.102629	0.0729585
chr14	12136501	12140001	3500	0.0227742	0.0886766	0.0659024
chr14	12451501	12454501	3000	0.0094461	0.066396	0.0569499
chr14	12473501	12477001	3500	0.00656773	0.0582623	0.0516946
chr14	12477501	12479501	2000	0.00412574	0.0608127	0.056687
chr14	12535501	12541001	5500	0.00840766	0.0670981	0.0586904
chr14	12571501	12573501	2000	0.013902	0.0893394	0.0754375
chr14	12575501	12577501	2000	0.0156494	0.076817	0.0611676
chr14	12578001	12582001	4000	0.00594067	0.0785823	0.0726416
chr14	12628501	12632001	3500	0.010116	0.0689958	0.0588798
chr14	12633501	12637501	4000	0.00212153	0.059968	0.0578465
chr14	12638001	12640501	2500	0.00576321	0.0786178	0.0728546
chr14	12655501	12657501	2000	0.00366204	0.0515548	0.0478927
chr14	12791501	12794501	3000	0.0153179	0.0962617	0.0809437
chr14	12801001	12805501	4500	0.00343064	0.054303	0.0508723
chr14	12813001	12815001	2000	0.00408594	0.0579632	0.0538773
chr14	12816501	12820501	4000	0.00338563	0.0524736	0.0490879
chr14	12981501	12983501	2000	0.0415956	0.111785	0.0701892
chr14	12996001	13002501	6500	0.0114706	0.0768374	0.0653668
chr14	13006501	13008501	2000	0.0226693	0.0963105	0.0736413
chr14	13012001	13014001	2000	0.0432466	0.11918	0.0759333
chr14	13032001	13034501	2500	0.0366893	0.0985629	0.0618735
chr14	13079001	13081001	2000	0.0275546	0.0957735	0.0682189
chr14	13207001	13209501	2500	0.0369968	0.123675	0.0866777
chr14	13213001	13215001	2000	0.0149114	0.0935209	0.0786095
chr14	13915001	13917001	2000	0.0306693	0.0924319	0.0617626
chr14	16501501	16503501	2000	0.0679961	0.00122485	-0.0667713
chr14	16552501	16556001	3500	0.078161	0.00182999	-0.076331
chr14	16560001	16562001	2000	0.0558586	0.00258223	-0.0532764
chr14	16566001	16573001	7000	0.0841385	0.00122011	-0.0829184
chr14	16592001	16594501	2500	0.0826352	0.00544174	-0.0771934
chr14	16596001	16598501	2500	0.0924245	0.00376594	-0.0886585
chr14	16603001	16605001	2000	0.0863246	0.0126772	-0.0736474
chr14	16815501	16818501	3000	0.0743215	0.00694865	-0.0673729
chr14	16821001	16824001	3000	0.0700729	0.00901315	-0.0610598
chr14	17169001	17171001	2000	0.0804457	0.00121989	-0.0792258
chr14	19842001	19844001	2000	0.0364591	0.098599	0.06214
chr14	19854501	19858501	4000	0.0282951	0.0991706	0.0708755
chr14	19861501	19905001	43500	0.00679728	0.0861357	0.0793384
chr14	19906001	19967001	61000	0.00774	0.138447	0.130707
chr14	19968001	19980501	12500	0.0133902	0.149953	0.136563
chr14	19982001	19987001	5000	0.0530336	0.161017	0.107983
chr14	19987501	19991501	4000	0.0218252	0.13457	0.112745
chr14	20007501	20011001	3500	0.0216719	0.0810972	0.0594253
chr14	20018501	20021501	3000	0.0212639	0.0895773	0.0683135
chr14	20033001	20036501	3500	0.018132	0.0811593	0.0630273
chr14	20046501	20050001	3500	0.0225622	0.0883043	0.0657421
chr14	20056501	20059001	2500	0.026767	0.0945046	0.0677376
chr14	20063001	20067501	4500	0.0322306	0.117724	0.0854935
chr14	20832001	20836001	4000	0.0116232	0.0725798	0.0609566
chr14	20934501	20937001	2500	0.107565	0.0302523	-0.077313
chr14	20957001	20959001	2000	0.123041	0.0309283	-0.0921126
chr14	20972001	20976001	4000	0.105956	0.0332515	-0.0727047
chr14	22076501	22079001	2500	0.0474912	0.128071	0.0805798
chr14	22198001	22200001	2000	0.0168709	0.0895127	0.0726418
chr14	22440001	22442001	2000	0.0254837	0.108295	0.0828108
chr14	22475501	22477501	2000	0.0265746	0.092142	0.0655674
chr14	22496501	22498501	2000	0.00611407	0.0581355	0.0520215
chr14	22640501	22645501	5000	0.0317713	0.111648	0.0798765
chr14	22646501	22649001	2500	0.0443803	0.115698	0.0713174
chr14	22650501	22659501	9000	0.0326392	0.108657	0.0760183
chr14	22661001	22663001	2000	0.0581386	0.135781	0.0776424
chr14	22841001	22843501	2500	0.0194663	0.0872866	0.0678204
chr14	22845001	22849001	4000	0.0387445	0.117375	0.0786309
chr14	22859001	22861001	2000	0.0146706	0.0731921	0.0585214
chr14	22930501	22932501	2000	0.0325173	0.112099	0.0795814
chr14	23052501	23054501	2000	0.0231071	0.0862404	0.0631333
chr14	23194001	23197501	3500	0.0188033	0.0973524	0.0785492
chr14	23200001	23203501	3500	0.0535366	0.128041	0.0745047
chr14	23387501	23389501	2000	0.0113311	0.0760758	0.0647447
chr14	23395001	23397001	2000	0.00560739	0.0538647	0.0482573
chr14	23527501	23529501	2000	0.00394823	0.0532958	0.0493476
chr14	23580001	23582501	2500	0.00123295	0.0426649	0.0414319
chr14	23596501	23598501	2000	0.0120776	0.0724336	0.0603561
chr14	23636501	23638501	2000	0.00513811	0.0565605	0.0514224
chr14	23835501	23837501	2000	0.00280018	0.0596804	0.0568803
chr14	24578001	24580501	2500	0.00245244	0.0582198	0.0557674
chr14	24646001	24648501	2500	0.0146187	0.0811144	0.0664958
chr14	24654001	24658501	4500	0.0248444	0.105928	0.0810839
chr14	24728501	24731001	2500	0.0215169	0.0771054	0.0555885
chr14	24747001	24749001	2000	0.0294276	0.0944616	0.065034
chr14	24751001	24755001	4000	0.0381156	0.106497	0.068381
chr14	24764001	24770501	6500	0.0213073	0.118414	0.097107
chr14	24827001	24829001	2000	0.00485765	0.0697627	0.064905
chr14	24993501	24996001	2500	0.0215566	0.109239	0.0876825
chr14	25050001	25052001	2000	0.00989056	0.0807974	0.0709068
chr14	25461001	25463501	2500	0.0215989	0.0937203	0.0721214
chr14	25464501	25467501	3000	0.0364255	0.119351	0.0829254
chr14	25589001	25591001	2000	0.0187112	0.0881409	0.0694297
chr14	27042001	27044501	2500	0.0345317	0.110347	0.0758149
chr14	28753001	28755001	2000	0.0458126	0.148146	0.102333
chr14	29440001	29442501	2500	0.0887836	0.00720917	-0.0815745
chr14	29894001	29897001	3000	0.00445083	0.0561754	0.0517245
chr14	30009001	30011001	2000	0.0151099	0.0726522	0.0575423
chr14	32229501	32232001	2500	0.00658112	0.0738757	0.0672946
chr14	32234001	32239501	5500	0.00942551	0.0761566	0.0667311
chr14	33214501	33216501	2000	0.0138671	0.0860653	0.0721982
chr14	33217001	33219501	2500	0.027926	0.118597	0.090671
chr14	33296001	33300001	4000	0.0205753	0.0849194	0.0643441
chr14	33301501	33303501	2000	0.0389701	0.143311	0.104341
chr14	33305001	33307001	2000	0.00382025	0.06538	0.0615598
chr14	33550001	33552001	2000	0.000838273	0.0480024	0.0471641
chr14	34190001	34194501	4500	0.114653	0.0349189	-0.0797337
chr14	34237501	34242001	4500	0.105214	0.0229659	-0.0822485
chr14	35612001	35614001	2000	0.0284182	0.117918	0.0894997
chr14	38717001	38719001	2000	0.00163042	0.0533032	0.0516727
chr14	38850001	38852501	2500	0.00268472	0.05323	0.0505453
chr14	38863001	38869501	6500	0.00672489	0.0752433	0.0685185
chr14	38870001	38872001	2000	0.000401336	0.0550836	0.0546822
chr14	38872501	38886001	13500	0.00583589	0.084435	0.0785991
chr14	38888001	38891501	3500	0.00432488	0.077931	0.0736061
chr14	38892001	38894001	2000	0.0025943	0.0496464	0.0470521
chr14	38895001	38899501	4500	0.00577135	0.0742951	0.0685238
chr14	38906501	38910001	3500	0.00404735	0.0678316	0.0637843
chr14	38915501	38920001	4500	0.00501556	0.0617545	0.056739
chr14	38921501	38925501	4000	0.00560275	0.0670762	0.0614735
chr14	38936001	38938001	2000	0.00269105	0.0742458	0.0715547
chr14	38955501	38960501	5000	0.00670964	0.0647458	0.0580361
chr14	38989501	38997501	8000	0.00557965	0.068024	0.0624443
chr14	39035501	39037501	2000	0.000770019	0.0438908	0.0431207
chr14	39041501	39043501	2000	0.00231671	0.0568893	0.0545726
chr14	39146501	39148501	2000	0.0044852	0.0704446	0.0659594
chr14	39189501	39194001	4500	0.00368076	0.0639485	0.0602677
chr14	39194501	39196501	2000	0.00463663	0.0720081	0.0673715
chr14	39197501	39201501	4000	0.00463713	0.0979283	0.0932912
chr14	39202001	39205001	3000	0.00345228	0.0545203	0.051068
chr14	39231001	39234501	3500	0.00740913	0.0575394	0.0501302
chr14	39255001	39257001	2000	0.00073618	0.0516096	0.0508734
chr14	39259501	39263501	4000	0.0034956	0.0569524	0.0534568
chr14	39265501	39270501	5000	0.00315294	0.0642887	0.0611357
chr14	39362001	39364001	2000	0.00417159	0.0580879	0.0539163
chr14	39370001	39372001	2000	0.00749371	0.059959	0.0524653
chr14	39372501	39375001	2500	0.00256239	0.0558786	0.0533162
chr14	39408001	39410001	2000	0.000318586	0.0650421	0.0647235
chr14	39414001	39423501	9500	0.00449687	0.0703781	0.0658812
chr14	39435501	39442501	7000	0.00444565	0.0569693	0.0525236
chr14	39443001	39450001	7000	0.00236615	0.0699265	0.0675603
chr14	39450501	39462501	12000	0.0033353	0.064727	0.0613917
chr14	39463501	39471001	7500	0.000425422	0.0656113	0.0651859
chr14	39518001	39522001	4000	0.0357892	0.0995374	0.0637482
chr14	39525501	39532501	7000	0.0303568	0.120278	0.0899208
chr14	39533001	39535001	2000	0.0197746	0.0855146	0.06574
chr14	40911501	40915001	3500	0.00924672	0.0701611	0.0609143
chr14	40930001	40932001	2000	0.0171456	0.0975413	0.0803957
chr14	40941501	40943501	2000	0.00381234	0.0591716	0.0553592
chr14	40948501	40950501	2000	0.00198876	0.052904	0.0509152
chr14	40951501	40955501	4000	0.00508072	0.0875762	0.0824955
chr14	40956501	40961001	4500	0.00273874	0.0676541	0.0649154
chr14	40962001	40966001	4000	0.000817717	0.0575851	0.0567674
chr14	41042001	41044001	2000	0.0490852	0.125152	0.0760667
chr14	41055001	41057001	2000	0.00404385	0.0738099	0.069766
chr14	46148001	46150001	2000	0.00999163	0.0706111	0.0606194
chr14	46174501	46176501	2000	0.015666	0.108183	0.0925171
chr14	46771001	46774001	3000	0.0721095	0.00873231	-0.0633772
chr14	46897501	46900001	2500	0.0200298	0.101332	0.0813021
chr14	47092501	47094501	2000	0.00473636	0.0712345	0.0664982
chr14	48217001	48219001	2000	0.115032	0.0382877	-0.0767445
chr14	48223001	48225001	2000	0.00394117	0.0513104	0.0473692
chr14	48234501	48236501	2000	0.098049	0.0304582	-0.0675909
chr14	48288501	48290501	2000	0.064114	0.00114289	-0.0629711
chr14	48468501	48471001	2500	0.0852388	0.0140177	-0.0712211
chr14	48475501	48477501	2000	0.105588	0.0334932	-0.0720947
chr14	48652001	48655501	3500	0.00200309	0.0820488	0.0800457
chr14	48656001	48658001	2000	0.000869541	0.0546965	0.053827
chr14	48738501	48741501	3000	1.21538e-05	0.0791663	0.0791542
chr14	48823501	48825501	2000	0.0253898	0.101312	0.075922
chr14	48907501	48909501	2000	0.0157311	0.0746482	0.0589171
chr14	48978501	48983001	4500	0.0217526	0.12158	0.0998276
chr14	49523001	49525001	2000	0.00393573	0.0629073	0.0589715
chr14	50945501	50947501	2000	0.0890765	0.00932823	-0.0797482
chr14	50993501	50996001	2500	0.0942356	0.0114755	-0.0827601
chr14	52307501	52310501	3000	0.0798608	0.00393967	-0.0759211
chr14	54198501	54202501	4000	0.0788597	0.168369	0.0895097
chr14	54205001	54208001	3000	0.0320143	0.112147	0.0801326
chr14	54213501	54215501	2000	0.0212012	0.0944154	0.0732142
chr14	54479501	54482001	2500	0.0902751	0.0129789	-0.0772962
chr14	54656501	54659501	3000	0.00261927	0.0649897	0.0623704
chr14	55459501	55462001	2500	0.0152871	0.0734674	0.0581803
chr14	57083501	57087001	3500	0.0405542	0.110594	0.0700394
chr14	57127001	57129501	2500	0.0542841	0.14721	0.0929261
chr14	57161001	57163001	2000	0.0279987	0.0992237	0.0712251
chr14	57234001	57236001	2000	0.0637101	0.135298	0.0715884
chr14	57237001	57240501	3500	0.0531991	0.145524	0.0923254
chr14	57247501	57252001	4500	0.0345117	0.101681	0.0671693
chr14	57268001	57270501	2500	0.0243041	0.0773796	0.0530755
chr14	57271501	57277501	6000	0.0284666	0.107633	0.0791667
chr14	57280001	57288001	8000	0.0547783	0.152957	0.0981783
chr14	57288501	57293001	4500	0.0489392	0.139887	0.0909482
chr14	57295001	57300501	5500	0.0624284	0.180125	0.117697
chr14	57303501	57306001	2500	0.0540415	0.135292	0.0812501
chr14	57308501	57313501	5000	0.0454847	0.139316	0.0938313
chr14	57314001	57320501	6500	0.056533	0.146819	0.0902858
chr14	57324501	57342501	18000	0.051207	0.152321	0.101114
chr14	57345001	57363001	18000	0.0506834	0.173476	0.122793
chr14	57363501	57367501	4000	0.0525584	0.158617	0.106059
chr14	57368501	57371501	3000	0.0471087	0.124808	0.0776996
chr14	57377001	57380001	3000	0.0436683	0.116195	0.0725267
chr14	57453001	57459501	6500	0.0129353	0.100691	0.0877553
chr14	57461001	57467501	6500	0.0142941	0.122795	0.108501
chr14	57468001	57470501	2500	0.0134328	0.0824989	0.0690661
chr14	57472001	57476001	4000	0.00576799	0.0600547	0.0542867
chr14	57908501	57910501	2000	0.0152198	0.0749737	0.0597539
chr14	59706501	59708501	2000	0.0105188	0.0785501	0.0680313
chr14	59719501	59721501	2000	0.0358661	0.131829	0.0959629
chr14	60117001	60119001	2000	0.0386647	0.113981	0.0753166
chr14	60587501	60589501	2000	0.117099	0.0379738	-0.0791253
chr14	60650501	60652501	2000	0.0994062	0.0227349	-0.0766713
chr14	60661001	60664501	3500	0.0953796	0.0102725	-0.085107
chr14	60670501	60674001	3500	0.105285	0.0123077	-0.0929772
chr14	60683501	60685501	2000	0.108231	0.0254599	-0.0827715
chr14	60701001	60704001	3000	0.0887687	0.0119006	-0.0768681
chr14	60708001	60711501	3500	0.0913403	0.0123647	-0.0789756
chr14	60718001	60720001	2000	0.0929396	0.0176612	-0.0752783
chr14	60726001	60729501	3500	0.105757	0.0179282	-0.0878289
chr14	61043001	61045501	2500	0.0140561	0.0987899	0.0847338
chr14	61640001	61642001	2000	0.0756833	0.156254	0.080571
chr14	61642501	61647501	5000	0.0481363	0.147505	0.0993687
chr14	61809001	61812501	3500	0.0242568	0.0874658	0.063209
chr14	62454001	62456501	2500	0.00918087	0.0864368	0.0772559
chr14	63306001	63308001	2000	0.0588719	0.155098	0.096226
chr14	63315501	63320001	4500	0.0307096	0.100065	0.0693549
chr14	63328001	63330001	2000	0.0497043	0.124191	0.0744868
chr14	63611501	63614501	3000	0.0865249	0.00503938	-0.0814855
chr14	63615001	63619001	4000	0.0659439	0.00641395	-0.0595299
chr14	63619501	63622501	3000	0.079514	0.00294768	-0.0765663
chr14	63624501	63642501	18000	0.100827	0.00593973	-0.0948876
chr14	63651001	63672501	21500	0.0997681	0.00624944	-0.0935186
chr14	63673001	63677001	4000	0.0734972	0.00468071	-0.0688165
chr14	63678501	63680501	2000	0.0981546	0.00732934	-0.0908253
chr14	63681501	63691001	9500	0.0970821	0.00705879	-0.0900233
chr14	63703501	63714001	10500	0.124386	0.013071	-0.111315
chr14	63717001	63719001	2000	0.0731706	0.00768237	-0.0654882
chr14	63719501	63729001	9500	0.100151	0.00483016	-0.095321
chr14	63731501	63743501	12000	0.100982	0.00731743	-0.0936646
chr14	63744501	63747501	3000	0.0775016	0.00979106	-0.0677106
chr14	63750501	63752501	2000	0.0841732	0.00588539	-0.0782878
chr14	63765501	63769501	4000	0.078887	0.00896993	-0.0699171
chr14	63771001	63773001	2000	0.0824302	0.00807816	-0.074352
chr14	63787001	63790501	3500	0.0753697	0.00867672	-0.066693
chr14	63792001	63794501	2500	0.0911753	0.0101463	-0.081029
chr14	63802501	63804501	2000	0.0970452	0.00853605	-0.0885091
chr14	63833501	63835501	2000	0.0756267	0.0134125	-0.0622141
chr14	64523501	64526501	3000	0.00227987	0.0496124	0.0473325
chr14	64530501	64532501	2000	0.000985037	0.0472251	0.0462401
chr14	64675501	64678001	2500	0.021425	0.076184	0.0547589
chr14	67300001	67303501	3500	0.00705383	0.0788438	0.0717899
chr14	67342001	67344501	2500	0.027714	0.13399	0.106276
chr14	67345501	67348501	3000	0.00239947	0.0711059	0.0687064
chr14	67610501	67613501	3000	0.00787627	0.063841	0.0559647
chr14	68127501	68129501	2000	0.0218455	0.0885858	0.0667403
chr14	68381001	68383001	2000	0.00294419	0.0535849	0.0506407
chr14	68971501	68974001	2500	0.00974291	0.0797365	0.0699936
chr14	70007501	70010501	3000	0.0188469	0.0820103	0.0631634
chr14	70018501	70021001	2500	0.0278846	0.0918629	0.0639783
chr14	70552001	70554001	2000	0.00152655	0.0694051	0.0678785
chr14	70555501	70558001	2500	0.00153642	0.0511445	0.0496081
chr14	70891001	70893501	2500	0.0174933	0.0816582	0.0641649
chr14	71734501	71736501	2000	0.0293248	0.10728	0.0779555
chr14	73369001	73371001	2000	0.0022481	0.0553347	0.0530866
chr14	75458001	75461501	3500	0.00456774	0.0813638	0.076796
chr14	75903501	75906001	2500	0.0152911	0.0731807	0.0578896
chr14	75914501	75917001	2500	0.0122446	0.0803265	0.0680819
chr14	75917501	75919501	2000	0.021653	0.0816672	0.0600142
chr14	76887501	76889501	2000	0.00475012	0.0596863	0.0549362
chr14	79291001	79295001	4000	0.0391764	0.111707	0.0725311
chr14	79297001	79299501	2500	0.0292338	0.105275	0.0760415
chr14	79969001	79971001	2000	0.0127293	0.0862734	0.0735441
chr14	84001001	84005001	4000	0.0130365	0.0825638	0.0695274
chr14	84007501	84011001	3500	0.0295225	0.104657	0.0751346
chr14	84544501	84546501	2000	0.0795406	0.0147094	-0.0648312
chr14	86682501	86684501	2000	0.0390058	0.0423756	0.00336982
chr14	93182001	93184001	2000	0.00148272	0.0773148	0.0758321
chr14	93541001	93544501	3500	0.0148276	0.0788684	0.0640408
chr14	93620501	93628501	8000	0.00719434	0.0753751	0.0681807
chr14	93629001	93631001	2000	0.00984729	0.0916853	0.081838
chr14	93632501	93639501	7000	0.0130145	0.0905477	0.0775332
chr14	93650501	93658501	8000	0.0134864	0.0850467	0.0715603
chr14	93659501	93666001	6500	0.016385	0.0959434	0.0795584
chr14	93713001	93716501	3500	0.000959063	0.0588683	0.0579092
chr14	93802001	93809001	7000	0.017743	0.10242	0.0846768
chr14	93810501	93819501	9000	0.00647354	0.0951679	0.0886943
chr14	93870001	93872501	2500	0.00146631	0.0500844	0.0486181
[truncated: 4,909 more rows]
