# Supplementary material for: Whole Genome DNA Methylation Profiling of D2 Medium Spiny Neurons in Mouse Nucleus Accumbens Using Two Independent Library Preparation Methods
Source: Genes (Basel). 2022 Feb 6;13(2):306. doi: 10.3390/genes13020306 (PMC8872013; doi:10.3390/genes13020306)
Supplement: Supplementary file 1 [file genes-13-00306-s001.zip › Table_S15.xlsx]

## Sheet: GO of mCpA DMR
Table S15: List of enriched GO terms for D2-MSN non-CpG DMRs
# GREAT version 4.0.4, Species assembly: mm10, Association rule: Basal+extension: 5000 bp upstream, 1000 bp downstream, 100000 bp max extension, curated regulatory domains included
mCA DMR Group	# Term Name	Binom FDR Q-Val
D2_mCA_hypomethylation DMR	regulation of multicellular organismal process	1.34e-22
D2_mCA_hypomethylation DMR	gamma-aminobutyric acid biosynthetic process	2.48e-17
D2_mCA_hypomethylation DMR	gamma-aminobutyric acid metabolic process	9.53e-16
D2_mCA_hypomethylation DMR	positive regulation of multicellular organismal process	5.36e-14
D2_mCA_hypomethylation DMR	single-organism behavior	4.11e-10
D2_mCA_hypomethylation DMR	behavior	2.12e-09
D2_mCA_hypomethylation DMR	learning or memory	1.2e-07
D2_mCA_hypomethylation DMR	cognition	2.11e-07
D2_mCA_hypomethylation DMR	dopamine receptor signaling pathway	7.02e-07
D2_mCA_hypomethylation DMR	creatinine metabolic process	7.33206e-05
D2_mCA_hypomethylation DMR	cellular lactam metabolic process	0.000178353
D2_mCA_hypomethylation DMR	JAK-STAT cascade involved in growth hormone signaling pathway	0.000295955
D2_mCA_hypomethylation DMR	regulation of multicellular organism growth	0.00338573
D2_mCA_hypermethylation DMR	dentate gyrus development	3.25047e-55
D2_mCA_hypermethylation DMR	telencephalon development	3.12833e-54
D2_mCA_hypermethylation DMR	phasic smooth muscle contraction	1.28648e-49
D2_mCA_hypermethylation DMR	interneuron migration from the subpallium to the cortex	5.84974e-42
D2_mCA_hypermethylation DMR	substrate-independent telencephalic tangential interneuron migration	1.49907e-41
D2_mCA_hypermethylation DMR	central nervous system neuron differentiation	3.19478e-38
D2_mCA_hypermethylation DMR	calcium ion import	8.80371e-37
D2_mCA_hypermethylation DMR	calcium ion transmembrane import into cytosol	3.58177e-36
D2_mCA_hypermethylation DMR	cerebral cortex GABAergic interneuron migration	7.37644e-32
D2_mCA_hypermethylation DMR	positive regulation of cytosolic calcium ion concentration	7.53212e-32
D2_mCA_hypermethylation DMR	positive regulation of synaptic transmission, glutamatergic	1.17716e-31
D2_mCA_hypermethylation DMR	calcium ion transport into cytosol	3.10561e-31
D2_mCA_hypermethylation DMR	central nervous system neuron development	1.58133e-30
D2_mCA_hypermethylation DMR	cytosolic calcium ion transport	4.67527e-30
D2_mCA_hypermethylation DMR	regulation of cytosolic calcium ion concentration	5.2258e-30
D2_mCA_hypermethylation DMR	smooth muscle contraction	1.31197e-29
D2_mCA_hypermethylation DMR	pallium development	1.39619e-29
D2_mCA_hypermethylation DMR	cerebral cortex GABAergic interneuron differentiation	1.39507e-29
D2_mCA_hypermethylation DMR	retina morphogenesis in camera-type eye	1.26993e-27
D2_mCA_hypermethylation DMR	telencephalon cell migration	2.78329e-27
D2_mCA_hypermethylation DMR	camera-type eye photoreceptor cell differentiation	3.20383e-26
D2_mCA_hypermethylation DMR	forebrain cell migration	3.77148e-26
D2_mCA_hypermethylation DMR	camera-type eye morphogenesis	3.41051e-25
D2_mCA_hypermethylation DMR	adenylate cyclase-activating G-protein coupled receptor signaling pathway	1.28591e-24
D2_mCA_hypermethylation DMR	hippocampus development	1.05445e-23
D2_mCA_hypermethylation DMR	cerebral cortex neuron differentiation	2.21998e-22
D2_mCA_hypermethylation DMR	GABAergic neuron differentiation	4.42591e-22
D2_mCA_hypermethylation DMR	lens morphogenesis in camera-type eye	1.28415e-21
D2_mCA_hypermethylation DMR	regulation of blood vessel diameter	3.50219e-21
D2_mCA_hypermethylation DMR	dendrite morphogenesis	6.57651e-21
D2_mCA_hypermethylation DMR	eye photoreceptor cell differentiation	4.44192e-19
D2_mCA_hypermethylation DMR	cerebellar cortex development	5.92219e-19
D2_mCA_hypermethylation DMR	retina layer formation	8.27933e-19
D2_mCA_hypermethylation DMR	cardiac muscle cell development	8.72121e-19
D2_mCA_hypermethylation DMR	chondroitin sulfate biosynthetic process	9.43248e-19
D2_mCA_hypermethylation DMR	neural retina development	1.50335e-18
D2_mCA_hypermethylation DMR	regulation of blood vessel size	1.58581e-18
D2_mCA_hypermethylation DMR	regulation of tube size	1.83543e-18
D2_mCA_hypermethylation DMR	forebrain neuron differentiation	2.70372e-18
D2_mCA_hypermethylation DMR	regulation of axon guidance	3.87338e-18
D2_mCA_hypermethylation DMR	positive regulation of supramolecular fiber organization	5.07308e-18
D2_mCA_hypermethylation DMR	negative regulation of DNA binding	2.35856e-17
D2_mCA_hypermethylation DMR	adult locomotory behavior	9.95869e-17
D2_mCA_hypermethylation DMR	forebrain generation of neurons	1.39837e-16
D2_mCA_hypermethylation DMR	regulation of vasoconstriction	1.40002e-16
D2_mCA_hypermethylation DMR	regulation of retinoic acid receptor signaling pathway	1.58948e-16
D2_mCA_hypermethylation DMR	cardiac cell development	4.78596e-16
D2_mCA_hypermethylation DMR	adult walking behavior	5.57292e-16
D2_mCA_hypermethylation DMR	walking behavior	8.19746e-16
D2_mCA_hypermethylation DMR	positive regulation of heart growth	1.40212e-15
D2_mCA_hypermethylation DMR	corpus callosum development	1.54366e-15
D2_mCA_hypermethylation DMR	transepithelial transport	2.52226e-15
D2_mCA_hypermethylation DMR	positive regulation of organ growth	5.43618e-15
D2_mCA_hypermethylation DMR	regulation of axon extension involved in axon guidance	7.66416e-15
D2_mCA_hypermethylation DMR	chondroitin sulfate proteoglycan biosynthetic process	8.93314e-15
D2_mCA_hypermethylation DMR	regulation of mesenchymal stem cell differentiation	2.17937e-14
D2_mCA_hypermethylation DMR	cell differentiation involved in kidney development	3.26586e-14
D2_mCA_hypermethylation DMR	vein smooth muscle contraction	4.50781e-14
D2_mCA_hypermethylation DMR	forebrain neuron development	8.57899e-14
D2_mCA_hypermethylation DMR	membrane depolarization	2.72005e-13
D2_mCA_hypermethylation DMR	visual behavior	2.84969e-13
D2_mCA_hypermethylation DMR	epithelial fluid transport	3.31107e-13
D2_mCA_hypermethylation DMR	chorionic trophoblast cell differentiation	3.49693e-13
D2_mCA_hypermethylation DMR	commitment of neuronal cell to specific neuron type in forebrain	3.62833e-13
D2_mCA_hypermethylation DMR	striated muscle cell development	6.01725e-13
D2_mCA_hypermethylation DMR	forebrain regionalization	6.73617e-13
D2_mCA_hypermethylation DMR	positive regulation of chondrocyte differentiation	8.31854e-13
D2_mCA_hypermethylation DMR	forebrain neuron fate commitment	8.86644e-13
D2_mCA_hypermethylation DMR	regulation of timing of neuron differentiation	1.61412e-12
D2_mCA_hypermethylation DMR	lens development in camera-type eye	2.84757e-12
D2_mCA_hypermethylation DMR	positive regulation of adenylate cyclase activity involved in G-protein coupled receptor signaling pathway	4.07977e-12
D2_mCA_hypermethylation DMR	negative regulation of oligodendrocyte differentiation	5.55517e-12
D2_mCA_hypermethylation DMR	anterior commissure morphogenesis	9.11714e-12
D2_mCA_hypermethylation DMR	cAMP biosynthetic process	9.73543e-12
D2_mCA_hypermethylation DMR	positive regulation of blood circulation	1.08651e-11
D2_mCA_hypermethylation DMR	negative regulation of photoreceptor cell differentiation	1.18467e-11
D2_mCA_hypermethylation DMR	cerebral cortex regionalization	1.652e-11
D2_mCA_hypermethylation DMR	positive regulation of JUN kinase activity	2.026e-11
D2_mCA_hypermethylation DMR	telencephalon regionalization	4.16889e-11
D2_mCA_hypermethylation DMR	visual learning	8.99542e-11
D2_mCA_hypermethylation DMR	adenylate cyclase-activating adrenergic receptor signaling pathway	1.36074e-10
D2_mCA_hypermethylation DMR	central nervous system neuron axonogenesis	1.45339e-10
D2_mCA_hypermethylation DMR	astrocyte differentiation	2.15787e-10
D2_mCA_hypermethylation DMR	activation of adenylate cyclase activity	2.50505e-10
D2_mCA_hypermethylation DMR	regulation of epithelial cell proliferation involved in lung morphogenesis	8.77142e-10
D2_mCA_hypermethylation DMR	negative regulation of glial cell differentiation	9.94863e-10
D2_mCA_hypermethylation DMR	cGMP biosynthetic process	2.1456e-09
D2_mCA_hypermethylation DMR	signal transduction involved in regulation of gene expression	2.33413e-09
D2_mCA_hypermethylation DMR	positive regulation of cAMP metabolic process	3.27351e-09
D2_mCA_hypermethylation DMR	positive regulation of long-term synaptic potentiation	3.33394e-09
D2_mCA_hypermethylation DMR	positive regulation of adenylate cyclase activity	4.07381e-09
D2_mCA_hypermethylation DMR	positive regulation of cyclase activity	4.60521e-09
D2_mCA_hypermethylation DMR	positive regulation of BMP signaling pathway	7.94136e-09
D2_mCA_hypermethylation DMR	positive regulation of calcium ion transmembrane transport	9.71873e-09
D2_mCA_hypermethylation DMR	adrenergic receptor signaling pathway	1.00602e-08
D2_mCA_hypermethylation DMR	stabilization of membrane potential	1.73942e-08
D2_mCA_hypermethylation DMR	regulation of neural retina development	1.80443e-08
D2_mCA_hypermethylation DMR	regulation of timing of cell differentiation	1.85324e-08
D2_mCA_hypermethylation DMR	regulation of oligodendrocyte differentiation	1.97976e-08
D2_mCA_hypermethylation DMR	heart valve formation	2.25739e-08
