# Supplementary material for: Whole Genome DNA Methylation Profiling of D2 Medium Spiny Neurons in Mouse Nucleus Accumbens Using Two Independent Library Preparation Methods
Source: Genes (Basel). 2022 Feb 6;13(2):306. doi: 10.3390/genes13020306 (PMC8872013; doi:10.3390/genes13020306)
Supplement: Supplementary file 1 [file genes-13-00306-s001.zip › Table_S1_S2_S3.xlsx]

## Sheet: Table S1
Table S1: DNA input and yield of D2-MSN methylomes
sample	AM_D2_Rep1	EM-seq_D2_Rep1	AM_D2_Rep2	EM-seq_D2_Rep2
input DNA	D2_Rep1	D2_Rep1	D2_Rep2	D2_Rep2
amount of input DNA	40 ng	40 ng	40 ng	40 ng
methods	AM-seq(Swift)	EM-seq(NEB)	AM-seq(Swift)	EM-seq(NEB)
amplification cycles	7	5	7	5
libraries yeild (ng)	64 ng	60 ng	64 ng	74 ng
total reads	404315905	397807618	398887166	401694915
mapping ratio	0.714	0.698	0.779	0.764
duplication rate	0.1695	0.135	0.1747	0.1505

## Sheet: Table S2
Table S2: Sequencing reads processing
Sequencing 1
samples	raw_sequencing1	reads with adatpers	reads with adatpers ratio	total basespairs	quality-trim (bp)	quality-trim %	sequencing pairs removed because shorter than 20 bp		survived	survive rate 1
AM_Rep1_seq1 read 1	208609141	77956912	0.374	20860914100	15057938	0.001	507188	0.0024	208101953	0.997569
AM_Rep1_seq1 read 2	208609141	102576772	0.492	20860914100	31233387	0.0015	507188	0.0024	208101953	0.997569
AM_Rep2_seq1 read 1	204346169	76300178	0.373	20434616900	15221608	0.001	470688	0.0023	203875481	0.997697
AM_Rep2_seq1 read 2	204346169	101824088	0.498	20434616900	31172185	0.0015	470688	0.0023	203875481	0.997697
EM_1_seq1 read 1	197103850	76831396	0.39	19710385000	18431244	0.001	113508	0.0006	196990342	0.999424
EM_1_seq1 read 2	197103850	101013672	0.512	19710385000	40965432	0.002	113508	0.0006	196990342	0.999424
EM_2_seq1 read 1	189132688	74252316	0.393	18913268800	15374116	0.001	81609	0.0004	189051079	0.999569
EM_2_seq1 read 2	189132688	97234407	0.514	18913268800	35466924	0.002	81609	0.0004	189051079	0.999569
Sequencing 2
samples	raw_sequencing1	reads with adatpers	reads with adatpers ratio	total basespairs	quality-trim (bp)	quality-trim %	sequencing pairs removed because shorter than 20 bp		survived	survive rate 1
AM_Rep1_seq2 read 1	195706764	72984557	0.373	19570676400	20382503	0.001	640732	0.0033	195066032	0.996726
AM_Rep1_seq2 read 2	195706764	96344139	0.492	19570676400	51558986	0.0026	640732	0.0033	195066032	0.996726
AM_Rep2_seq2 read 1	194540997	72502729	0.373	19454099700	20748914	0.001	606143	0.0031	193934854	0.996884
AM_Rep2_seq2 read 2	194540997	72502729	0.499	19454099700	51672814	0.0026	606143	0.0031	193934854	0.996884
EM_1_seq2 read 1	200703768	78745980	0.392	20070376800	25951897	0.001	190968	0.001	200512800	0.999049
EM_1_seq2 read 2	200703768	103494947	0.516	20070376800	63121239	0.0031	190968	0.001	200512800	0.999049
EM_2_seq2 read 1	212562227	84044139	0.395	21256222700	23949783	0.001	174081	0.0008	212388146	0.999181
EM_2_seq2 read 2	212562227	84044139	0.517	21256222700	62813064	0.0031	174081	0.0008	212388146	0.999181
Combined two sequencing
sample	total reads	total survived	total survive rate
AM_Rep1	404315905	403167985	0.997161
AM_Rep1	404315905	403167985	0.997161
AM_Rep2	398887166	397810335	0.9973
AM_Rep2	398887166	397810335	0.9973
EM_Rep1	397807618	397503142	0.999235
EM_Rep1	397807618	397503142	0.999235
EM_Rep2	401694915	401439225	0.999363
EM_Rep2	401694915	401439225	0.999363

## Sheet: Table S3
Table S3: Statistics of the four D2-MSN methylomes
	WGBS_D2_Rep1	WGBS_D2_Rep2	EM_D2_Rep1	EM_D2_Rep2
mCpG level	0.805653	0.807307	0.80313	0.811942
mCpA level	0.0348227	0.0350693	0.0334224	0.0336693
mCpT mlevel	0.0105849	0.010641	0.00995886	0.0100587
mCpC mlevel	0.0027524	0.0027379	0.00143372	0.00148199
CpG event	279146501	278676527	326266421	311766569
CpA event	2520373828	2429109444	2853247321	2821648717
CpT event	2491320482	2489610188	2790840572	2747258171
CpC event	1686467775	1684202270	2006099905	1954671635
total C	409777161	410699058	463899545	452108868
CpH event	6698162085	6602921902	7650187798	7523578523
mCpH event	118778557	119386357	126032264	125533629
mCpH level	0.017733	0.0180808	0.0164744	0.0166854
meCpG event	224895165	224977502	262034204	253136227
meCpA event	87766246	88283313	95362493	95002865
meCpT event	26370484	26491873	27793589	27633954
meCpC event	4641827	4611171	2876182	2896810
total mC	343673722	344363859	388066468	378669856
meCpG portion	0.654386	0.653313	0.67523	0.668488
meCpA portion	0.255377	0.256366	0.245738	0.250886
meCpC portion	0.0767312	0.0769299	0.0716207	0.0729764
meCpT portion	0.0135065	0.0133904	0.00741157	0.00764996
CpG unconverted rate	0.001628	0.002094	0.001022	0.000744
CpA unconverted rate	0.003109	0.003008	0.000622	0.000437
CpC unconverted rate	0.001688	0.001543	0.000935	0.000989
CpT unconverted rate	0.001505	0.001516	0.000945	0.000496
meCpG converted rate	0.0322795	0.0358482	0.00960995	0.0191819
CpG coverage	6.87479	6.86898	7.93141	7.59391
CpA coverage	6.86204	6.85894	7.68578	7.60506
CpC coverage	6.58969	6.58634	7.72172	7.53421
CpT coverage	6.91098	6.91089	7.64907	7.53827
meCpG sites passed binomial test	23578135	23440336	27258117	27258457
meCpA sites passed binomial test	17270304	17419385	25713401	25813009
meCpT sites passed binomial test	4197682	4246688	4947186	5115175
meCpC sites passed binomial test	19759	20953	40239	41780
