# Supplementary material for: Whole Genome DNA Methylation Profiling of D2 Medium Spiny Neurons in Mouse Nucleus Accumbens Using Two Independent Library Preparation Methods
Source: Genes (Basel). 2022 Feb 6;13(2):306. doi: 10.3390/genes13020306 (PMC8872013; doi:10.3390/genes13020306)
Supplement: Supplementary file 1 [file genes-13-00306-s001.zip › Table_S4.xlsx]

## Sheet: D2_UMR
Table S4: D2-MSN unmethylated regions(UMRs)
chr	start	end
chr1	143776102	143778292
chr1	4857046	4859187
chr1	52231608	52234032
chr1	155097629	155100014
chr1	178405204	178407112
chr1	131909606	131912019
chr1	10231381	10234058
chr1	152901256	152905012
chr1	125433736	125436466
chr1	52498999	52501139
chr1	75504656	75507016
chr1	161130638	161131872
chr1	156034766	156037186
chr1	187215056	187216262
chr1	136343642	136347252
chr1	44100956	44103186
chr1	165641206	165643391
chr1	85793072	85795406
chr1	95664458	95668697
chr1	33813518	33815044
chr1	156937736	156940616
chr1	125910180	125913720
chr1	59236438	59238368
chr1	93685076	93687154
chr1	172632438	172633572
chr1	169968556	169970468
chr1	44117686	44121034
chr1	143701382	143703814
chr1	174501142	174504038
chr1	155414846	155418057
chr1	16617136	16619962
chr1	57377218	57378556
chr1	51477556	51479112
chr1	89579682	89582121
chr1	175691726	175693640
chr1	93753618	93756497
chr1	75141168	75143958
chr1	87326570	87328380
chr1	176812050	176815333
chr1	155158178	155159864
chr1	164275398	164276512
chr1	189341208	189344352
chr1	171410862	171413104
chr1	134361040	134362784
chr1	33719530	33720960
chr1	21957534	21963816
chr1	186702873	186706286
chr1	191717235	191719954
chr1	25226734	25229721
chr1	63112572	63115768
chr1	43097663	43099778
chr1	9747368	9748814
chr1	181016429	181017786
chr1	53296422	53297868
chr1	16103394	16106944
chr1	96871260	96872778
chr1	75520987	75522380
chr1	23255782	23258014
chr1	64616392	64618594
chr1	57969302	57970488
chr1	166000690	166004202
chr1	74504830	74507266
chr1	179802212	179804286
chr1	161875550	161878124
chr1	175880358	175881496
chr1	92910064	92912775
chr1	178333586	178339268
chr1	36511267	36514084
chr1	194975829	194978686
chr1	128416366	128417742
chr1	184997033	185000713
chr1	54193218	54195729
chr1	181150780	181151902
chr1	33669156	33671006
chr1	136414808	136415908
chr1	45794712	45796596
chr1	130714683	130718392
chr1	93099650	93102574
chr1	180811406	180814678
chr1	4807230	4808960
chr1	167283329	167286014
chr1	178275200	178276968
chr1	80756715	80759050
chr1	9297971	9301450
chr1	55052097	55053618
chr1	91457588	91460310
chr1	93634222	93636588
chr1	177982958	177984307
chr1	80338666	80341462
chr1	58652114	58653910
chr1	105989584	105992464
chr1	157410358	157413594
chr1	163779088	163780834
chr1	60342589	60344479
chr1	30948168	30950766
chr1	18057116	18059184
chr1	58444718	58446436
chr1	34801502	34802898
chr1	167308030	167309308
chr1	128243620	128245650
chr1	57995604	57997144
chr1	58391896	58394308
chr1	179545276	179548012
chr1	36067812	36069856
chr1	52726084	52727838
chr1	90602856	90604146
chr1	185362456	185365126
chr1	43933070	43935562
chr1	153330396	153334147
chr1	16664966	16666028
chr1	159231216	159233780
chr1	151754404	151756864
chr1	86357836	86360816
chr1	64531504	64535224
chr1	53312866	53314362
chr1	134343613	134345024
chr1	36937658	36940538
chr1	165458668	165462146
chr1	34849588	34850940
chr1	118387971	118390737
chr1	66174785	66178658
chr1	57773878	57776834
chr1	121430606	121432234
chr1	155812074	155813540
chr1	119834480	119838244
chr1	74283938	74286200
chr1	43825856	43828738
chr1	105662810	105665552
chr1	52118911	52120238
chr1	138856122	138857356
chr1	38835458	38837306
chr1	162737872	162741120
chr1	135582966	135586420
chr1	58972417	58974583
chr1	16517595	16520644
chr1	152763426	152768600
chr1	175491166	175493088
chr1	88698458	88703435
chr1	57405792	57407493
chr1	42850780	42852226
chr1	59911940	59915146
chr1	175624362	175626256
chr1	160791494	160793348
chr1	179958582	179963061
chr1	36243360	36244864
chr1	172561628	172563832
chr1	63175714	63177926
chr1	55236400	55239013
chr1	24099130	24101136
chr1	92177800	92181556
chr1	55130472	55132494
chr1	191317414	191318466
chr1	37996436	37999144
chr1	79857362	79859232
chr1	22804820	22807474
chr1	177255744	177259420
chr1	82289912	82294673
chr1	170866672	170869142
chr1	43091650	43093254
chr1	135282800	135284664
chr1	185331650	185333019
chr1	177440510	177444756
chr1	133163542	133164634
chr1	60096802	60099732
chr1	50924557	50929438
chr1	121566868	121568278
chr1	15286250	15287916
chr1	111863628	111865620
chr1	189006890	189008254
chr1	93477574	93480938
chr1	74661386	74663088
chr1	60042280	60043965
chr1	172375844	172377500
chr1	72283820	72285424
chr1	36444298	36445796
chr1	170173520	170175802
chr1	37539804	37542018
chr1	171044200	171045590
chr1	183344772	183346168
chr1	132006964	132009420
chr1	75316282	75318536
chr1	156717641	156719874
chr1	23921420	23922813
chr1	167349610	167351106
chr1	15805170	15806708
chr1	30871879	30874702
chr1	136259196	136261068
chr1	43444874	43447362
chr1	90998192	90999936
chr1	190910804	190913070
chr1	190927860	190929851
chr1	106170884	106175702
chr1	65185637	65187965
chr1	164306578	164308340
chr1	86703267	86704806
chr1	152954568	152956565
chr1	78487914	78489802
chr1	39575768	39578074
chr1	193172636	193174054
chr1	163993884	163995756
chr1	24586112	24588058
chr1	170214402	170215580
chr1	171101490	171103596
chr1	55086090	55089438
chr1	51914774	51916450
chr1	93444558	93446082
chr1	17095944	17098586
chr1	52816812	52818086
chr1	60179552	60181614
chr1	194618624	194623540
chr1	82316138	82317496
chr1	86524496	86531540
chr1	91397678	91399486
chr1	185328334	185329608
chr1	9942250	9944694
chr1	184033249	184035472
chr1	161069671	161072576
chr1	182124434	182125798
chr1	182408196	182410136
chr1	91494023	91495458
chr1	191574238	191576743
chr1	13588710	13590426
chr1	75124446	75125673
chr1	156558148	156559988
chr1	64689851	64693942
chr1	193034302	193036590
chr1	60564838	60567770
chr1	66700133	66701834
chr1	86669568	86671000
chr1	58503882	58505480
chr1	87213289	87215002
chr1	24678042	24679506
chr1	179667654	179669272
chr1	178186625	178189676
chr1	74854076	74860255
chr1	84837080	84840852
chr1	138962327	138964698
chr1	67038094	67039497
chr1	192135826	192139060
chr1	10036964	10040903
chr1	180568328	180570668
chr1	136623998	136626032
chr1	163928947	163930846
chr1	191325632	191326948
chr1	120119986	120122020
chr1	165193584	165195035
chr1	143738853	143740560
chr1	97660210	97662638
chr1	136017560	136019538
chr1	112415980	112417174
chr1	180725174	180727172
chr1	133422586	133424760
chr1	95313254	95314672
chr1	86486896	86488592
chr1	59669430	59671710
chr1	128101756	128105470
chr1	160905774	160909032
chr1	132387672	132392471
chr1	131521167	131529184
chr1	60408526	60411604
chr1	191905682	191908520
chr1	191224053	191225132
chr1	187650847	187652778
chr1	85893942	85900574
chr1	32171816	32175630
chr1	178526462	178531682
chr1	3665654	3672762
chr1	192769942	192771646
chr1	139454060	139456158
chr1	23382004	23383780
chr1	86503654	86504938
chr1	39477388	39479150
chr1	39365842	39369663
chr1	66815140	66818598
chr1	167000082	167003820
chr1	166253646	166257190
chr1	172081766	172083552
chr1	191097486	191099013
chr1	131136898	131139140
chr1	151343846	151347594
chr1	171110738	171112442
chr1	93342050	93345222
chr1	182516544	182518014
chr1	160209874	160213976
chr1	39900128	39903728
chr1	176274582	176276144
chr1	181841340	181843332
chr1	72869990	72876362
chr1	171345001	171346918
chr1	134493935	134495672
chr1	6213190	6215852
chr1	59761462	59767406
chr1	86154138	86155425
chr1	33906812	33909161
chr1	152386112	152387034
chr1	132190016	132191944
chr1	93803270	93804694
chr1	78657270	78659316
chr1	131962299	131963954
chr1	132298266	132299494
chr1	161142228	161143736
chr1	180639919	180642246
chr1	173365750	173368638
chr1	98094606	98096102
chr1	34840544	34843632
chr1	182017344	182021478
chr1	166409020	166410280
chr1	191062172	191063870
chr1	191394769	191398256
chr1	75545858	75547143
chr1	150099460	150100476
chr1	86064120	86065640
chr1	171287054	171288430
chr1	78309774	78312046
chr1	135765740	135766814
chr1	127868536	127869619
chr1	180195006	180196502
chr1	135728706	135729864
chr1	4784602	4786481
chr1	91249268	91251798
chr1	46849845	46854858
chr1	159523510	159525813
chr1	153549210	153550045
chr1	162569650	162572262
chr1	178317185	178323068
chr1	86581598	86583352
chr1	158354476	158357012
chr1	6382534	6383436
chr1	24004564	24006058
chr1	133032874	133034650
chr1	106758663	106760569
chr1	133180630	133183864
chr1	135312902	135314470
chr1	79760611	79762530
chr1	36691077	36692464
chr1	92472938	92474622
chr1	82724258	82726166
chr1	132416644	132419040
chr1	20819104	20820689
chr1	74600576	74601930
chr1	185454434	185456186
chr1	119647830	119649210
chr1	86045672	86046970
chr1	75191230	75193030
chr1	193129298	193130907
chr1	161033756	161040514
chr1	55025650	55027916
chr1	133024349	133026076
chr1	185202904	185205566
chr1	184844460	184846875
chr1	155971306	155974790
chr1	9699072	9701444
chr1	121326608	121328586
chr1	4571490	4572356
chr1	92933842	92936586
chr1	150392054	150394492
chr1	36367608	36369434
chr1	132879910	132881972
chr1	152624276	152625586
chr1	183368436	183370298
chr1	127204488	127207406
chr1	86303026	86304422
chr1	134414562	134416512
chr1	127773160	127776605
chr1	93801278	93802434
chr1	13371468	13375275
chr1	12990272	12993142
chr1	125560176	125561678
chr1	22532892	22534344
chr1	118310170	118311942
chr1	64114957	64122954
chr1	52113282	52114650
chr1	133044766	133047712
chr1	131096348	131098306
chr1	92641192	92642470
chr1	136139888	136141080
chr1	89967576	89969182
chr1	25822567	25832774
chr1	191820632	191822268
chr1	53784312	53785805
chr1	152088296	152091609
chr1	37863944	37866286
chr1	38897024	38898578
chr1	135145990	135149490
chr1	180255220	180257058
chr1	174921272	174922114
chr1	63729992	63731434
chr1	92906536	92908372
chr1	37889662	37891176
chr1	9797428	9799428
chr1	23761158	23764270
chr1	39935660	39937013
chr1	53351779	53353594
chr1	130461911	130463267
chr1	36708886	36710537
chr1	82838815	82840932
chr1	62702546	62704362
chr1	44146972	44149148
chr1	151427258	151429674
chr1	153898969	153901690
chr1	171293896	171295209
chr1	191024795	191027290
chr1	87755279	87756994
chr1	106712406	106715054
chr1	135428742	135431125
chr1	171501570	171504960
chr1	79775652	79777142
chr1	119524944	119526602
chr1	128358856	128360416
chr1	74800292	74801030
chr1	16655861	16657990
chr1	52630365	52631732
chr1	61638440	61639551
chr1	75167982	75169626
chr1	65178148	65180525
chr1	36555776	36558942
chr1	184882462	184883304
chr1	171149705	171152130
chr1	164452876	164459354
chr1	186748126	186750078
chr1	171220830	171223165
chr1	171328192	171330912
chr1	155557712	155559774
chr1	58584797	58587328
chr1	170587504	170590615
chr1	66862718	66863676
chr1	59119268	59120808
chr1	20951200	20952452
chr1	75217494	75220104
chr1	75380890	75383148
chr1	172311228	172314318
chr1	195130431	195132302
chr1	128590071	128593618
chr1	39649462	39651481
chr1	14755012	14756518
chr1	190977984	190979740
chr1	160350665	160352686
chr1	59481304	59483845
chr1	13659772	13660974
chr1	97768176	97771580
chr1	37429256	37431136
chr1	106795368	106797092
chr1	6441176	6441802
chr1	42690656	42702012
chr1	93824278	93826328
chr1	93176214	93177078
chr1	87505892	87511170
chr1	151499216	151501638
chr1	91366026	91367026
chr1	39191284	39197190
chr1	38625642	38629070
chr1	36303052	36303976
chr1	75477036	75480980
chr1	75235874	75237496
chr1	74332070	74333514
chr1	195241412	195242150
chr1	118458540	118459986
chr1	181143434	181145458
chr1	171246458	171247810
chr1	55404412	55407600
chr1	72243496	72245074
chr1	5082752	5084384
chr1	139421260	139423520
chr1	171279990	171281950
chr1	165632972	165635260
chr1	129272788	129274704
chr1	36546446	36547788
chr1	74816582	74817768
chr1	119419668	119423944
chr1	89069314	89071546
chr1	87852760	87855008
chr1	54925344	54927050
chr1	54555410	54558722
chr1	84694294	84696438
chr1	134708304	134710158
chr1	84282900	84284998
chr1	72211214	72213076
chr1	91297696	91298993
chr1	171036436	171039326
chr1	38986776	38988740
chr1	136465608	136467058
chr1	162547450	162549258
chr1	71102108	71103608
chr1	72710826	72712422
chr1	40679916	40682230
chr1	86018052	86019138
chr1	166378461	166380756
chr1	180903826	180905512
chr1	194938668	194939486
chr1	120340218	120342838
chr1	131827282	131829350
chr1	87153380	87156338
chr1	171085020	171086214
chr1	133609250	133610826
chr1	36470772	36472372
chr1	91539359	91541362
chr1	74770926	74773657
chr1	171192066	171196566
chr1	34011022	34012508
chr1	75179290	75181044
chr1	66467346	66469598
chr1	72236056	72237728
chr1	38126852	38130929
chr1	84933354	84935806
chr1	172026250	172028538
chr1	131244558	131246894
chr1	92830590	92834400
chr1	74235782	74241187
chr1	54438222	54439316
chr1	34578638	34580784
chr1	74584830	74589020
chr1	11413334	11415086
chr1	169530442	169532711
chr1	180847822	180851838
chr1	105992946	105994597
chr1	34438682	34440560
chr1	155731790	155744116
chr1	146497018	146499091
chr1	165763116	165764682
chr1	191182168	191186714
chr1	160194576	160196118
chr1	133130408	133136022
chr1	153482830	153487930
chr1	171359896	171361968
chr1	165235186	165238228
chr1	134559668	134563342
chr1	21218221	21219516
chr1	171269759	171271600
chr1	82282716	82284322
chr1	192091917	192093290
chr1	89454028	89457464
chr1	79670884	79672447
chr1	75449940	75450895
chr1	183220870	183221754
chr1	189921526	189922920
chr1	134961544	134963418
chr1	134645971	134647700
chr1	71556536	71557875
chr1	165844467	165845700
chr1	133659882	133662092
chr1	87263736	87266460
chr1	134399880	134406522
chr1	167340116	167340913
chr1	133907864	133909282
chr1	131866988	131868072
chr1	126492212	126493371
chr1	14309286	14310466
chr1	93305354	93306328
chr1	156302790	156304237
chr1	74881898	74882994
chr1	140245050	140246855
chr1	172126084	172127605
chr1	72823978	72825988
chr1	164898250	164899630
chr1	182762870	182765788
chr1	9966973	9968486
chr1	34749174	34751966
chr1	182280550	182283668
chr1	93511476	93512984
chr1	69104946	69108832
chr1	88276541	88278022
chr1	132476463	132478240
chr1	20890025	20891686
chr1	81076242	81079732
chr1	44551078	44553564
chr1	178368617	178369837
chr1	181208218	181212852
chr1	52951178	52953810
chr1	37717618	37721434
chr1	37299318	37301762
chr1	34432512	34436252
chr1	134092728	134094026
chr1	134954362	134956382
chr1	59684100	59686660
chr1	133363257	133364480
chr1	192190320	192193419
chr1	177793392	177797182
chr1	78213768	78219038
chr1	34677802	34679480
chr1	180482018	180484426
chr1	7088054	7092168
chr1	92848096	92850423
chr1	167392622	167394788
chr1	134060620	134061768
chr1	134078206	134080046
chr1	183388480	183389808
chr1	109981550	109985904
chr1	162475070	162478340
chr1	74124120	74125702
chr1	39534864	39536874
chr1	43162886	43164244
chr1	156420400	156421791
chr1	154721360	154727282
chr1	136050838	136051821
chr1	153424347	153425736
chr1	93235584	93236486
chr1	86586680	86588776
chr1	118321342	118322658
chr1	42952420	42954634
chr1	161249532	161251716
chr1	5017376	5021036
chr1	136951034	136954164
chr1	181351748	181354006
chr1	161170258	161171582
chr1	71652174	71654556
chr1	88007531	88008982
chr1	171032494	171036036
chr1	179516516	179518392
chr1	12691472	12693702
chr1	34458586	34460490
chr1	52844364	52845917
chr1	88205335	88206000
chr1	9544792	9548312
chr1	161968536	161970136
chr1	192834524	192835751
chr1	164247912	164250400
chr1	191989628	191990696
chr1	75262482	75264844
chr1	135154027	135155326
chr1	37871372	37873006
chr1	36784390	36785876
chr1	36307454	36308870
chr1	54250178	54251262
chr1	120006758	120007726
chr1	74884042	74886748
chr1	134555678	134557906
chr1	64735970	64739056
chr1	79438502	79440632
chr1	189686616	189689920
chr1	170907378	170908872
chr1	130877906	130879092
chr1	42683782	42687916
chr1	182338735	182342356
chr1	10993139	10994522
chr1	34472170	34473350
chr1	72582538	72584167
chr1	163402910	163404440
chr1	120593346	120608364
chr1	78186629	78191478
chr1	105780152	105781290
chr1	180386728	180388530
chr1	86439680	86443118
chr1	180696204	180697431
chr1	171437144	171438500
chr1	134454814	134457638
chr1	180777408	180778814
chr1	72225124	72226774
chr1	72306334	72308624
chr1	53706326	53707232
chr1	64955669	64957486
chr1	124042802	124046796
chr1	74802826	74804051
chr1	84709308	84710738
chr1	105355054	105357036
chr1	69685206	69689394
chr1	33756393	33758150
chr1	58421762	58424448
chr1	166047662	166049579
chr1	135818284	135819340
chr1	4489988	4499890
chr1	104768086	104769942
chr1	119996832	119997892
chr1	132758559	132759845
chr1	34004928	34007156
chr1	119912700	119913594
chr1	75435708	75436594
chr1	153185434	153186582
chr1	63444602	63448452
chr1	74097568	74099754
chr1	132738546	132742404
chr1	75210188	75211510
chr1	158361630	158365232
chr1	189727440	189729112
chr1	89926207	89937504
chr1	87186496	87187548
chr1	12835740	12837160
chr1	19204932	19243260
chr1	91179052	91180746
chr1	77506972	77517525
chr1	187997226	187998594
chr1	78192218	78205514
chr1	170884040	170886244
chr1	151571204	151572073
chr1	75486671	75488256
chr1	55363068	55364103
chr1	167687452	167694568
chr1	119503880	119505608
chr1	171063720	171066309
chr1	180941922	180943014
chr1	135687078	135688912
chr1	7396920	7399135
chr1	78536716	78538320
chr1	65311118	65312828
chr1	37028390	37030438
chr1	190167860	190175592
chr1	118627742	118628664
chr1	21078730	21080008
chr1	135368172	135369313
chr1	127676226	127678708
chr1	66320432	66326306
chr1	74891256	74893986
chr1	46066226	46067370
chr1	56969572	56984594
chr1	40789926	40791092
chr1	167802340	167803632
chr1	172147462	172149894
chr1	5916602	5918158
chr1	156473136	156474720
chr1	180329618	180333070
chr1	155082728	155084162
chr1	170644094	170644802
chr1	121175862	121180764
chr1	69826676	69827396
chr1	74386371	74387628
chr1	169745490	169748902
chr1	192850884	192856726
chr1	137897618	137903904
chr1	119051802	119054572
chr1	152399100	152401478
chr1	74390464	74392994
chr1	184715378	184738724
chr1	74900516	74901414
chr1	131152772	131154208
chr1	135918399	135920047
chr1	133492068	133493514
chr1	138617278	138620316
chr1	45925274	45926370
chr1	97976344	97977796
chr1	72534931	72538016
chr1	19096774	19113236
chr1	135104848	135106432
chr1	105842824	105845170
chr1	132067496	132068248
chr1	9847664	9850062
chr1	74947940	74952704
chr1	172481282	172483486
chr1	136130415	136134056
chr1	59592024	59593526
chr1	186116282	186117522
chr1	177322106	177323196
chr1	37725482	37727448
chr1	136945566	136950410
chr1	86433786	86436068
chr1	74396362	74398466
chr1	36064654	36065841
chr1	63270449	63279304
chr1	15892356	15893096
chr1	74806231	74808750
chr1	120264616	120265592
chr1	5022678	5023998
chr1	153663926	153671238
chr1	115684104	115689360
chr1	165707554	165708581
chr1	146724574	146725334
chr1	136233246	136234770
chr1	133799486	133801617
chr1	74791336	74792360
chr1	94034896	94035968
chr1	146493660	146496192
chr1	90927916	90928958
chr1	40266330	40266896
chr1	167597296	167601425
chr1	193367923	193370925
chr1	100230410	100232606
chr1	172340708	172341530
chr1	172500080	172501229
chr1	135374134	135375678
chr1	91800774	91802536
chr1	138835194	138849787
chr1	156203774	156206736
chr1	134232610	134236626
chr1	62705402	62708808
chr1	128471811	128473191
chr1	132315844	132316676
chr1	89939120	89943626
chr1	126829602	126831262
chr1	180225690	180226700
chr1	58711110	58713752
chr1	6358768	6359708
chr1	163311938	163315092
chr1	156673776	156674964
chr1	63571829	63574953
chr1	172204944	172207594
chr1	132542248	132543580
chr1	172325851	172326700
chr1	39720666	39721494
chr1	144000622	144007006
chr1	72254042	72255998
chr1	165280566	165283331
chr1	180768203	180769067
chr1	168676602	168678400
chr1	180432777	180435338
chr1	78207374	78213356
chr1	13425881	13427240
chr1	74782444	74784918
chr1	91412172	91414478
chr1	186833531	186834928
chr1	57428216	57430186
chr1	74036684	74037454
chr1	83037466	83038764
chr1	133854222	133856382
chr1	187606564	187610176
chr1	168423322	168432992
chr1	120613368	120618082
chr1	89921466	89924904
chr1	154883382	154884896
chr1	119047644	119048926
chr1	99771942	99776122
chr1	150992083	150994102
chr1	46425128	46425953
chr1	13124662	13128694
chr1	153652715	153654488
chr1	58210079	58210924
chr1	12874448	12876148
chr1	63246986	63248834
chr1	171379934	171380706
chr1	75444628	75446966
chr1	91344782	91345731
chr1	160044164	160044984
chr1	39605716	39607470
chr1	14503406	14507688
chr1	74712994	74714386
chr1	165091374	165092880
chr1	42713310	42714829
chr1	161194918	161196564
chr1	58795532	58796356
chr1	180364082	180366243
chr1	172616412	172617928
chr1	183296058	183299344
chr1	132211902	132212588
chr1	9600911	9602130
chr1	180793770	180794619
chr1	134045881	134046686
chr1	171113706	171114722
chr1	78138572	78144154
chr1	184810250	184811282
chr1	13194952	13197506
chr1	75208901	75209722
chr1	42242906	42244606
chr1	90203492	90207404
chr1	165779840	165781164
chr1	14918015	14919344
chr1	82586484	82587464
chr1	167269418	167271188
chr1	34536228	34537766
chr1	89750508	89751482
chr1	64019553	64021351
chr1	182959342	182960553
chr1	132139168	132139964
chr1	153659892	153663080
chr1	39761170	39762298
chr1	74368034	74368706
chr1	75447052	75449684
chr10	106468646	106471804
chr10	21295621	21296928
chr10	128376362	128378360
chr10	75763622	75765678
chr10	62338982	62341275
chr10	95322944	95324476
chr10	58445872	58448132
chr10	121624952	121626954
chr10	100588512	100589560
chr10	11342930	11344279
chr10	79793232	79795336
chr10	81292450	81294224
chr10	80141061	80143152
chr10	81543768	81545832
chr10	89872226	89874786
chr10	44267396	44269390
chr10	11148790	11150604
chr10	80560602	80562482
chr10	72654286	72655827
chr10	71237207	71238577
chr10	80797237	80799672
chr10	76530734	76532266
chr10	78464096	78465488
chr10	121290039	121291402
chr10	127380102	127381918
chr10	67547788	67549858
chr10	86684964	86686569
chr10	58322746	58324802
chr10	7661776	7664255
chr10	7953812	7957498
chr10	45484950	45487272
chr10	91081812	91083758
chr10	89685096	89686888
chr10	30199810	30200788
chr10	128302483	128304029
chr10	128057806	128060702
chr10	7680213	7682402
chr10	121585950	121587592
chr10	86021406	86023021
chr10	37133882	37141664
chr10	95514200	95516570
chr10	83543194	83544942
chr10	45066298	45068320
chr10	85871320	85872724
chr10	127310988	127312762
chr10	26372754	26376580
chr10	88730507	88732552
chr10	85915964	85917744
chr10	52380566	52382956
chr10	58811966	58814946
chr10	80225994	80228060
chr10	80102008	80102926
chr10	30617310	30619226
chr10	92721600	92723057
chr10	63428416	63430512
chr10	61145406	61148194
chr10	119237908	119241164
chr10	75036092	75037778
chr10	41302020	41304764
chr10	79908150	79909744
chr10	62791210	62793620
chr10	45577444	45579190
chr10	80475091	80475954
chr10	39730639	39734676
chr10	77581022	77582742
chr10	110744592	110746416
chr10	40348100	40350442
chr10	40299724	40303514
chr10	77258410	77260092
chr10	53378544	53380636
chr10	7725350	7727522
chr10	19907150	19907927
chr10	22729986	22732196
chr10	103367020	103369642
chr10	83359690	83361134
chr10	94147514	94148993
chr10	79668530	79670558
chr10	128625368	128627208
chr10	128337124	128339202
chr10	93888276	93890716
chr10	80053008	80055396
chr10	88146024	88147633
chr10	71283986	71285850
chr10	89744446	89746308
chr10	9898312	9902496
chr10	80700950	80703435
chr10	52416938	52420006
chr10	67534734	67539538
chr10	75920666	75922556
chr10	19014110	19016384
chr10	127040450	127042750
chr10	91169838	91172484
chr10	89442744	89444478
chr10	61647792	61649600
chr10	85956706	85958474
chr10	59878842	59880792
chr10	42501620	42503292
chr10	127261769	127263826
chr10	111007896	111011828
chr10	13964078	13969592
chr10	128367782	128369612
chr10	119453012	119456174
chr10	10557210	10558634
chr10	79983386	79986324
chr10	128082108	128084562
chr10	18055048	18057288
chr10	117844305	117846804
chr10	63242866	63245078
chr10	123075420	123077466
chr10	108160998	108165000
chr10	19933352	19936424
chr10	128821054	128822852
chr10	29360080	29362844
chr10	62650004	62652400
chr10	76441938	76443706
chr10	62601224	62603006
chr10	78243604	78245650
chr10	61679660	61681410
chr10	121308989	121311682
chr10	120977070	120980222
chr10	57485568	57488301
chr10	34018368	34020902
chr10	81059534	81060748
chr10	76468139	76469572
chr10	57529763	57532842
chr10	75211473	75214446
chr10	86704095	86706966
chr10	62919682	62921432
chr10	128034338	128038168
chr10	81642830	81644354
chr10	85183246	85186170
chr10	78350884	78353217
chr10	83648056	83649315
chr10	116948940	116951180
chr10	25358842	25361342
chr10	111472097	111475615
chr10	61451410	61453538
chr10	79715996	79718246
chr10	7589056	7591570
chr10	11280178	11282560
chr10	100486472	100488738
chr10	80740674	80742980
chr10	122678322	122681332
chr10	82858494	82861628
chr10	20311382	20313680
chr10	80674444	80677640
chr10	31607050	31610424
chr10	13007866	13009326
chr10	105572476	105575980
chr10	61694832	61696854
chr10	70596532	70600651
chr10	71343912	71345539
chr10	75516430	75518850
chr10	81426012	81427501
chr10	67095612	67099282
chr10	30801866	30804052
chr10	42760936	42763170
chr10	85100458	85104128
chr10	81319300	81321916
chr10	52232460	52235100
chr10	80038716	80040034
chr10	81105354	81106974
chr10	14544758	14546390
chr10	89731418	89733083
chr10	80620824	80624714
chr10	78411832	78413534
chr10	81266124	81267232
chr10	117147470	117150770
chr10	128588996	128590780
chr10	128231116	128233228
chr10	81429262	81432074
chr10	82622196	82623976
chr10	95562728	95564687
chr10	43220400	43222352
chr10	78752014	78753312
chr10	93309156	93311624
chr10	115382663	115387336
chr10	80431899	80434490
chr10	105840640	105842358
chr10	82698466	82700282
chr10	115313912	115316820
chr10	81069524	81070950
chr10	81495444	81497442
chr10	82628953	82630838
chr10	50591712	50593665
chr10	128672660	128675041
chr10	62448568	62450547
chr10	18318070	18319560
chr10	79765804	79769492
chr10	5804169	5806828
chr10	77621904	77623644
chr10	62485434	62488213
chr10	94687192	94689794
chr10	56114678	56116062
chr10	19591492	19593138
chr10	111505778	111510186
chr10	80166912	80169872
chr10	7792098	7793770
chr10	123263338	123266504
chr10	63337568	63339616
chr10	80291822	80293838
chr10	71346806	71349084
chr10	81605028	81606790
chr10	99106295	99108828
chr10	128096590	128098733
chr10	86497724	86499578
chr10	127030036	127031094
chr10	58254699	58256619
chr10	53628824	53630590
chr10	53749520	53751660
chr10	73096330	73100566
chr10	78425134	78426504
chr10	43172212	43176162
chr10	94940272	94946462
chr10	62110230	62111498
chr10	13192498	13193552
chr10	84532935	84534458
chr10	127210790	127212231
chr10	94034366	94037576
chr10	5822810	5825420
chr10	62946656	62947678
chr10	77977952	77979565
chr10	70095980	70099856
chr10	56227950	56229400
chr10	3739684	3741548
chr10	80397634	80400870
chr10	80899902	80901436
chr10	128564418	128567138
chr10	21157972	21161908
chr10	128458152	128460862
chr10	107271056	107274147
chr10	127738834	127740688
chr10	40246220	40247750
chr10	97312460	97314370
chr10	30599600	30601069
chr10	80247862	80250176
chr10	3365602	3367918
chr10	120473760	120478568
chr10	41518074	41520938
chr10	67284214	67285834
chr10	62577582	62579188
chr10	17946246	17948598
chr10	39368581	39371596
chr10	80114206	80117550
chr10	60685896	60687896
chr10	80602320	80603668
chr10	74966330	74968652
chr10	80589306	80591086
chr10	23785768	23788678
chr10	117374558	117377958
chr10	79959618	79961132
chr10	7667071	7668407
chr10	79925034	79929082
chr10	80917142	80918786
chr10	81174250	81175726
chr10	127164424	127167773
chr10	116579726	116583087
chr10	128694944	128697012
chr10	127338850	127342795
chr10	82353744	82355224
chr10	81376940	81379299
chr10	24869512	24870682
chr10	128546348	128549882
chr10	90828372	90832496
chr10	117062870	117064644
chr10	83336424	83338314
chr10	127265708	127267291
chr10	31313034	31314184
chr10	71158758	71160214
chr10	42273630	42279052
chr10	32887256	32891342
chr10	128922732	128924042
chr10	91122066	91124690
chr10	43577823	43581350
chr10	128090686	128094002
chr10	122045860	122048208
chr10	122982090	122987360
chr10	128193810	128195780
chr10	80573348	80579466
chr10	79703728	79705614
chr10	128269946	128271114
chr10	59701962	59703818
chr10	110454311	110456703
chr10	78779604	78780901
chr10	74994401	74995987
chr10	120112137	120113562
chr10	84575733	84577998
chr10	80655380	80657432
chr10	77032064	77034584
chr10	115361590	115363568
chr10	81166664	81169949
chr10	127058192	127061806
chr10	79852910	79857751
chr10	79681164	79684476
chr10	81036856	81037749
chr10	34206424	34208268
chr10	33950458	33951814
chr10	7779950	7781366
chr10	128668339	128669748
chr10	80179064	80180588
chr10	63020876	63027238
chr10	127676176	127678325
chr10	41449688	41451084
chr10	29312550	29314286
chr10	45288864	45290340
chr10	77514966	77516836
chr10	108331169	108333834
chr10	39898450	39899484
chr10	36973716	36975892
chr10	80319864	80320868
chr10	77901826	77904106
chr10	25296476	25298220
chr10	91186940	91188462
chr10	29143077	29149164
chr10	95414002	95418116
chr10	127521606	127522763
chr10	60002150	60003998
chr10	121739328	121740776
chr10	40881942	40891680
chr10	78169236	78170359
chr10	78573894	78575460
chr10	127076174	127083264
chr10	125387908	125390148
chr10	24148896	24150672
chr10	82811758	82812414
chr10	127068736	127071322
chr10	80405888	80407634
chr10	80147524	80153076
chr10	80825788	80828516
chr10	93160054	93167660
chr10	4431232	4433617
chr10	31445012	31446282
chr10	59969400	59970875
chr10	93452200	93454856
chr10	121641100	121642660
chr10	28073872	28076587
chr10	53595604	53599190
chr10	34296354	34302077
chr10	81175890	81178048
chr10	14702464	14706042
chr10	126900472	126901934
chr10	20148056	20150484
chr10	118141068	118142798
chr10	112928244	112930002
chr10	18844710	18845508
chr10	117708690	117711576
chr10	127618930	127622340
chr10	7390326	7393900
chr10	81232738	81233862
chr10	60105638	60109440
chr10	79996200	79998043
chr10	78068836	78070068
chr10	63099603	63100997
chr10	81356892	81358472
chr10	40256666	40259884
chr10	75858804	75860868
chr10	99261035	99266460
chr10	123195220	123197960
chr10	69212038	69214162
chr10	41886946	41889186
chr10	117745182	117746684
chr10	58497302	58498688
chr10	128704260	128705884
chr10	85926928	85929408
chr10	75059046	75065873
chr10	42017732	42019006
chr10	22148104	22160208
chr10	127287312	127292577
chr10	88825971	88827416
chr10	39133294	39134898
chr10	95940206	95942190
chr10	128747062	128749308
chr10	128889002	128892576
chr10	118867380	118870892
chr10	62724928	62726740
chr10	94513771	94517608
chr10	127194428	127196880
chr10	120898176	120899481
chr10	68274526	68281086
chr10	126905606	126906276
chr10	122448070	122449784
chr10	80172608	80173864
chr10	34127200	34127846
chr10	13867818	13869844
chr10	60829841	60832190
chr10	120551479	120553566
chr10	8517446	8519584
chr10	81383850	81385284
chr10	36506038	36510693
chr10	98912732	98923348
chr10	67126070	67128295
chr10	79553766	79555522
chr10	79321341	79323078
chr10	82761504	82764732
chr10	128321856	128323376
chr10	40024434	40025858
chr10	114800188	114803058
chr10	79872674	79875218
chr10	94198224	94199790
chr10	43477240	43480802
chr10	41809106	41813186
chr10	84621933	84623238
chr10	80854176	80856148
chr10	111297682	111299864
chr10	127508240	127514110
chr10	82178010	82179134
chr10	79970618	79971418
chr10	60218444	60219598
chr10	41489413	41491294
chr10	80264294	80265850
chr10	121364446	121366248
chr10	52689928	52693340
chr10	89256286	89258096
chr10	67979099	67980748
chr10	117222697	117225068
chr10	13552468	13554047
chr10	120201142	120202416
chr10	24711162	24712934
chr10	45335096	45336370
chr10	77416586	77418963
chr10	88356442	88357518
chr10	80841964	80845276
chr10	20347172	20348728
chr10	40682407	40684014
chr10	93588440	93590268
chr10	80385162	80389145
chr10	79613266	79614345
chr10	82984280	82987818
chr10	60752214	60753118
chr10	7210974	7213120
chr10	80259802	80262154
chr10	3972693	3974400
chr10	80136238	80139782
chr10	110919460	110920912
chr10	117791890	117793572
chr10	120208532	120209860
chr10	78008738	78010556
chr10	63385850	63387426
chr10	80329260	80330622
chr10	12921537	12923750
chr10	41068817	41074544
chr10	93833322	93834726
chr10	51677334	51678514
chr10	111419270	111421494
chr10	43539688	43541422
chr10	33622884	33625686
chr10	81182448	81183522
chr10	26076602	26079376
chr10	61782248	61784710
chr10	88378734	88380968
chr10	44002640	44005001
chr10	70439882	70441882
chr10	63380992	63383424
chr10	59948750	59954018
chr10	122095492	122098020
chr10	52027309	52030436
chr10	111972372	111973930
chr10	4386050	4392568
chr10	39959630	39960726
chr10	22644784	22645620
chr10	81479998	81483318
chr10	81349118	81351292
chr10	17721466	17728658
chr10	43901014	43902684
chr10	85386246	85389010
chr10	109006791	109012232
chr10	96615962	96623958
chr10	60826068	60827656
chr10	89344102	89345428
chr10	128014962	128016007
chr10	40141535	40142760
chr10	81252218	81253626
chr10	80754420	80757192
chr10	75665486	75668016
chr10	117628137	117630362
chr10	61715114	61715872
chr10	80355556	80358543
chr10	88885432	88886774
chr10	69352096	69353350
chr10	54071716	54077513
chr10	42678404	42680020
chr10	75559456	75560634
chr10	12867360	12869646
chr10	79988168	79989256
chr10	5548796	5551248
chr10	81559024	81561352
chr10	76344054	76346906
chr10	88502576	88504397
chr10	69397519	69400464
chr10	121350490	121351936
chr10	111163720	111169020
chr10	81627184	81628000
chr10	116471868	116475104
chr10	61474936	61476744
chr10	59220556	59223350
chr10	95500460	95502266
chr10	90575430	90580330
chr10	83721880	83723817
chr10	80938952	80940364
chr10	81648450	81650089
chr10	79745954	79747234
chr10	75950948	75952176
chr10	76031976	76033664
chr10	21992264	21995644
chr10	34417936	34418884
chr10	87491228	87495200
chr10	57794490	57796046
chr10	13323393	13324474
chr10	68723588	68725014
chr10	23347740	23350679
chr10	18233796	18235740
chr10	67910783	67913636
chr10	75772726	75773904
chr10	18022010	18023596
chr10	93593818	93594940
chr10	128408710	128413552
chr10	128802458	128806280
chr10	68282212	68283454
chr10	5920190	5923578
chr10	78184454	78185890
chr10	81471908	81474238
chr10	20547646	20549203
chr10	49779930	49789698
chr10	81256888	81258928
chr10	120226636	120228036
chr10	60277069	60280212
chr10	8885074	8886716
chr10	128524454	128527000
chr10	4712276	4713024
chr10	13473623	13474780
chr10	80928466	80933981
chr10	78746724	78747906
chr10	79779486	79781292
chr10	76960740	76962610
chr10	128933024	128934328
chr10	93640056	93642966
chr10	85828756	85830362
chr10	85598490	85599460
chr10	77677108	77678368
chr10	126977054	126985338
chr10	44456879	44460430
chr10	61977048	61980158
chr10	82047711	82048821
chr10	87485198	87486790
chr10	94311516	94312758
chr10	75892760	75893956
chr10	88200549	88201888
chr10	86778332	86779916
chr10	56376918	56379630
chr10	62979744	62981332
chr10	22272853	22274938
chr10	79915724	79917576
chr10	80488244	80499498
chr10	30841892	30845778
chr10	77605861	77608224
chr10	14759586	14761620
chr10	92161702	92163234
chr10	41476042	41477944
chr10	12963332	12964670
chr10	81346452	81347178
chr10	62230650	62231623
chr10	127188075	127189514
chr10	119691052	119693178
chr10	42477584	42478948
chr10	112269975	112272398
chr10	125965743	125966938
chr10	9674338	9677362
chr10	121475268	121477040
chr10	121031796	121034908
chr10	24594805	24596230
chr10	24222844	24224040
chr10	59613294	59617332
chr10	67184964	67187054
chr10	81133970	81139106
chr10	75935316	75936830
chr10	79636616	79639130
chr10	80996940	80999218
chr10	61272962	61273852
chr10	103025160	103032400
chr10	42590812	42592728
chr10	81024674	81026022
chr10	128211092	128212224
chr10	84437670	84442222
chr10	127062430	127064896
chr10	115584680	115588422
chr10	57631780	57632716
chr10	59321244	59327398
chr10	81432634	81433510
chr10	59920646	59921814
chr10	44526016	44530124
chr10	109828744	109833499
chr10	20170110	20172392
chr10	81574250	81576112
chr10	62885852	62887504
chr10	19712188	19713016
chr10	63088978	63090676
chr10	77969270	77970293
chr10	115250354	115252664
chr10	81570232	81573360
chr10	81192248	81194812
chr10	91180604	91183666
chr10	119818200	119821109
chr10	34280446	34283788
chr10	80163884	80166180
chr10	126956560	126958578
chr10	79533059	79534165
chr10	76236810	76238804
chr10	85624372	85625502
chr10	23796128	23797848
chr10	22058292	22059314
chr10	80157738	80161668
chr10	25199199	25200480
chr10	128743020	128744422
chr10	14016362	14020556
chr10	22811597	22823336
chr10	50890736	50905414
chr10	67320167	67321548
chr10	39170032	39172446
chr10	69533256	69538730
chr10	116017544	116020872
chr10	62863573	62866328
chr10	12611106	12615450
chr10	127533912	127535528
chr10	128491594	128495100
chr10	80298192	80301750
chr10	62127994	62137638
chr10	70519538	70521542
chr10	116301100	116302006
chr10	87057906	87059562
chr10	6788102	6791428
chr10	127661636	127669510
chr10	77165372	77166800
chr10	26772038	26773396
chr10	64083724	64090872
chr10	52703622	52705180
chr10	81228088	81231810
chr10	128497640	128499964
chr10	93274902	93277198
chr10	18741719	18744414
chr10	52021148	52026376
chr10	43021160	43022449
chr10	128212784	128213692
chr10	79754810	79755594
chr10	80190220	80191316
chr10	19849324	19853138
chr10	121568828	121570014
chr10	86300280	86301564
chr10	81502613	81503178
chr10	80341948	80343798
chr10	81994072	81998030
chr10	117570858	117572704
chr10	81011512	81015346
chr10	78043204	78043852
chr10	128909358	128910972
chr10	81342976	81343660
chr10	126926894	126929142
chr10	61624814	61626266
chr10	13500654	13502022
chr10	44005494	44006572
chr10	39926538	39927216
chr10	20951956	20954704
chr10	90716655	90718653
chr10	78591410	78592218
chr10	11079928	11082626
chr10	78481590	78482658
chr10	82127638	82128584
chr10	81633082	81634046
chr10	58800542	58801660
chr10	128644814	128647114
chr10	127179156	127180736
chr10	29532591	29536316
chr10	94991274	94992340
chr10	93080852	93084622
chr10	117393038	117393948
chr10	81284870	81286352
chr10	127524699	127529470
chr10	5365870	5368656
chr10	42578291	42586086
chr10	11449872	11451786
chr10	127326037	127327232
chr10	78787128	78788192
chr10	69569270	69577766
chr10	87858810	87861233
chr10	95264586	95265932
chr10	127048186	127050380
chr10	100015368	100020030
chr10	103235280	103236658
chr10	80806848	80808388
chr10	18407170	18408592
chr10	103034640	103036933
chr10	84916672	84925296
chr10	128895368	128897726
chr10	70244594	70246404
chr10	118399521	118400585
chr10	13982574	13983730
chr10	81000338	81001766
chr10	67645592	67648526
chr10	84909196	84910714
chr10	93694732	93695856
chr10	127419394	127423342
chr10	127120202	127123884
chr10	4265716	4267336
chr10	80294400	80296798
chr10	130470004	130470696
chr10	20721906	20725900
chr10	109683990	109685496
chr10	106631438	106633900
chr10	75779706	75781530
chr10	75931082	75932684
chr10	80322804	80324116
chr10	10688724	10690112
chr10	83533173	83534616
chr10	61381958	61384082
chr10	79095700	79098538
chr10	19361484	19363728
chr10	59538770	59540016
chr10	19351465	19360262
chr10	18545374	18546214
chr10	75833464	75838196
chr10	93539638	93540302
chr10	81001786	81003764
chr10	94904502	94906704
chr10	42634172	42636800
chr10	84754736	84756212
chr10	120744370	120745563
chr10	99640796	99642324
chr10	81021520	81022358
chr10	122883680	122885206
chr10	79801018	79804500
chr10	61936021	61937634
chr10	12996910	12999670
chr10	61594950	61595566
chr10	21881396	21886780
chr10	61417880	61419466
chr10	78394824	78396962
chr10	60346482	60347338
chr10	18549158	18551104
chr10	44148522	44149578
chr10	20542382	20547602
chr10	75315922	75333662
chr10	117905716	117906757
chr10	80994286	80996442
chr10	80344100	80345576
chr10	76623094	76623996
chr10	42631416	42633944
chr10	94544052	94546166
chr10	57783204	57785698
chr10	123798716	123801454
chr10	80935810	80936984
chr10	125786784	125787892
chr10	127176647	127178966
chr10	42612652	42614720
chr10	81475496	81479770
chr10	13060014	13061370
chr10	80999453	81000304
chr10	71280178	71282664
chr10	94408496	94410605
chr10	120035144	120036610
chr10	116330503	116331520
chr10	117435294	117436206
chr10	126679131	126680986
chr10	120271616	120272878
chr11	79252967	79255120
chr11	106083442	106086344
chr11	69919512	69922743
chr11	43681092	43683568
chr11	55460412	55461582
chr11	50826800	50828339
chr11	69995244	69997756
chr11	58976960	58978954
chr11	116167158	116168682
chr11	85138683	85141102
chr11	61853312	61855730
chr11	106611840	106614086
chr11	20111332	20113682
chr11	79992278	79994920
chr11	21090964	21093834
chr11	76621616	76623912
chr11	29171428	29174676
chr11	72214383	72215912
chr11	93966972	93968968
chr11	30648770	30649803
chr11	97186558	97189496
chr11	102086132	102089914
chr11	3330492	3332732
chr11	100737215	100739262
chr11	115706932	115710203
chr11	93884082	93887496
chr11	50290031	50292944
chr11	61021686	61023537
chr11	76242544	76244562
chr11	97040870	97042199
chr11	69632152	69634086
chr11	59846975	59848944
chr11	60536302	60540874
chr11	60877633	60879913
chr11	61172725	61176312
chr11	106778628	106780208
chr11	104468372	104470224
chr11	113682276	113685108
chr11	23769316	23772038
chr11	101983838	101985397
chr11	29692006	29694740
chr11	79338960	79341166
chr11	70763484	70764978
chr11	75192732	75196122
chr11	49202436	49204877
chr11	26386802	26388030
chr11	77981330	77985745
chr11	58008114	58011496
chr11	93954904	93956706
chr11	98148416	98151366
chr11	101315585	101317152
chr11	83753330	83754708
chr11	120624233	120625712
chr11	85310272	85313356
chr11	102406487	102409052
chr11	62454758	62459328
chr11	97545888	97547630
chr11	120571976	120574528
chr11	76216570	76217998
chr11	51855020	51859486
chr11	59471613	59472783
chr11	86754348	86759054
chr11	44469624	44471764
chr11	120822702	120825442
chr11	104131683	104134320
chr11	76178686	76180456
chr11	75678518	75680818
chr11	103131642	103133762
chr11	116411596	116413894
chr11	116579962	116581896
chr11	86355506	86358692
chr11	105180094	105183582
chr11	107468395	107471580
chr11	84818028	84819810
chr11	23305342	23308914
chr11	29245113	29247830
chr11	116433140	116435640
chr11	120580510	120582323
chr11	85233326	85235692
chr11	100440430	100441772
chr11	46436010	46438065
chr11	54865830	54867728
chr11	73018175	73019954
chr11	51635099	51636748
chr11	102315410	102321088
chr11	29547000	29549182
chr11	60045680	60046958
chr11	58167537	58168922
chr11	88862710	88865332
chr11	75486200	75487662
chr11	77214756	77218698
chr11	121353149	121355662
chr11	50209330	50211198
chr11	5520226	5522462
chr11	78511464	78513260
chr11	72606592	72610128
chr11	84868294	84871616
chr11	121259096	121261522
chr11	3370484	3372013
chr11	106036132	106038098
chr11	70969174	70971192
chr11	109425116	109426970
chr11	20248384	20250238
chr11	5541164	5542631
chr11	3648086	3649868
chr11	51289401	51290646
chr11	59838690	59840446
chr11	51604674	51607506
chr11	77685146	77688738
chr11	72795012	72797218
chr11	88973630	88974776
chr11	115366420	115368383
chr11	103411900	103413552
chr11	69094486	69100642
chr11	60416242	60418606
chr11	120484038	120485548
chr11	21238122	21240548
chr11	73047356	73049801
chr11	75530051	75533522
chr11	69039072	69042298
chr11	80382503	80387304
chr11	75587612	75589246
chr11	49711116	49713889
chr11	87107000	87111510
chr11	97685404	97686364
chr11	76406450	76408019
chr11	70409198	70410501
chr11	95040354	95042620
chr11	116198084	116199784
chr11	97573359	97576069
chr11	19923336	19926928
chr11	5096693	5100911
chr11	51967266	51968410
chr11	115276292	115277928
chr11	78261294	78263281
chr11	4703502	4705670
chr11	53430080	53431936
chr11	103696881	103698346
chr11	97743358	97745764
chr11	69669285	69672948
chr11	102444665	102449284
chr11	97781328	97783080
chr11	54786046	54788240
chr11	87759612	87765579
chr11	76201688	76202890
chr11	30985355	30987623
chr11	80088996	80090844
chr11	62549570	62553804
chr11	5837136	5838364
chr11	119298572	119301320
chr11	115403372	115404584
chr11	115611988	115613889
chr11	69578368	69582412
chr11	75630090	75632196
chr11	20541980	20544501
chr11	53349822	53353580
chr11	58306590	58308174
chr11	17051028	17052920
chr11	115813116	115815784
chr11	45851214	45852936
chr11	70451466	70452734
chr11	60138818	60142390
chr11	103114924	103118818
chr11	81968173	81969642
chr11	80299504	80303230
chr11	104438080	104443466
chr11	97278838	97281096
chr11	106500030	106502586
chr11	103966122	103967896
chr11	58103566	58105174
chr11	98863052	98864758
chr11	59448963	59450858
chr11	62280334	62282496
chr11	20531506	20533107
chr11	119227572	119229666
chr11	23632488	23634334
chr11	40732605	40734806
chr11	58952824	58958160
chr11	71003346	71005390
chr11	101645012	101646722
chr11	100618330	100620648
chr11	120466568	120468506
chr11	120597348	120599204
chr11	107129366	107132826
chr11	6199316	6200832
chr11	120783372	120785232
chr11	74618710	74620630
chr11	68690526	68695218
chr11	29373004	29376904
chr11	115419200	115421446
chr11	120932324	120933444
chr11	4186282	4187512
chr11	50324550	50327050
chr11	70653176	70656420
chr11	101008968	101012234
chr11	73198074	73200280
chr11	74648741	74650736
chr11	50224187	50226874
chr11	78549686	78551240
chr11	117076356	117077590
chr11	106215578	106217918
chr11	74924946	74927000
chr11	78031639	78033204
chr11	116850736	116854590
chr11	103266426	103268352
chr11	51763178	51764585
chr11	120229554	120240598
chr11	50024610	50026803
chr11	6443374	6445478
chr11	93994818	93997949
chr11	62730732	62732456
chr11	30263796	30269550
chr11	109472026	109474742
chr11	121672364	121673822
chr11	119602378	119604058
chr11	12464026	12465336
chr11	102227412	102230917
chr11	60104344	60107232
chr11	23007096	23009044
chr11	51754928	51757098
chr11	96064320	96066174
chr11	120672634	120673914
chr11	53567004	53568180
chr11	54437320	54440186
chr11	3201252	3203740
chr11	52359822	52362384
chr11	100319304	100321482
chr11	59661398	59665454
chr11	88066994	88069929
chr11	117848224	117850029
chr11	70699714	70701587
chr11	102696770	102698297
chr11	78751042	78752144
chr11	60175128	60178239
chr11	6267014	6268354
chr11	67921232	67923304
chr11	102248414	102249686
chr11	20829899	20832286
chr11	44517640	44521584
chr11	50174155	50175568
chr11	96915658	96917130
chr11	33512644	33514000
chr11	100470362	100473158
chr11	110336488	110338268
chr11	96828600	96830900
chr11	72440680	72442383
chr11	101640900	101642620
chr11	84879254	84881246
chr11	121203776	121206372
chr11	109361596	109364448
chr11	103170242	103171806
chr11	100758016	100760350
chr11	81151422	81154316
chr11	35768962	35770965
chr11	82386604	82390279
chr11	77605550	77608614
chr11	46165798	46166788
chr11	84128630	84130450
chr11	102184151	102186024
chr11	74721166	74725316
chr11	77461873	77463073
chr11	50601442	50603910
chr11	61407496	61410522
chr11	6414988	6417176
chr11	51584100	51585526
chr11	57517704	57519362
chr11	59201650	59203246
chr11	83941612	83942938
chr11	105125636	105127324
chr11	58171128	58172360
chr11	6545924	6548229
chr11	86543564	86545612
chr11	3911960	3915219
chr11	118905130	118910180
chr11	98399978	98400974
chr11	61956380	61957912
chr11	100525922	100528692
chr11	108919868	108923574
chr11	58866877	58867804
chr11	95309048	95311898
chr11	116489246	116491223
chr11	48799128	48801748
chr11	83298230	83299590
chr11	116137956	116139402
chr11	76945092	76946646
chr11	106997882	107000038
chr11	115534502	115536878
chr11	80377358	80378618
chr11	58903382	58904992
chr11	77623463	77625874
chr11	97150236	97152000
chr11	107792130	107795720
chr11	101094524	101096038
chr11	101657576	101659144
chr11	75454004	75455217
chr11	5064454	5066154
chr11	3450913	3453506
chr11	65161200	65163181
chr11	74837510	74839538
chr11	105588504	105593148
chr11	115411808	115414754
chr11	59190822	59192601
chr11	94676388	94678030
chr11	69899825	69902882
chr11	5761554	5763019
chr11	120436810	120438164
chr11	59225622	59228666
chr11	67051644	67053760
chr11	70646182	70648410
chr11	72205990	72208350
chr11	75966342	75967586
chr11	52231338	52233838
chr11	75651308	75652718
chr11	30770954	30774012
chr11	6388732	6390512
chr11	117872690	117873881
chr11	54859330	54861298
chr11	48816156	48818938
chr11	80778938	80780398
chr11	69066008	69067338
chr11	102429645	102431492
chr11	20331400	20334599
chr11	4847910	4850200
chr11	113649148	113650738
chr11	78327878	78329176
chr11	52763922	52766484
chr11	85352244	85353892
chr11	107478959	107480552
chr11	64434646	64437104
chr11	4593548	4595394
chr11	112781176	112786454
chr11	54521720	54524402
chr11	84178762	84180944
chr11	107546454	107549175
chr11	65787166	65788634
chr11	53299132	53301336
chr11	114064782	114067664
chr11	53478345	53481100
chr11	23664520	23667542
chr11	106918892	106921276
chr11	50130408	50132414
chr11	23254960	23258304
chr11	16256833	16262708
chr11	99385504	99387100
chr11	119912952	119914724
chr11	35978902	35981506
chr11	113750496	113752446
chr11	8623664	8625194
chr11	78187797	78190152
chr11	64978306	64979891
chr11	86483816	86486004
chr11	94629484	94631075
chr11	61577280	61579898
chr11	101416496	101417962
chr11	106019898	106020916
chr11	116841862	116844678
chr11	61928836	61931140
chr11	120097982	120099760
chr11	22512032	22513992
chr11	78696430	78698652
chr11	98411926	98413970
chr11	98936806	98938713
chr11	116130274	116131500
chr11	74895730	74899190
chr11	117394000	117395632
chr11	75459980	75463194
chr11	86806856	86807920
chr11	3264926	3267368
chr11	32161216	32162757
chr11	43527976	43529825
chr11	86991418	86994639
chr11	87594932	87597348
chr11	69058602	69064448
chr11	116029488	116031426
chr11	17257046	17258614
chr11	79144000	79147096
chr11	70000245	70001782
chr11	120617056	120618240
chr11	102773767	102775216
chr11	64078720	64080272
chr11	76844748	76847897
chr11	3288286	3294132
chr11	100640000	100640652
[truncated: 13,312 more rows]
