# Supplementary material for: Whole Genome DNA Methylation Profiling of D2 Medium Spiny Neurons in Mouse Nucleus Accumbens Using Two Independent Library Preparation Methods
Source: Genes (Basel). 2022 Feb 6;13(2):306. doi: 10.3390/genes13020306 (PMC8872013; doi:10.3390/genes13020306)
Supplement: Supplementary file 1 [file genes-13-00306-s001.zip › Table_S5.xlsx]

## Sheet: CGI and UMR regions
Table S5:Four categories of CGI/UMR related genomic regions.
chromosome	start	end	category
chr1	3670619	3671074	CGI_in_D2_UMR
chr1	3671654	3672156	CGI_in_D2_UMR
chr1	4491701	4493673	CGI_in_D2_UMR
chr1	4496947	4497608	CGI_in_D2_UMR
chr1	4571641	4572075	CGI_in_D2_UMR
chr1	4785376	4785814	CGI_in_D2_UMR
chr1	4807559	4808103	CGI_in_D2_UMR
chr1	4857465	4858372	CGI_in_D2_UMR
chr1	5018557	5019711	CGI_in_D2_UMR
chr1	5083039	5083536	CGI_in_D2_UMR
chr1	5916428	5917474	CGI_in_D2_UMR
chr1	6214430	6215332	CGI_in_D2_UMR
chr1	6359082	6359442	CGI_in_D2_UMR
chr1	6382891	6383203	CGI_in_D2_UMR
chr1	6441200	6441612	CGI_in_D2_UMR
chr1	7088491	7089271	CGI_in_D2_UMR
chr1	7397746	7398594	CGI_in_D2_UMR
chr1	9299215	9300020	CGI_in_D2_UMR
chr1	9545269	9546268	CGI_in_D2_UMR
chr1	9699785	9700881	CGI_in_D2_UMR
chr1	9747560	9748645	CGI_in_D2_UMR
chr1	9797821	9798652	CGI_in_D2_UMR
chr1	9848165	9848530	CGI_in_D2_UMR
chr1	9943785	9944196	CGI_in_D2_UMR
chr1	9967118	9968330	CGI_in_D2_UMR
chr1	10037950	10038215	CGI_in_D2_UMR
chr1	10039745	10040279	CGI_in_D2_UMR
chr1	10232143	10233428	CGI_in_D2_UMR
chr1	10993486	10994005	CGI_in_D2_UMR
chr1	11414060	11414465	CGI_in_D2_UMR
chr1	12990718	12991200	CGI_in_D2_UMR
chr1	12991485	12992784	CGI_in_D2_UMR
chr1	13126298	13126669	CGI_in_D2_UMR
chr1	13372746	13374794	CGI_in_D2_UMR
chr1	13589162	13590177	CGI_in_D2_UMR
chr1	13660231	13660732	CGI_in_D2_UMR
chr1	14309747	14310036	CGI_in_D2_UMR
chr1	14506541	14507148	CGI_in_D2_UMR
chr1	14755151	14755803	CGI_in_D2_UMR
chr1	15286418	15287178	CGI_in_D2_UMR
chr1	15805591	15806108	CGI_in_D2_UMR
chr1	15892420	15893052	CGI_in_D2_UMR
chr1	16104765	16106291	CGI_in_D2_UMR
chr1	16519743	16520093	CGI_in_D2_UMR
chr1	16618558	16619401	CGI_in_D2_UMR
chr1	16656764	16657043	CGI_in_D2_UMR
chr1	16665146	16665626	CGI_in_D2_UMR
chr1	17096764	17098139	CGI_in_D2_UMR
chr1	18058035	18058896	CGI_in_D2_UMR
chr1	19104571	19104923	CGI_in_D2_UMR
chr1	19209755	19210067	CGI_in_D2_UMR
chr1	19213940	19214404	CGI_in_D2_UMR
chr1	19236612	19236850	CGI_in_D2_UMR
chr1	20819888	20820297	CGI_in_D2_UMR
chr1	20890434	20890811	CGI_in_D2_UMR
chr1	20951662	20951890	CGI_in_D2_UMR
chr1	21078869	21079694	CGI_in_D2_UMR
chr1	21961003	21962124	CGI_in_D2_UMR
chr1	22533177	22534185	CGI_in_D2_UMR
chr1	22805682	22806364	CGI_in_D2_UMR
chr1	23256018	23257054	CGI_in_D2_UMR
chr1	23382681	23383400	CGI_in_D2_UMR
chr1	23761822	23763204	CGI_in_D2_UMR
chr1	23921719	23922554	CGI_in_D2_UMR
chr1	24005371	24005714	CGI_in_D2_UMR
chr1	24099641	24100556	CGI_in_D2_UMR
chr1	24586521	24587177	CGI_in_D2_UMR
chr1	24678516	24679083	CGI_in_D2_UMR
chr1	25829845	25830680	CGI_in_D2_UMR
chr1	30873108	30874026	CGI_in_D2_UMR
chr1	30948826	30950216	CGI_in_D2_UMR
chr1	32172540	32173046	CGI_in_D2_UMR
chr1	33669553	33670569	CGI_in_D2_UMR
chr1	33719825	33720450	CGI_in_D2_UMR
chr1	33757611	33757949	CGI_in_D2_UMR
chr1	33814130	33814690	CGI_in_D2_UMR
chr1	33906988	33907242	CGI_in_D2_UMR
chr1	33907457	33907693	CGI_in_D2_UMR
chr1	33907902	33908106	CGI_in_D2_UMR
chr1	33908265	33908468	CGI_in_D2_UMR
chr1	34006046	34006248	CGI_in_D2_UMR
chr1	34011484	34011861	CGI_in_D2_UMR
chr1	34439241	34440138	CGI_in_D2_UMR
chr1	34459407	34459964	CGI_in_D2_UMR
chr1	34472754	34472966	CGI_in_D2_UMR
chr1	34579529	34579840	CGI_in_D2_UMR
chr1	34678070	34678419	CGI_in_D2_UMR
chr1	34750258	34751085	CGI_in_D2_UMR
chr1	34801701	34802059	CGI_in_D2_UMR
chr1	34842534	34843165	CGI_in_D2_UMR
chr1	34849895	34850178	CGI_in_D2_UMR
chr1	36068460	36069216	CGI_in_D2_UMR
chr1	36243891	36244412	CGI_in_D2_UMR
chr1	36307616	36308213	CGI_in_D2_UMR
chr1	36368684	36369330	CGI_in_D2_UMR
chr1	36444875	36445308	CGI_in_D2_UMR
chr1	36471266	36472155	CGI_in_D2_UMR
chr1	36511763	36513006	CGI_in_D2_UMR
chr1	36546910	36547290	CGI_in_D2_UMR
chr1	36556807	36558424	CGI_in_D2_UMR
chr1	36691322	36691869	CGI_in_D2_UMR
chr1	36709621	36710148	CGI_in_D2_UMR
chr1	36938841	36940122	CGI_in_D2_UMR
chr1	37029247	37029486	CGI_in_D2_UMR
chr1	37299840	37300507	CGI_in_D2_UMR
chr1	37429777	37430415	CGI_in_D2_UMR
chr1	37540315	37540920	CGI_in_D2_UMR
chr1	37719313	37720128	CGI_in_D2_UMR
chr1	37864612	37865324	CGI_in_D2_UMR
chr1	37890362	37890782	CGI_in_D2_UMR
chr1	37996946	37997459	CGI_in_D2_UMR
chr1	37997823	37998675	CGI_in_D2_UMR
chr1	38129048	38130208	CGI_in_D2_UMR
chr1	38626793	38628084	CGI_in_D2_UMR
chr1	38835801	38836776	CGI_in_D2_UMR
chr1	38897864	38898202	CGI_in_D2_UMR
chr1	38987499	38988052	CGI_in_D2_UMR
chr1	39193418	39194435	CGI_in_D2_UMR
chr1	39367434	39368617	CGI_in_D2_UMR
chr1	39478123	39478997	CGI_in_D2_UMR
chr1	39535587	39536365	CGI_in_D2_UMR
chr1	39576525	39577527	CGI_in_D2_UMR
chr1	39650441	39651282	CGI_in_D2_UMR
chr1	39900472	39901459	CGI_in_D2_UMR
chr1	40266556	40266876	CGI_in_D2_UMR
chr1	40681006	40682084	CGI_in_D2_UMR
chr1	40790518	40790811	CGI_in_D2_UMR
chr1	42684497	42685011	CGI_in_D2_UMR
chr1	42686605	42686928	CGI_in_D2_UMR
chr1	42694074	42694484	CGI_in_D2_UMR
chr1	42694733	42695261	CGI_in_D2_UMR
chr1	42696574	42698657	CGI_in_D2_UMR
chr1	42851139	42851682	CGI_in_D2_UMR
chr1	42952792	42953543	CGI_in_D2_UMR
chr1	43092247	43092816	CGI_in_D2_UMR
chr1	43098480	43098954	CGI_in_D2_UMR
chr1	43163728	43164080	CGI_in_D2_UMR
chr1	43445846	43446568	CGI_in_D2_UMR
chr1	43827314	43828135	CGI_in_D2_UMR
chr1	43933652	43934550	CGI_in_D2_UMR
chr1	44101935	44102758	CGI_in_D2_UMR
chr1	44147610	44148213	CGI_in_D2_UMR
chr1	44551578	44552491	CGI_in_D2_UMR
chr1	45795375	45795757	CGI_in_D2_UMR
chr1	46425460	46425706	CGI_in_D2_UMR
chr1	46852696	46854053	CGI_in_D2_UMR
chr1	50927047	50928062	CGI_in_D2_UMR
chr1	51478159	51478621	CGI_in_D2_UMR
chr1	51915183	51916194	CGI_in_D2_UMR
chr1	52113708	52113995	CGI_in_D2_UMR
chr1	52119293	52119737	CGI_in_D2_UMR
chr1	52232207	52233503	CGI_in_D2_UMR
chr1	52500031	52500252	CGI_in_D2_UMR
chr1	52500508	52500827	CGI_in_D2_UMR
chr1	52630541	52630942	CGI_in_D2_UMR
chr1	52726791	52727529	CGI_in_D2_UMR
chr1	52817206	52817862	CGI_in_D2_UMR
chr1	52952626	52952957	CGI_in_D2_UMR
chr1	53296788	53297379	CGI_in_D2_UMR
chr1	53352464	53352777	CGI_in_D2_UMR
chr1	53706523	53706879	CGI_in_D2_UMR
chr1	53784769	53785369	CGI_in_D2_UMR
chr1	54194342	54195242	CGI_in_D2_UMR
chr1	54250569	54250800	CGI_in_D2_UMR
chr1	54438757	54439059	CGI_in_D2_UMR
chr1	54557255	54557805	CGI_in_D2_UMR
chr1	54925725	54926617	CGI_in_D2_UMR
chr1	55026873	55027605	CGI_in_D2_UMR
chr1	55052507	55053297	CGI_in_D2_UMR
chr1	55087410	55088640	CGI_in_D2_UMR
chr1	55131057	55131773	CGI_in_D2_UMR
chr1	55236985	55237816	CGI_in_D2_UMR
chr1	55362481	55363657	CGI_in_D2_UMR
chr1	55405582	55406648	CGI_in_D2_UMR
chr1	56969619	56969873	CGI_in_D2_UMR
chr1	56970858	56971119	CGI_in_D2_UMR
chr1	56971509	56973501	CGI_in_D2_UMR
chr1	56977104	56977392	CGI_in_D2_UMR
chr1	57377474	57378019	CGI_in_D2_UMR
chr1	57406137	57407067	CGI_in_D2_UMR
chr1	57774698	57775632	CGI_in_D2_UMR
chr1	57969733	57970245	CGI_in_D2_UMR
chr1	57995863	57996253	CGI_in_D2_UMR
chr1	58392748	58393897	CGI_in_D2_UMR
chr1	58423343	58424130	CGI_in_D2_UMR
chr1	58445081	58445545	CGI_in_D2_UMR
chr1	58504543	58505162	CGI_in_D2_UMR
chr1	58585919	58586427	CGI_in_D2_UMR
chr1	58711442	58711764	CGI_in_D2_UMR
chr1	58713384	58713657	CGI_in_D2_UMR
chr1	58795582	58795852	CGI_in_D2_UMR
chr1	58973210	58974117	CGI_in_D2_UMR
chr1	59119822	59120480	CGI_in_D2_UMR
chr1	59236919	59237493	CGI_in_D2_UMR
chr1	59481951	59483937	CGI_in_D2_UMR
chr1	59670696	59670900	CGI_in_D2_UMR
chr1	59684856	59685215	CGI_in_D2_UMR
chr1	59762785	59764213	CGI_in_D2_UMR
chr1	59912548	59913890	CGI_in_D2_UMR
chr1	60042646	60043499	CGI_in_D2_UMR
chr1	60098156	60098777	CGI_in_D2_UMR
chr1	60180214	60180489	CGI_in_D2_UMR
chr1	60343255	60343657	CGI_in_D2_UMR
chr1	60409278	60410251	CGI_in_D2_UMR
chr1	60566182	60567260	CGI_in_D2_UMR
chr1	61638736	61639406	CGI_in_D2_UMR
chr1	62702838	62703748	CGI_in_D2_UMR
chr1	62705850	62707032	CGI_in_D2_UMR
chr1	63113485	63114349	CGI_in_D2_UMR
chr1	63176547	63177427	CGI_in_D2_UMR
chr1	63248289	63248615	CGI_in_D2_UMR
chr1	63273063	63273913	CGI_in_D2_UMR
chr1	63445715	63446529	CGI_in_D2_UMR
chr1	64121613	64122142	CGI_in_D2_UMR
chr1	64532367	64533738	CGI_in_D2_UMR
chr1	64616945	64617792	CGI_in_D2_UMR
chr1	64690534	64691585	CGI_in_D2_UMR
chr1	64734847	64737979	CGI_in_D2_UMR
chr1	64956498	64956870	CGI_in_D2_UMR
chr1	65178904	65179373	CGI_in_D2_UMR
chr1	65186379	65187053	CGI_in_D2_UMR
chr1	66175311	66175645	CGI_in_D2_UMR
chr1	66468022	66468623	CGI_in_D2_UMR
chr1	66700752	66701351	CGI_in_D2_UMR
chr1	66816436	66817867	CGI_in_D2_UMR
chr1	66862839	66863146	CGI_in_D2_UMR
chr1	67038520	67038937	CGI_in_D2_UMR
chr1	69107034	69108055	CGI_in_D2_UMR
chr1	69826863	69827202	CGI_in_D2_UMR
chr1	71102404	71103220	CGI_in_D2_UMR
chr1	71556948	71557367	CGI_in_D2_UMR
chr1	71652697	71653358	CGI_in_D2_UMR
chr1	72211749	72212422	CGI_in_D2_UMR
chr1	72225934	72226218	CGI_in_D2_UMR
chr1	72236403	72236924	CGI_in_D2_UMR
chr1	72243822	72244197	CGI_in_D2_UMR
chr1	72254745	72254986	CGI_in_D2_UMR
chr1	72536152	72536389	CGI_in_D2_UMR
chr1	72536961	72537217	CGI_in_D2_UMR
chr1	72710861	72711718	CGI_in_D2_UMR
chr1	72824693	72824937	CGI_in_D2_UMR
chr1	72825362	72825653	CGI_in_D2_UMR
chr1	72873698	72873966	CGI_in_D2_UMR
chr1	74036952	74037248	CGI_in_D2_UMR
chr1	74098213	74098786	CGI_in_D2_UMR
chr1	74124244	74124923	CGI_in_D2_UMR
chr1	74236580	74237193	CGI_in_D2_UMR
chr1	74284463	74285135	CGI_in_D2_UMR
chr1	74332449	74332824	CGI_in_D2_UMR
chr1	74391332	74392430	CGI_in_D2_UMR
chr1	74505461	74506819	CGI_in_D2_UMR
chr1	74587633	74588472	CGI_in_D2_UMR
chr1	74601094	74601459	CGI_in_D2_UMR
chr1	74661672	74662164	CGI_in_D2_UMR
chr1	74713618	74713831	CGI_in_D2_UMR
chr1	74771686	74772209	CGI_in_D2_UMR
chr1	74782669	74783024	CGI_in_D2_UMR
chr1	74784035	74784616	CGI_in_D2_UMR
chr1	74791733	74792242	CGI_in_D2_UMR
chr1	74800537	74800744	CGI_in_D2_UMR
chr1	74803204	74803609	CGI_in_D2_UMR
chr1	74816944	74817187	CGI_in_D2_UMR
chr1	74854859	74856469	CGI_in_D2_UMR
chr1	74858468	74858684	CGI_in_D2_UMR
chr1	74881947	74882612	CGI_in_D2_UMR
chr1	74884301	74885613	CGI_in_D2_UMR
chr1	74892725	74893136	CGI_in_D2_UMR
chr1	74900555	74900984	CGI_in_D2_UMR
chr1	74950631	74952093	CGI_in_D2_UMR
chr1	75124739	75125149	CGI_in_D2_UMR
chr1	75141432	75143190	CGI_in_D2_UMR
chr1	75168558	75168942	CGI_in_D2_UMR
chr1	75210804	75211065	CGI_in_D2_UMR
chr1	75219212	75219982	CGI_in_D2_UMR
chr1	75236419	75236960	CGI_in_D2_UMR
chr1	75317105	75318069	CGI_in_D2_UMR
chr1	75381924	75382387	CGI_in_D2_UMR
chr1	75450376	75450680	CGI_in_D2_UMR
chr1	75478669	75479786	CGI_in_D2_UMR
chr1	75486710	75486948	CGI_in_D2_UMR
chr1	75487636	75488078	CGI_in_D2_UMR
chr1	75505201	75506384	CGI_in_D2_UMR
chr1	75521431	75521985	CGI_in_D2_UMR
chr1	75546264	75546756	CGI_in_D2_UMR
chr1	77514349	77515453	CGI_in_D2_UMR
chr1	78189565	78189829	CGI_in_D2_UMR
chr1	78196631	78197287	CGI_in_D2_UMR
chr1	78203836	78204189	CGI_in_D2_UMR
chr1	78215957	78216242	CGI_in_D2_UMR
chr1	78216544	78217797	CGI_in_D2_UMR
chr1	78310063	78310738	CGI_in_D2_UMR
chr1	78488483	78488916	CGI_in_D2_UMR
chr1	78657622	78658549	CGI_in_D2_UMR
chr1	79671574	79671937	CGI_in_D2_UMR
chr1	79761251	79761833	CGI_in_D2_UMR
chr1	79775983	79776386	CGI_in_D2_UMR
chr1	79858193	79859006	CGI_in_D2_UMR
chr1	80758071	80758785	CGI_in_D2_UMR
chr1	82283183	82283558	CGI_in_D2_UMR
chr1	82290195	82291822	CGI_in_D2_UMR
chr1	82316445	82316916	CGI_in_D2_UMR
chr1	82724792	82725181	CGI_in_D2_UMR
chr1	82839328	82840320	CGI_in_D2_UMR
chr1	84284316	84284612	CGI_in_D2_UMR
chr1	84695498	84695745	CGI_in_D2_UMR
chr1	84838454	84840300	CGI_in_D2_UMR
chr1	84934572	84935054	CGI_in_D2_UMR
chr1	85793327	85794491	CGI_in_D2_UMR
chr1	85894474	85894906	CGI_in_D2_UMR
chr1	86018289	86018836	CGI_in_D2_UMR
chr1	86045856	86046583	CGI_in_D2_UMR
chr1	86064458	86065168	CGI_in_D2_UMR
chr1	86154608	86155041	CGI_in_D2_UMR
chr1	86303140	86303984	CGI_in_D2_UMR
chr1	86358611	86360007	CGI_in_D2_UMR
chr1	86434301	86434867	CGI_in_D2_UMR
chr1	86441992	86443154	CGI_in_D2_UMR
chr1	86487213	86488016	CGI_in_D2_UMR
chr1	86503849	86504493	CGI_in_D2_UMR
chr1	86524827	86528579	CGI_in_D2_UMR
chr1	86582144	86582638	CGI_in_D2_UMR
chr1	86587037	86587467	CGI_in_D2_UMR
chr1	86669612	86670874	CGI_in_D2_UMR
chr1	86703618	86704161	CGI_in_D2_UMR
chr1	87153912	87155085	CGI_in_D2_UMR
chr1	87155838	87156120	CGI_in_D2_UMR
chr1	87186574	87187227	CGI_in_D2_UMR
chr1	87213816	87214382	CGI_in_D2_UMR
chr1	87264206	87264956	CGI_in_D2_UMR
chr1	87326822	87327563	CGI_in_D2_UMR
chr1	87509540	87510557	CGI_in_D2_UMR
chr1	87755866	87756662	CGI_in_D2_UMR
chr1	87853349	87853897	CGI_in_D2_UMR
chr1	88008207	88008601	CGI_in_D2_UMR
chr1	88205329	88205799	CGI_in_D2_UMR
chr1	88277213	88277704	CGI_in_D2_UMR
chr1	88700953	88702514	CGI_in_D2_UMR
chr1	89070436	89071245	CGI_in_D2_UMR
chr1	89454368	89455875	CGI_in_D2_UMR
chr1	89580254	89581800	CGI_in_D2_UMR
chr1	89922851	89923131	CGI_in_D2_UMR
chr1	89928656	89928995	CGI_in_D2_UMR
chr1	89930082	89931398	CGI_in_D2_UMR
chr1	89941589	89942209	CGI_in_D2_UMR
chr1	89968235	89968791	CGI_in_D2_UMR
chr1	90603176	90603710	CGI_in_D2_UMR
chr1	90998517	90999142	CGI_in_D2_UMR
chr1	91250291	91250853	CGI_in_D2_UMR
chr1	91297895	91298794	CGI_in_D2_UMR
chr1	91344457	91345817	CGI_in_D2_UMR
chr1	91366303	91366752	CGI_in_D2_UMR
chr1	91398097	91399067	CGI_in_D2_UMR
chr1	91412380	91413380	CGI_in_D2_UMR
chr1	91414213	91414442	CGI_in_D2_UMR
chr1	91458999	91459734	CGI_in_D2_UMR
chr1	91494464	91494909	CGI_in_D2_UMR
chr1	91540317	91541072	CGI_in_D2_UMR
chr1	91800886	91802681	CGI_in_D2_UMR
chr1	92179620	92181074	CGI_in_D2_UMR
chr1	92473460	92473964	CGI_in_D2_UMR
chr1	92641726	92642045	CGI_in_D2_UMR
chr1	92831246	92831553	CGI_in_D2_UMR
chr1	92831686	92832865	CGI_in_D2_UMR
chr1	92848434	92848783	CGI_in_D2_UMR
chr1	92906972	92907592	CGI_in_D2_UMR
chr1	92910510	92911527	CGI_in_D2_UMR
chr1	92934261	92934948	CGI_in_D2_UMR
chr1	93100328	93100711	CGI_in_D2_UMR
chr1	93101580	93102109	CGI_in_D2_UMR
chr1	93176597	93176931	CGI_in_D2_UMR
chr1	93235701	93236507	CGI_in_D2_UMR
chr1	93305704	93305961	CGI_in_D2_UMR
chr1	93342560	93344092	CGI_in_D2_UMR
chr1	93444931	93445766	CGI_in_D2_UMR
chr1	93478226	93479457	CGI_in_D2_UMR
chr1	93511776	93512054	CGI_in_D2_UMR
chr1	93635101	93635978	CGI_in_D2_UMR
chr1	93685454	93686634	CGI_in_D2_UMR
chr1	93753866	93755348	CGI_in_D2_UMR
chr1	93801690	93802178	CGI_in_D2_UMR
chr1	93803477	93804391	CGI_in_D2_UMR
chr1	95313518	95314246	CGI_in_D2_UMR
chr1	95667365	95667768	CGI_in_D2_UMR
chr1	96872144	96872429	CGI_in_D2_UMR
chr1	97660683	97662278	CGI_in_D2_UMR
chr1	97769532	97770690	CGI_in_D2_UMR
chr1	97976934	97977255	CGI_in_D2_UMR
chr1	98095047	98095891	CGI_in_D2_UMR
chr1	104768481	104768920	CGI_in_D2_UMR
chr1	105355962	105356898	CGI_in_D2_UMR
chr1	105663826	105664647	CGI_in_D2_UMR
chr1	105989879	105991754	CGI_in_D2_UMR
chr1	105993773	105994038	CGI_in_D2_UMR
chr1	106171429	106173330	CGI_in_D2_UMR
chr1	106712493	106712947	CGI_in_D2_UMR
chr1	106713656	106714232	CGI_in_D2_UMR
chr1	106759347	106759902	CGI_in_D2_UMR
chr1	106796242	106796781	CGI_in_D2_UMR
chr1	109982432	109983228	CGI_in_D2_UMR
chr1	111864486	111864996	CGI_in_D2_UMR
chr1	112416534	112416951	CGI_in_D2_UMR
chr1	118310997	118311533	CGI_in_D2_UMR
chr1	118321756	118322057	CGI_in_D2_UMR
chr1	118388759	118389005	CGI_in_D2_UMR
chr1	118389219	118389718	CGI_in_D2_UMR
chr1	118459277	118459794	CGI_in_D2_UMR
chr1	118627821	118628282	CGI_in_D2_UMR
chr1	119053398	119053783	CGI_in_D2_UMR
chr1	119420294	119422877	CGI_in_D2_UMR
chr1	119504422	119504997	CGI_in_D2_UMR
chr1	119525825	119526478	CGI_in_D2_UMR
chr1	119648353	119649055	CGI_in_D2_UMR
chr1	119836759	119837754	CGI_in_D2_UMR
chr1	119913153	119913411	CGI_in_D2_UMR
chr1	120120917	120121280	CGI_in_D2_UMR
chr1	120340460	120341881	CGI_in_D2_UMR
chr1	120342367	120342639	CGI_in_D2_UMR
chr1	120602843	120603990	CGI_in_D2_UMR
chr1	120606906	120607285	CGI_in_D2_UMR
chr1	121177908	121178195	CGI_in_D2_UMR
chr1	121327653	121328143	CGI_in_D2_UMR
chr1	121430990	121431205	CGI_in_D2_UMR
chr1	121567592	121568081	CGI_in_D2_UMR
chr1	124045451	124046133	CGI_in_D2_UMR
chr1	125435174	125435976	CGI_in_D2_UMR
chr1	125560389	125561346	CGI_in_D2_UMR
chr1	125911448	125912249	CGI_in_D2_UMR
chr1	126492697	126492940	CGI_in_D2_UMR
chr1	127204918	127205651	CGI_in_D2_UMR
chr1	127677228	127678137	CGI_in_D2_UMR
chr1	127773918	127774860	CGI_in_D2_UMR
chr1	127868687	127869081	CGI_in_D2_UMR
chr1	128103279	128103980	CGI_in_D2_UMR
chr1	128244099	128244972	CGI_in_D2_UMR
chr1	128359337	128359856	CGI_in_D2_UMR
chr1	128416824	128417442	CGI_in_D2_UMR
chr1	128590909	128591764	CGI_in_D2_UMR
chr1	129273481	129273770	CGI_in_D2_UMR
chr1	130715566	130715870	CGI_in_D2_UMR
chr1	130716676	130717833	CGI_in_D2_UMR
chr1	130878193	130878535	CGI_in_D2_UMR
chr1	131096809	131097847	CGI_in_D2_UMR
chr1	131137776	131138378	CGI_in_D2_UMR
chr1	131153025	131153329	CGI_in_D2_UMR
chr1	131244662	131245555	CGI_in_D2_UMR
chr1	131525716	131528397	CGI_in_D2_UMR
chr1	131827610	131828289	CGI_in_D2_UMR
chr1	131867226	131867488	CGI_in_D2_UMR
chr1	131910244	131911218	CGI_in_D2_UMR
chr1	131962972	131963459	CGI_in_D2_UMR
chr1	132007342	132008412	CGI_in_D2_UMR
chr1	132067625	132068248	CGI_in_D2_UMR
chr1	132139305	132139560	CGI_in_D2_UMR
chr1	132190087	132191155	CGI_in_D2_UMR
chr1	132298558	132299269	CGI_in_D2_UMR
chr1	132315898	132316555	CGI_in_D2_UMR
chr1	132391390	132391882	CGI_in_D2_UMR
chr1	132417369	132417990	CGI_in_D2_UMR
chr1	132542784	132543007	CGI_in_D2_UMR
chr1	132880310	132880946	CGI_in_D2_UMR
chr1	133025085	133025419	CGI_in_D2_UMR
chr1	133045978	133046709	CGI_in_D2_UMR
chr1	133131080	133131904	CGI_in_D2_UMR
chr1	133163776	133164521	CGI_in_D2_UMR
chr1	133363428	133364312	CGI_in_D2_UMR
chr1	133423057	133424444	CGI_in_D2_UMR
chr1	133609752	133610435	CGI_in_D2_UMR
chr1	133660887	133661444	CGI_in_D2_UMR
chr1	134078807	134079438	CGI_in_D2_UMR
chr1	134092985	134093242	CGI_in_D2_UMR
chr1	134234704	134235089	CGI_in_D2_UMR
chr1	134235377	134235655	CGI_in_D2_UMR
chr1	134344568	134344874	CGI_in_D2_UMR
chr1	134361776	134362168	CGI_in_D2_UMR
chr1	134405951	134406174	CGI_in_D2_UMR
chr1	134415248	134415959	CGI_in_D2_UMR
chr1	134455275	134455836	CGI_in_D2_UMR
chr1	134494514	134494948	CGI_in_D2_UMR
chr1	134556259	134556601	CGI_in_D2_UMR
chr1	134556778	134557124	CGI_in_D2_UMR
chr1	134560080	134561744	CGI_in_D2_UMR
chr1	134646666	134647253	CGI_in_D2_UMR
chr1	134708873	134709423	CGI_in_D2_UMR
chr1	134955511	134955991	CGI_in_D2_UMR
chr1	134962406	134962752	CGI_in_D2_UMR
chr1	135104868	135105311	CGI_in_D2_UMR
chr1	135146495	135147566	CGI_in_D2_UMR
chr1	135283531	135284122	CGI_in_D2_UMR
chr1	135313596	135313916	CGI_in_D2_UMR
chr1	135374915	135375165	CGI_in_D2_UMR
chr1	135429953	135430720	CGI_in_D2_UMR
chr1	135584707	135585354	CGI_in_D2_UMR
chr1	135687731	135688484	CGI_in_D2_UMR
chr1	135729162	135729379	CGI_in_D2_UMR
chr1	135765880	135766710	CGI_in_D2_UMR
chr1	135818508	135819008	CGI_in_D2_UMR
chr1	135918709	135919286	CGI_in_D2_UMR
chr1	136050821	136051352	CGI_in_D2_UMR
chr1	136131275	136131926	CGI_in_D2_UMR
chr1	136140304	136140607	CGI_in_D2_UMR
chr1	136234222	136234663	CGI_in_D2_UMR
chr1	136259769	136260914	CGI_in_D2_UMR
chr1	136345398	136346321	CGI_in_D2_UMR
chr1	136415222	136415678	CGI_in_D2_UMR
chr1	136466216	136466630	CGI_in_D2_UMR
chr1	136624636	136625002	CGI_in_D2_UMR
chr1	136948567	136949197	CGI_in_D2_UMR
chr1	136952915	136953134	CGI_in_D2_UMR
chr1	138619152	138619864	CGI_in_D2_UMR
chr1	138841498	138842069	CGI_in_D2_UMR
chr1	138843604	138843837	CGI_in_D2_UMR
chr1	138847193	138847449	CGI_in_D2_UMR
chr1	138856300	138856821	CGI_in_D2_UMR
chr1	138963394	138964108	CGI_in_D2_UMR
chr1	139422096	139422751	CGI_in_D2_UMR
chr1	139454634	139455233	CGI_in_D2_UMR
chr1	143702761	143703176	CGI_in_D2_UMR
chr1	143739387	143739756	CGI_in_D2_UMR
chr1	143776714	143777655	CGI_in_D2_UMR
chr1	144004129	144004509	CGI_in_D2_UMR
chr1	150392777	150393719	CGI_in_D2_UMR
chr1	150993278	150993599	CGI_in_D2_UMR
chr1	151344225	151345424	CGI_in_D2_UMR
chr1	151428085	151429020	CGI_in_D2_UMR
chr1	151500026	151501141	CGI_in_D2_UMR
chr1	151571313	151571755	CGI_in_D2_UMR
chr1	151755184	151755925	CGI_in_D2_UMR
chr1	152089616	152090328	CGI_in_D2_UMR
chr1	152386313	152386744	CGI_in_D2_UMR
chr1	152399918	152400364	CGI_in_D2_UMR
chr1	152624908	152625288	CGI_in_D2_UMR
chr1	152765927	152767261	CGI_in_D2_UMR
chr1	152901953	152903964	CGI_in_D2_UMR
chr1	152954930	152956251	CGI_in_D2_UMR
chr1	153185935	153186287	CGI_in_D2_UMR
chr1	153332003	153333079	CGI_in_D2_UMR
chr1	153425155	153425591	CGI_in_D2_UMR
chr1	153486981	153487778	CGI_in_D2_UMR
chr1	153549548	153549837	CGI_in_D2_UMR
chr1	153899777	153901066	CGI_in_D2_UMR
chr1	155083181	155083561	CGI_in_D2_UMR
chr1	155098325	155099738	CGI_in_D2_UMR
chr1	155158548	155159280	CGI_in_D2_UMR
chr1	155416849	155417545	CGI_in_D2_UMR
chr1	155558147	155558794	CGI_in_D2_UMR
chr1	155736867	155737982	CGI_in_D2_UMR
chr1	155741117	155743246	CGI_in_D2_UMR
chr1	155812433	155813157	CGI_in_D2_UMR
chr1	155972723	155973671	CGI_in_D2_UMR
chr1	156035532	156036386	CGI_in_D2_UMR
chr1	156204683	156205085	CGI_in_D2_UMR
chr1	156303117	156303790	CGI_in_D2_UMR
chr1	156420694	156421188	CGI_in_D2_UMR
chr1	156474014	156474393	CGI_in_D2_UMR
chr1	156558496	156559438	CGI_in_D2_UMR
chr1	156674055	156674416	CGI_in_D2_UMR
chr1	156718337	156718908	CGI_in_D2_UMR
chr1	156938962	156940007	CGI_in_D2_UMR
chr1	157411786	157412829	CGI_in_D2_UMR
chr1	158356039	158356243	CGI_in_D2_UMR
chr1	158362548	158362875	CGI_in_D2_UMR
chr1	159231781	159232536	CGI_in_D2_UMR
chr1	160194961	160195410	CGI_in_D2_UMR
chr1	160212438	160213405	CGI_in_D2_UMR
chr1	160792029	160793170	CGI_in_D2_UMR
chr1	160906209	160907096	CGI_in_D2_UMR
chr1	161034404	161035181	CGI_in_D2_UMR
chr1	161070648	161071145	CGI_in_D2_UMR
chr1	161142783	161143001	CGI_in_D2_UMR
chr1	161170642	161170990	CGI_in_D2_UMR
chr1	161250817	161251278	CGI_in_D2_UMR
chr1	161876451	161877098	CGI_in_D2_UMR
chr1	161969118	161969514	CGI_in_D2_UMR
chr1	162477565	162478079	CGI_in_D2_UMR
chr1	162548264	162548709	CGI_in_D2_UMR
chr1	162570353	162571602	CGI_in_D2_UMR
chr1	162739971	162740673	CGI_in_D2_UMR
chr1	163312001	163312621	CGI_in_D2_UMR
chr1	163929784	163930411	CGI_in_D2_UMR
chr1	163994433	163995154	CGI_in_D2_UMR
chr1	164248619	164248915	CGI_in_D2_UMR
chr1	164249039	164249686	CGI_in_D2_UMR
chr1	164307457	164307684	CGI_in_D2_UMR
chr1	164457666	164458737	CGI_in_D2_UMR
chr1	165193911	165194575	CGI_in_D2_UMR
chr1	165236383	165237118	CGI_in_D2_UMR
chr1	165281918	165282567	CGI_in_D2_UMR
chr1	165459579	165461564	CGI_in_D2_UMR
chr1	165634115	165634787	CGI_in_D2_UMR
chr1	165642347	165642678	CGI_in_D2_UMR
chr1	165707783	165708059	CGI_in_D2_UMR
chr1	165763705	165764219	CGI_in_D2_UMR
chr1	165845013	165845260	CGI_in_D2_UMR
chr1	166001465	166003585	CGI_in_D2_UMR
chr1	166253979	166254247	CGI_in_D2_UMR
chr1	166378930	166379154	CGI_in_D2_UMR
chr1	166379307	166379976	CGI_in_D2_UMR
chr1	166409386	166410061	CGI_in_D2_UMR
chr1	167000591	167001863	CGI_in_D2_UMR
chr1	167283764	167285152	CGI_in_D2_UMR
chr1	167308249	167309065	CGI_in_D2_UMR
chr1	167350131	167350541	CGI_in_D2_UMR
chr1	167394071	167394421	CGI_in_D2_UMR
chr1	167688274	167689255	CGI_in_D2_UMR
chr1	167692181	167692395	CGI_in_D2_UMR
chr1	167803055	167803272	CGI_in_D2_UMR
chr1	169531289	169531599	CGI_in_D2_UMR
chr1	169968945	169969431	CGI_in_D2_UMR
chr1	170174609	170175289	CGI_in_D2_UMR
chr1	170215003	170215422	CGI_in_D2_UMR
chr1	170589279	170590058	CGI_in_D2_UMR
chr1	170644195	170644660	CGI_in_D2_UMR
chr1	170867512	170867858	CGI_in_D2_UMR
chr1	170885006	170885507	CGI_in_D2_UMR
chr1	170907403	170908171	CGI_in_D2_UMR
chr1	170908619	170908877	CGI_in_D2_UMR
chr1	171038072	171038372	CGI_in_D2_UMR
chr1	171063939	171065960	CGI_in_D2_UMR
chr1	171085563	171086059	CGI_in_D2_UMR
chr1	171102494	171102718	CGI_in_D2_UMR
chr1	171150341	171150666	CGI_in_D2_UMR
chr1	171195925	171196155	CGI_in_D2_UMR
chr1	171247014	171247401	CGI_in_D2_UMR
chr1	171270155	171270714	CGI_in_D2_UMR
chr1	171287538	171288060	CGI_in_D2_UMR
chr1	171294470	171294818	CGI_in_D2_UMR
chr1	171328889	171329488	CGI_in_D2_UMR
chr1	171345438	171345901	CGI_in_D2_UMR
chr1	171360797	171361019	CGI_in_D2_UMR
chr1	171411209	171411871	CGI_in_D2_UMR
chr1	171437430	171437953	CGI_in_D2_UMR
chr1	171503388	171504200	CGI_in_D2_UMR
chr1	172026998	172027483	CGI_in_D2_UMR
chr1	172082539	172083159	CGI_in_D2_UMR
chr1	172147961	172148562	CGI_in_D2_UMR
chr1	172312329	172312632	CGI_in_D2_UMR
chr1	172325700	172326579	CGI_in_D2_UMR
chr1	172340865	172341194	CGI_in_D2_UMR
chr1	172376350	172377347	CGI_in_D2_UMR
chr1	172481968	172482213	CGI_in_D2_UMR
chr1	172500078	172500860	CGI_in_D2_UMR
chr1	172562961	172563360	CGI_in_D2_UMR
chr1	172632538	172633129	CGI_in_D2_UMR
chr1	173367181	173367799	CGI_in_D2_UMR
chr1	174501729	174502540	CGI_in_D2_UMR
chr1	174503311	174503629	CGI_in_D2_UMR
chr1	175492098	175492716	CGI_in_D2_UMR
chr1	175625278	175625660	CGI_in_D2_UMR
chr1	175692085	175693081	CGI_in_D2_UMR
chr1	175880606	175881239	CGI_in_D2_UMR
chr1	176274633	176275572	CGI_in_D2_UMR
chr1	176813368	176814723	CGI_in_D2_UMR
chr1	177257299	177259121	CGI_in_D2_UMR
chr1	177322715	177323108	CGI_in_D2_UMR
chr1	177441491	177442776	CGI_in_D2_UMR
chr1	177795934	177796483	CGI_in_D2_UMR
chr1	177983180	177984000	CGI_in_D2_UMR
chr1	178187432	178188253	CGI_in_D2_UMR
chr1	178276097	178276585	CGI_in_D2_UMR
chr1	178318207	178319311	CGI_in_D2_UMR
chr1	178336419	178338012	CGI_in_D2_UMR
chr1	178368934	178369181	CGI_in_D2_UMR
chr1	178405659	178406671	CGI_in_D2_UMR
chr1	178527287	178530895	CGI_in_D2_UMR
chr1	179517731	179518067	CGI_in_D2_UMR
chr1	179545916	179546885	CGI_in_D2_UMR
chr1	179667884	179668692	CGI_in_D2_UMR
chr1	179802926	179804038	CGI_in_D2_UMR
chr1	179959520	179960569	CGI_in_D2_UMR
chr1	180195709	180196322	CGI_in_D2_UMR
chr1	180255878	180256423	CGI_in_D2_UMR
chr1	180330555	180332867	CGI_in_D2_UMR
chr1	180483196	180483577	CGI_in_D2_UMR
chr1	180568728	180569491	CGI_in_D2_UMR
chr1	180640767	180641881	CGI_in_D2_UMR
chr1	180696595	180697327	CGI_in_D2_UMR
chr1	180725762	180726715	CGI_in_D2_UMR
chr1	180777732	180778382	CGI_in_D2_UMR
chr1	180794168	180794426	CGI_in_D2_UMR
chr1	180812492	180814356	CGI_in_D2_UMR
chr1	180850520	180851311	CGI_in_D2_UMR
chr1	180904154	180904539	CGI_in_D2_UMR
chr1	180942243	180942939	CGI_in_D2_UMR
chr1	181143973	181144305	CGI_in_D2_UMR
chr1	181150891	181151345	CGI_in_D2_UMR
chr1	181210807	181212388	CGI_in_D2_UMR
chr1	181352377	181352907	CGI_in_D2_UMR
chr1	181841863	181842754	CGI_in_D2_UMR
chr1	182019510	182020714	CGI_in_D2_UMR
chr1	182124654	182125276	CGI_in_D2_UMR
chr1	182282094	182282871	CGI_in_D2_UMR
chr1	182340986	182341585	CGI_in_D2_UMR
chr1	182408662	182409611	CGI_in_D2_UMR
chr1	182516998	182517820	CGI_in_D2_UMR
chr1	182763892	182764150	CGI_in_D2_UMR
chr1	183221214	183221544	CGI_in_D2_UMR
chr1	183296524	183297797	CGI_in_D2_UMR
chr1	183345070	183345515	CGI_in_D2_UMR
chr1	183368926	183369826	CGI_in_D2_UMR
chr1	184033312	184034537	CGI_in_D2_UMR
chr1	184718485	184718804	CGI_in_D2_UMR
chr1	184727715	184727970	CGI_in_D2_UMR
chr1	184731654	184733045	CGI_in_D2_UMR
chr1	184810769	184811173	CGI_in_D2_UMR
chr1	184845500	184845995	CGI_in_D2_UMR
chr1	184882561	184883166	CGI_in_D2_UMR
chr1	185203931	185204409	CGI_in_D2_UMR
chr1	185328863	185329438	CGI_in_D2_UMR
chr1	185362829	185363485	CGI_in_D2_UMR
chr1	185454936	185455661	CGI_in_D2_UMR
chr1	186117069	186117376	CGI_in_D2_UMR
chr1	186704280	186704525	CGI_in_D2_UMR
chr1	186705139	186705716	CGI_in_D2_UMR
chr1	186749248	186749502	CGI_in_D2_UMR
chr1	187215468	187215800	CGI_in_D2_UMR
chr1	187607313	187607594	CGI_in_D2_UMR
chr1	187608997	187609682	CGI_in_D2_UMR
chr1	189007232	189007958	CGI_in_D2_UMR
chr1	189343314	189343982	CGI_in_D2_UMR
chr1	189687914	189688439	CGI_in_D2_UMR
chr1	189727926	189728833	CGI_in_D2_UMR
chr1	189921890	189922398	CGI_in_D2_UMR
chr1	190169225	190169601	CGI_in_D2_UMR
chr1	190170590	190171031	CGI_in_D2_UMR
chr1	190172743	190173199	CGI_in_D2_UMR
chr1	190174914	190175594	CGI_in_D2_UMR
chr1	190911493	190911931	CGI_in_D2_UMR
chr1	190928447	190928974	CGI_in_D2_UMR
chr1	190978248	190979451	CGI_in_D2_UMR
chr1	191025524	191026487	CGI_in_D2_UMR
chr1	191062647	191063355	CGI_in_D2_UMR
chr1	191097856	191098676	CGI_in_D2_UMR
chr1	191182423	191184370	CGI_in_D2_UMR
chr1	191184726	191185191	CGI_in_D2_UMR
chr1	191185317	191185550	CGI_in_D2_UMR
chr1	191224326	191224923	CGI_in_D2_UMR
chr1	191317791	191318143	CGI_in_D2_UMR
chr1	191325846	191326480	CGI_in_D2_UMR
chr1	191396078	191397801	CGI_in_D2_UMR
chr1	191574955	191576091	CGI_in_D2_UMR
chr1	191717734	191719135	CGI_in_D2_UMR
chr1	191821249	191821971	CGI_in_D2_UMR
chr1	191906596	191907697	CGI_in_D2_UMR
chr1	192092267	192092751	CGI_in_D2_UMR
chr1	192136724	192138612	CGI_in_D2_UMR
chr1	192190665	192191086	CGI_in_D2_UMR
chr1	192770640	192771138	CGI_in_D2_UMR
chr1	192834625	192835051	CGI_in_D2_UMR
chr1	192854886	192855455	CGI_in_D2_UMR
chr1	193035479	193036021	CGI_in_D2_UMR
chr1	193129819	193130377	CGI_in_D2_UMR
chr1	193173370	193173801	CGI_in_D2_UMR
chr1	194619660	194620876	CGI_in_D2_UMR
chr1	194976273	194976831	CGI_in_D2_UMR
chr1	195241589	195241861	CGI_in_D2_UMR
chr10	3366238	3367166	CGI_in_D2_UMR
chr10	3740269	3741007	CGI_in_D2_UMR
chr10	3973179	3973942	CGI_in_D2_UMR
chr10	4266346	4266776	CGI_in_D2_UMR
chr10	4386714	4388128	CGI_in_D2_UMR
chr10	4432145	4432861	CGI_in_D2_UMR
chr10	4712270	4712922	CGI_in_D2_UMR
chr10	5805008	5806200	CGI_in_D2_UMR
chr10	5823486	5824386	CGI_in_D2_UMR
chr10	5921701	5922556	CGI_in_D2_UMR
chr10	7211440	7212337	CGI_in_D2_UMR
chr10	7390665	7393815	CGI_in_D2_UMR
chr10	7589694	7590651	CGI_in_D2_UMR
chr10	7662740	7663629	CGI_in_D2_UMR
chr10	7680908	7681860	CGI_in_D2_UMR
chr10	7725876	7726219	CGI_in_D2_UMR
chr10	7780403	7780866	CGI_in_D2_UMR
chr10	7792773	7793063	CGI_in_D2_UMR
chr10	7955346	7956908	CGI_in_D2_UMR
chr10	8517905	8518786	CGI_in_D2_UMR
chr10	8885737	8886703	CGI_in_D2_UMR
chr10	9674617	9675547	CGI_in_D2_UMR
chr10	9900396	9901332	CGI_in_D2_UMR
chr10	10557825	10558187	CGI_in_D2_UMR
chr10	10689177	10689398	CGI_in_D2_UMR
chr10	11149205	11149869	CGI_in_D2_UMR
chr10	11280717	11282102	CGI_in_D2_UMR
chr10	11343296	11343812	CGI_in_D2_UMR
chr10	12868951	12869657	CGI_in_D2_UMR
chr10	12922723	12923133	CGI_in_D2_UMR
chr10	12964008	12964687	CGI_in_D2_UMR
chr10	13008301	13009120	CGI_in_D2_UMR
chr10	13060921	13061266	CGI_in_D2_UMR
chr10	13192788	13193234	CGI_in_D2_UMR
chr10	13323869	13324113	CGI_in_D2_UMR
chr10	13473745	13474522	CGI_in_D2_UMR
chr10	13552948	13553450	CGI_in_D2_UMR
chr10	13868752	13869155	CGI_in_D2_UMR
chr10	13964565	13967616	CGI_in_D2_UMR
chr10	14544965	14545639	CGI_in_D2_UMR
chr10	14705275	14705582	CGI_in_D2_UMR
chr10	17723028	17724216	CGI_in_D2_UMR
chr10	17947226	17948280	CGI_in_D2_UMR
chr10	18022557	18023138	CGI_in_D2_UMR
chr10	18055233	18056285	CGI_in_D2_UMR
chr10	18318272	18319406	CGI_in_D2_UMR
chr10	18844886	18845426	CGI_in_D2_UMR
chr10	19015098	19015597	CGI_in_D2_UMR
chr10	19356883	19357579	CGI_in_D2_UMR
chr10	19591980	19592356	CGI_in_D2_UMR
chr10	19849468	19849700	CGI_in_D2_UMR
chr10	19849982	19850245	CGI_in_D2_UMR
chr10	19850509	19851710	CGI_in_D2_UMR
chr10	19907369	19907747	CGI_in_D2_UMR
chr10	19933613	19935110	CGI_in_D2_UMR
chr10	20148433	20149349	CGI_in_D2_UMR
chr10	20311946	20313153	CGI_in_D2_UMR
chr10	20347671	20348038	CGI_in_D2_UMR
chr10	20952416	20952958	CGI_in_D2_UMR
chr10	21158976	21161316	CGI_in_D2_UMR
chr10	21295914	21296647	CGI_in_D2_UMR
chr10	21882249	21882569	CGI_in_D2_UMR
chr10	21993907	21994913	CGI_in_D2_UMR
chr10	22058365	22058829	CGI_in_D2_UMR
chr10	22148532	22151691	CGI_in_D2_UMR
chr10	22158441	22158777	CGI_in_D2_UMR
chr10	22159928	22160147	CGI_in_D2_UMR
chr10	22273321	22274267	CGI_in_D2_UMR
chr10	22645256	22645505	CGI_in_D2_UMR
chr10	22730666	22732025	CGI_in_D2_UMR
chr10	22819309	22819799	CGI_in_D2_UMR
chr10	23348465	23348670	CGI_in_D2_UMR
chr10	23349734	23350605	CGI_in_D2_UMR
chr10	23786957	23787467	CGI_in_D2_UMR
chr10	23796934	23797208	CGI_in_D2_UMR
chr10	24149290	24149738	CGI_in_D2_UMR
chr10	24223586	24223967	CGI_in_D2_UMR
chr10	24595451	24596086	CGI_in_D2_UMR
chr10	24711705	24712429	CGI_in_D2_UMR
chr10	24869850	24870388	CGI_in_D2_UMR
chr10	25296719	25297222	CGI_in_D2_UMR
chr10	25359584	25360596	CGI_in_D2_UMR
chr10	26078147	26078929	CGI_in_D2_UMR
chr10	26373691	26375527	CGI_in_D2_UMR
chr10	28074518	28075101	CGI_in_D2_UMR
chr10	29146671	29147681	CGI_in_D2_UMR
chr10	29148176	29148387	CGI_in_D2_UMR
chr10	29313242	29313586	CGI_in_D2_UMR
chr10	29361569	29362250	CGI_in_D2_UMR
chr10	29535491	29535850	CGI_in_D2_UMR
chr10	30200239	30200631	CGI_in_D2_UMR
chr10	30600366	30600787	CGI_in_D2_UMR
chr10	30618238	30618608	CGI_in_D2_UMR
chr10	30802658	30803453	CGI_in_D2_UMR
chr10	30842340	30843237	CGI_in_D2_UMR
chr10	31313427	31313769	CGI_in_D2_UMR
chr10	31445574	31445999	CGI_in_D2_UMR
chr10	31608595	31609655	CGI_in_D2_UMR
chr10	32889855	32890355	CGI_in_D2_UMR
chr10	33624362	33624567	CGI_in_D2_UMR
chr10	33950923	33951152	CGI_in_D2_UMR
chr10	34019156	34019944	CGI_in_D2_UMR
chr10	34127459	34127727	CGI_in_D2_UMR
chr10	34206827	34207451	CGI_in_D2_UMR
chr10	34282057	34282751	CGI_in_D2_UMR
chr10	34297518	34297820	CGI_in_D2_UMR
chr10	34418214	34418534	CGI_in_D2_UMR
chr10	36506875	36507677	CGI_in_D2_UMR
chr10	36974139	36975258	CGI_in_D2_UMR
chr10	37136112	37137316	CGI_in_D2_UMR
chr10	39133882	39134286	CGI_in_D2_UMR
chr10	39369546	39370460	CGI_in_D2_UMR
chr10	39731123	39733134	CGI_in_D2_UMR
chr10	39898927	39899287	CGI_in_D2_UMR
chr10	39926751	39927081	CGI_in_D2_UMR
chr10	40024853	40025279	CGI_in_D2_UMR
chr10	40141759	40142438	CGI_in_D2_UMR
chr10	40246729	40247189	CGI_in_D2_UMR
chr10	40257439	40257793	CGI_in_D2_UMR
chr10	40300770	40302743	CGI_in_D2_UMR
chr10	40349040	40350160	CGI_in_D2_UMR
chr10	40683153	40683657	CGI_in_D2_UMR
chr10	40883344	40884526	CGI_in_D2_UMR
chr10	41070803	41071589	CGI_in_D2_UMR
chr10	41072162	41072365	CGI_in_D2_UMR
chr10	41302854	41303319	CGI_in_D2_UMR
chr10	41450337	41450690	CGI_in_D2_UMR
chr10	41490045	41490803	CGI_in_D2_UMR
chr10	41518857	41519970	CGI_in_D2_UMR
chr10	41809456	41809682	CGI_in_D2_UMR
chr10	41809870	41810555	CGI_in_D2_UMR
chr10	41887289	41887698	CGI_in_D2_UMR
chr10	42018033	42018510	CGI_in_D2_UMR
chr10	42274731	42278553	CGI_in_D2_UMR
chr10	42478233	42478658	CGI_in_D2_UMR
chr10	42501838	42502718	CGI_in_D2_UMR
chr10	42579588	42579891	CGI_in_D2_UMR
chr10	42582007	42584739	CGI_in_D2_UMR
chr10	42591529	42591915	CGI_in_D2_UMR
chr10	42614054	42614404	CGI_in_D2_UMR
chr10	42632209	42632456	CGI_in_D2_UMR
chr10	42635778	42636254	CGI_in_D2_UMR
chr10	42678828	42679395	CGI_in_D2_UMR
chr10	42761467	42762322	CGI_in_D2_UMR
chr10	43021060	43022094	CGI_in_D2_UMR
chr10	43173158	43175099	CGI_in_D2_UMR
chr10	43221048	43222034	CGI_in_D2_UMR
chr10	43478383	43480095	CGI_in_D2_UMR
chr10	43540494	43541126	CGI_in_D2_UMR
chr10	43578339	43579598	CGI_in_D2_UMR
chr10	43901301	43901869	CGI_in_D2_UMR
chr10	44003488	44004455	CGI_in_D2_UMR
chr10	44148521	44149102	CGI_in_D2_UMR
chr10	44268176	44268746	CGI_in_D2_UMR
chr10	44458550	44458893	CGI_in_D2_UMR
chr10	44529428	44529809	CGI_in_D2_UMR
chr10	45066902	45067564	CGI_in_D2_UMR
chr10	45289301	45289796	CGI_in_D2_UMR
chr10	45335481	45336223	CGI_in_D2_UMR
chr10	45485681	45486868	CGI_in_D2_UMR
chr10	45577766	45578454	CGI_in_D2_UMR
chr10	49783017	49783368	CGI_in_D2_UMR
chr10	49788483	49788867	CGI_in_D2_UMR
chr10	50592508	50593018	CGI_in_D2_UMR
chr10	50894242	50895332	CGI_in_D2_UMR
chr10	50900711	50901152	CGI_in_D2_UMR
chr10	51677775	51678005	CGI_in_D2_UMR
chr10	52022400	52022994	CGI_in_D2_UMR
chr10	52027445	52028039	CGI_in_D2_UMR
chr10	52233394	52234339	CGI_in_D2_UMR
chr10	52381715	52382289	CGI_in_D2_UMR
chr10	52417383	52418289	CGI_in_D2_UMR
chr10	52690524	52691622	CGI_in_D2_UMR
chr10	53379252	53379454	CGI_in_D2_UMR
chr10	53596813	53597857	CGI_in_D2_UMR
chr10	53629430	53630281	CGI_in_D2_UMR
chr10	53750792	53751465	CGI_in_D2_UMR
chr10	54074629	54076165	CGI_in_D2_UMR
chr10	56115144	56115940	CGI_in_D2_UMR
chr10	56228653	56228979	CGI_in_D2_UMR
chr10	57486189	57487019	CGI_in_D2_UMR
chr10	57532018	57532605	CGI_in_D2_UMR
chr10	57632017	57632220	CGI_in_D2_UMR
chr10	57794731	57795000	CGI_in_D2_UMR
chr10	58255344	58255740	CGI_in_D2_UMR
chr10	58323249	58323825	CGI_in_D2_UMR
chr10	58446725	58447449	CGI_in_D2_UMR
chr10	58497863	58498188	CGI_in_D2_UMR
chr10	58812258	58814099	CGI_in_D2_UMR
chr10	59221274	59222787	CGI_in_D2_UMR
chr10	59223221	59223431	CGI_in_D2_UMR
chr10	59323026	59323922	CGI_in_D2_UMR
chr10	59616123	59616735	CGI_in_D2_UMR
chr10	59702346	59702799	CGI_in_D2_UMR
chr10	59879349	59879981	CGI_in_D2_UMR
chr10	59951231	59952395	CGI_in_D2_UMR
chr10	60002780	60003293	CGI_in_D2_UMR
chr10	60106380	60107798	CGI_in_D2_UMR
chr10	60218758	60219462	CGI_in_D2_UMR
chr10	60277457	60277947	CGI_in_D2_UMR
chr10	60346827	60347059	CGI_in_D2_UMR
chr10	60685947	60686341	CGI_in_D2_UMR
chr10	60686587	60687780	CGI_in_D2_UMR
chr10	60752587	60752945	CGI_in_D2_UMR
chr10	60830546	60831810	CGI_in_D2_UMR
chr10	61146271	61146676	CGI_in_D2_UMR
chr10	61147347	61147967	CGI_in_D2_UMR
chr10	61273127	61273655	CGI_in_D2_UMR
chr10	61383143	61383688	CGI_in_D2_UMR
chr10	61418357	61418682	CGI_in_D2_UMR
chr10	61452172	61452946	CGI_in_D2_UMR
chr10	61475608	61476237	CGI_in_D2_UMR
chr10	61595130	61595395	CGI_in_D2_UMR
chr10	61625499	61626247	CGI_in_D2_UMR
chr10	61648390	61649103	CGI_in_D2_UMR
chr10	61680016	61680739	CGI_in_D2_UMR
chr10	61695440	61696703	CGI_in_D2_UMR
chr10	61715274	61715578	CGI_in_D2_UMR
chr10	61783121	61784365	CGI_in_D2_UMR
chr10	61978049	61979302	CGI_in_D2_UMR
chr10	62110704	62111095	CGI_in_D2_UMR
chr10	62132778	62133047	CGI_in_D2_UMR
chr10	62133624	62133888	CGI_in_D2_UMR
chr10	62230649	62231487	CGI_in_D2_UMR
chr10	62339925	62340434	CGI_in_D2_UMR
chr10	62449428	62450006	CGI_in_D2_UMR
chr10	62486288	62487334	CGI_in_D2_UMR
chr10	62577908	62578575	CGI_in_D2_UMR
chr10	62601951	62602436	CGI_in_D2_UMR
chr10	62650599	62651712	CGI_in_D2_UMR
chr10	62725705	62726253	CGI_in_D2_UMR
chr10	62791646	62792545	CGI_in_D2_UMR
chr10	62886788	62887349	CGI_in_D2_UMR
chr10	62920519	62921019	CGI_in_D2_UMR
chr10	62946851	62947246	CGI_in_D2_UMR
chr10	62980177	62980810	CGI_in_D2_UMR
chr10	63023021	63024293	CGI_in_D2_UMR
chr10	63100268	63100498	CGI_in_D2_UMR
chr10	63243913	63244443	CGI_in_D2_UMR
chr10	63338175	63339425	CGI_in_D2_UMR
chr10	63429559	63430167	CGI_in_D2_UMR
chr10	67096180	67097472	CGI_in_D2_UMR
chr10	67126768	67127451	CGI_in_D2_UMR
chr10	67284764	67285497	CGI_in_D2_UMR
chr10	67535271	67537740	CGI_in_D2_UMR
chr10	67538299	67539109	CGI_in_D2_UMR
chr10	67548040	67549252	CGI_in_D2_UMR
chr10	67912176	67912562	CGI_in_D2_UMR
chr10	67979442	67980106	CGI_in_D2_UMR
chr10	68276999	68277311	CGI_in_D2_UMR
chr10	69212587	69213723	CGI_in_D2_UMR
chr10	69352785	69353086	CGI_in_D2_UMR
chr10	69398413	69399546	CGI_in_D2_UMR
chr10	70096669	70098012	CGI_in_D2_UMR
chr10	70244923	70245530	CGI_in_D2_UMR
chr10	70598617	70600156	CGI_in_D2_UMR
chr10	71159022	71160060	CGI_in_D2_UMR
chr10	71237637	71238173	CGI_in_D2_UMR
chr10	71284732	71285593	CGI_in_D2_UMR
chr10	71344489	71345106	CGI_in_D2_UMR
chr10	71347544	71348544	CGI_in_D2_UMR
chr10	72654757	72655041	CGI_in_D2_UMR
chr10	73099128	73100203	CGI_in_D2_UMR
chr10	74966903	74967475	CGI_in_D2_UMR
chr10	75036966	75037300	CGI_in_D2_UMR
chr10	75060384	75062209	CGI_in_D2_UMR
chr10	75211904	75212447	CGI_in_D2_UMR
chr10	75316882	75317710	CGI_in_D2_UMR
chr10	75517048	75517590	CGI_in_D2_UMR
chr10	75518027	75518346	CGI_in_D2_UMR
chr10	75559849	75560355	CGI_in_D2_UMR
chr10	75667304	75668076	CGI_in_D2_UMR
chr10	75764077	75764516	CGI_in_D2_UMR
chr10	75837191	75837515	CGI_in_D2_UMR
chr10	75859672	75860340	CGI_in_D2_UMR
chr10	75893226	75893591	CGI_in_D2_UMR
chr10	75921139	75921943	CGI_in_D2_UMR
chr10	75935823	75936353	CGI_in_D2_UMR
chr10	76032488	76032854	CGI_in_D2_UMR
chr10	76237755	76238153	CGI_in_D2_UMR
chr10	76344761	76345569	CGI_in_D2_UMR
chr10	76442295	76443091	CGI_in_D2_UMR
chr10	76468675	76469198	CGI_in_D2_UMR
chr10	76531329	76531728	CGI_in_D2_UMR
chr10	76623280	76623496	CGI_in_D2_UMR
chr10	76961630	76962132	CGI_in_D2_UMR
chr10	77032479	77033477	CGI_in_D2_UMR
chr10	77165549	77166182	CGI_in_D2_UMR
chr10	77258906	77259845	CGI_in_D2_UMR
chr10	77417770	77418534	CGI_in_D2_UMR
chr10	77515559	77516095	CGI_in_D2_UMR
chr10	77581577	77582125	CGI_in_D2_UMR
chr10	77605948	77606817	CGI_in_D2_UMR
chr10	77622079	77622864	CGI_in_D2_UMR
chr10	77677773	77678017	CGI_in_D2_UMR
chr10	77902087	77902537	CGI_in_D2_UMR
chr10	77978272	77978826	CGI_in_D2_UMR
chr10	78009316	78009964	CGI_in_D2_UMR
chr10	78043411	78043683	CGI_in_D2_UMR
chr10	78069113	78069840	CGI_in_D2_UMR
chr10	78169446	78169876	CGI_in_D2_UMR
chr10	78184986	78185294	CGI_in_D2_UMR
chr10	78244166	78244843	CGI_in_D2_UMR
chr10	78351909	78352525	CGI_in_D2_UMR
chr10	78412629	78413121	CGI_in_D2_UMR
chr10	78425633	78425967	CGI_in_D2_UMR
chr10	78464507	78465077	CGI_in_D2_UMR
chr10	78481998	78482372	CGI_in_D2_UMR
chr10	78574239	78574462	CGI_in_D2_UMR
chr10	78574701	78575039	CGI_in_D2_UMR
chr10	78752389	78752951	CGI_in_D2_UMR
chr10	78780348	78780675	CGI_in_D2_UMR
chr10	79533372	79533914	CGI_in_D2_UMR
chr10	79554454	79555255	CGI_in_D2_UMR
chr10	79613778	79614090	CGI_in_D2_UMR
chr10	79637188	79638095	CGI_in_D2_UMR
chr10	79669306	79669972	CGI_in_D2_UMR
chr10	79681693	79682348	CGI_in_D2_UMR
chr10	79704238	79704674	CGI_in_D2_UMR
chr10	79716261	79718040	CGI_in_D2_UMR
chr10	79746471	79746713	CGI_in_D2_UMR
chr10	79755008	79755296	CGI_in_D2_UMR
chr10	79766462	79767766	CGI_in_D2_UMR
chr10	79779936	79780219	CGI_in_D2_UMR
chr10	79793476	79793852	CGI_in_D2_UMR
chr10	79854072	79855349	CGI_in_D2_UMR
chr10	79874255	79874713	CGI_in_D2_UMR
chr10	79908717	79908920	CGI_in_D2_UMR
chr10	79916807	79917184	CGI_in_D2_UMR
chr10	79926584	79927836	CGI_in_D2_UMR
chr10	79959868	79960557	CGI_in_D2_UMR
chr10	79970818	79971364	CGI_in_D2_UMR
chr10	79988381	79988831	CGI_in_D2_UMR
chr10	80039500	80039885	CGI_in_D2_UMR
chr10	80053311	80054212	CGI_in_D2_UMR
chr10	80102314	80102764	CGI_in_D2_UMR
chr10	80115340	80116940	CGI_in_D2_UMR
chr10	80117184	80117392	CGI_in_D2_UMR
chr10	80138769	80139545	CGI_in_D2_UMR
chr10	80141353	80141614	CGI_in_D2_UMR
chr10	80142295	80142611	CGI_in_D2_UMR
chr10	80148175	80151035	CGI_in_D2_UMR
chr10	80159825	80160230	CGI_in_D2_UMR
chr10	80164584	80164862	CGI_in_D2_UMR
chr10	80167530	80168342	CGI_in_D2_UMR
chr10	80179294	80179676	CGI_in_D2_UMR
chr10	80190441	80190743	CGI_in_D2_UMR
chr10	80226336	80226932	CGI_in_D2_UMR
chr10	80249313	80249552	CGI_in_D2_UMR
chr10	80260736	80261097	CGI_in_D2_UMR
chr10	80264662	80265278	CGI_in_D2_UMR
chr10	80292310	80292903	CGI_in_D2_UMR
chr10	80320132	80320614	CGI_in_D2_UMR
chr10	80322999	80323834	CGI_in_D2_UMR
chr10	80341167	80343018	CGI_in_D2_UMR
chr10	80356390	80357035	CGI_in_D2_UMR
chr10	80386626	80387907	CGI_in_D2_UMR
chr10	80398725	80400066	CGI_in_D2_UMR
chr10	80406713	80406914	CGI_in_D2_UMR
chr10	80433050	80434213	CGI_in_D2_UMR
chr10	80475224	80475700	CGI_in_D2_UMR
chr10	80491184	80491434	CGI_in_D2_UMR
chr10	80494785	80496182	CGI_in_D2_UMR
chr10	80560936	80561887	CGI_in_D2_UMR
chr10	80576864	80578064	CGI_in_D2_UMR
chr10	80589946	80590414	CGI_in_D2_UMR
chr10	80602805	80603198	CGI_in_D2_UMR
chr10	80621976	80623110	CGI_in_D2_UMR
chr10	80656107	80656330	CGI_in_D2_UMR
chr10	80675777	80676863	CGI_in_D2_UMR
chr10	80701707	80702117	CGI_in_D2_UMR
chr10	80702540	80702862	CGI_in_D2_UMR
chr10	80741803	80742148	CGI_in_D2_UMR
chr10	80754885	80755679	CGI_in_D2_UMR
chr10	80797686	80799049	CGI_in_D2_UMR
chr10	80807029	80807650	CGI_in_D2_UMR
chr10	80826254	80827237	CGI_in_D2_UMR
chr10	80843648	80844303	CGI_in_D2_UMR
chr10	80854966	80855743	CGI_in_D2_UMR
chr10	80900135	80901004	CGI_in_D2_UMR
chr10	80917873	80918303	CGI_in_D2_UMR
chr10	80928679	80928886	CGI_in_D2_UMR
chr10	80929720	80930661	CGI_in_D2_UMR
chr10	80932193	80932449	CGI_in_D2_UMR
chr10	81014881	81015142	CGI_in_D2_UMR
chr10	81021813	81022391	CGI_in_D2_UMR
chr10	81059875	81060305	CGI_in_D2_UMR
chr10	81069901	81070295	CGI_in_D2_UMR
chr10	81105725	81106291	CGI_in_D2_UMR
chr10	81135307	81135560	CGI_in_D2_UMR
chr10	81136019	81138167	CGI_in_D2_UMR
chr10	81167490	81167973	CGI_in_D2_UMR
chr10	81176456	81177055	CGI_in_D2_UMR
chr10	81182870	81183179	CGI_in_D2_UMR
chr10	81192359	81193075	CGI_in_D2_UMR
chr10	81194489	81194691	CGI_in_D2_UMR
chr10	81233023	81233302	CGI_in_D2_UMR
chr10	81257266	81257857	CGI_in_D2_UMR
chr10	81266602	81266974	CGI_in_D2_UMR
chr10	81285716	81286098	CGI_in_D2_UMR
chr10	81292797	81293513	CGI_in_D2_UMR
chr10	81320246	81320558	CGI_in_D2_UMR
chr10	81320669	81321281	CGI_in_D2_UMR
chr10	81342975	81343543	CGI_in_D2_UMR
chr10	81346554	81347061	CGI_in_D2_UMR
chr10	81350076	81350696	CGI_in_D2_UMR
chr10	81357375	81357954	CGI_in_D2_UMR
chr10	81378147	81379056	CGI_in_D2_UMR
chr10	81384188	81384648	CGI_in_D2_UMR
chr10	81430029	81431239	CGI_in_D2_UMR
chr10	81482358	81482796	CGI_in_D2_UMR
chr10	81496043	81496501	CGI_in_D2_UMR
chr10	81502810	81503100	CGI_in_D2_UMR
chr10	81544537	81545375	CGI_in_D2_UMR
chr10	81570859	81571092	CGI_in_D2_UMR
chr10	81575172	81575397	CGI_in_D2_UMR
chr10	81627410	81627647	CGI_in_D2_UMR
chr10	81643291	81643935	CGI_in_D2_UMR
chr10	81649033	81649387	CGI_in_D2_UMR
chr10	81997095	81997374	CGI_in_D2_UMR
chr10	82048213	82048478	CGI_in_D2_UMR
chr10	82127959	82128352	CGI_in_D2_UMR
chr10	82178292	82178540	CGI_in_D2_UMR
chr10	82354365	82354618	CGI_in_D2_UMR
chr10	82622660	82623248	CGI_in_D2_UMR
chr10	82629705	82630318	CGI_in_D2_UMR
chr10	82698982	82699824	CGI_in_D2_UMR
chr10	82763362	82764321	CGI_in_D2_UMR
chr10	82811956	82812375	CGI_in_D2_UMR
chr10	82858991	82859430	CGI_in_D2_UMR
chr10	82860219	82860691	CGI_in_D2_UMR
chr10	82985164	82985876	CGI_in_D2_UMR
chr10	83337154	83337977	CGI_in_D2_UMR
chr10	83360008	83360820	CGI_in_D2_UMR
chr10	83543760	83544352	CGI_in_D2_UMR
chr10	83648461	83648917	CGI_in_D2_UMR
chr10	83722674	83723229	CGI_in_D2_UMR
chr10	84440223	84441455	CGI_in_D2_UMR
chr10	84533767	84534328	CGI_in_D2_UMR
chr10	84576273	84577460	CGI_in_D2_UMR
chr10	84622230	84622676	CGI_in_D2_UMR
chr10	84754839	84755076	CGI_in_D2_UMR
chr10	84917514	84917973	CGI_in_D2_UMR
chr10	85102420	85103238	CGI_in_D2_UMR
chr10	85184251	85185490	CGI_in_D2_UMR
chr10	85386746	85388256	CGI_in_D2_UMR
chr10	85388358	85388559	CGI_in_D2_UMR
chr10	85598645	85598868	CGI_in_D2_UMR
chr10	85829330	85829651	CGI_in_D2_UMR
chr10	85871823	85872309	CGI_in_D2_UMR
chr10	85916422	85917222	CGI_in_D2_UMR
chr10	85928425	85928918	CGI_in_D2_UMR
chr10	85957403	85957884	CGI_in_D2_UMR
chr10	86021770	86022417	CGI_in_D2_UMR
chr10	86300264	86300837	CGI_in_D2_UMR
chr10	86685463	86685798	CGI_in_D2_UMR
chr10	86704861	86705966	CGI_in_D2_UMR
chr10	86779015	86779531	CGI_in_D2_UMR
chr10	87058383	87058611	CGI_in_D2_UMR
chr10	87492445	87493953	CGI_in_D2_UMR
chr10	88146618	88147197	CGI_in_D2_UMR
chr10	88356816	88357303	CGI_in_D2_UMR
chr10	88379072	88379755	CGI_in_D2_UMR
chr10	88730607	88731150	CGI_in_D2_UMR
chr10	88731275	88732090	CGI_in_D2_UMR
chr10	88826481	88826892	CGI_in_D2_UMR
chr10	88885817	88886555	CGI_in_D2_UMR
chr10	89344623	89345135	CGI_in_D2_UMR
chr10	89685735	89686433	CGI_in_D2_UMR
chr10	89732032	89732462	CGI_in_D2_UMR
chr10	89744948	89745809	CGI_in_D2_UMR
chr10	89873018	89873556	CGI_in_D2_UMR
chr10	90828917	90829902	CGI_in_D2_UMR
chr10	91082300	91083380	CGI_in_D2_UMR
chr10	91123427	91124193	CGI_in_D2_UMR
chr10	91170701	91172103	CGI_in_D2_UMR
chr10	91181499	91182011	CGI_in_D2_UMR
chr10	92722069	92722472	CGI_in_D2_UMR
chr10	93160440	93161666	CGI_in_D2_UMR
chr10	93310112	93310563	CGI_in_D2_UMR
chr10	93453370	93453888	CGI_in_D2_UMR
chr10	93539787	93539997	CGI_in_D2_UMR
chr10	93589243	93589698	CGI_in_D2_UMR
chr10	93640822	93641527	CGI_in_D2_UMR
chr10	93833670	93834392	CGI_in_D2_UMR
chr10	93889173	93889865	CGI_in_D2_UMR
chr10	94035339	94036559	CGI_in_D2_UMR
chr10	94147799	94148388	CGI_in_D2_UMR
chr10	94198898	94199118	CGI_in_D2_UMR
chr10	94311884	94312475	CGI_in_D2_UMR
chr10	94514696	94515538	CGI_in_D2_UMR
chr10	94688296	94689126	CGI_in_D2_UMR
chr10	94943600	94945566	CGI_in_D2_UMR
chr10	95323488	95324002	CGI_in_D2_UMR
chr10	95414386	95417095	CGI_in_D2_UMR
chr10	95501716	95501973	CGI_in_D2_UMR
chr10	95514662	95515893	CGI_in_D2_UMR
chr10	95563245	95564357	CGI_in_D2_UMR
chr10	95940560	95941332	CGI_in_D2_UMR
chr10	96616484	96617784	CGI_in_D2_UMR
chr10	96618035	96618239	CGI_in_D2_UMR
chr10	98913833	98915907	CGI_in_D2_UMR
chr10	99106781	99107741	CGI_in_D2_UMR
chr10	99261496	99264181	CGI_in_D2_UMR
chr10	100015456	100016640	CGI_in_D2_UMR
chr10	100487147	100487810	CGI_in_D2_UMR
chr10	100588950	100589339	CGI_in_D2_UMR
chr10	103028165	103028662	CGI_in_D2_UMR
chr10	103367568	103367772	CGI_in_D2_UMR
chr10	105573440	105574450	CGI_in_D2_UMR
chr10	105574850	105575058	CGI_in_D2_UMR
chr10	105841082	105841866	CGI_in_D2_UMR
chr10	107271870	107272607	CGI_in_D2_UMR
chr10	108161582	108162873	CGI_in_D2_UMR
chr10	108332143	108333308	CGI_in_D2_UMR
chr10	110455608	110456050	CGI_in_D2_UMR
chr10	110744922	110745773	CGI_in_D2_UMR
chr10	110919752	110920283	CGI_in_D2_UMR
chr10	111009455	111010438	CGI_in_D2_UMR
chr10	111164482	111165676	CGI_in_D2_UMR
chr10	111298434	111298840	CGI_in_D2_UMR
chr10	111472968	111473826	CGI_in_D2_UMR
chr10	111506137	111506897	CGI_in_D2_UMR
chr10	111972630	111973268	CGI_in_D2_UMR
chr10	112270163	112270423	CGI_in_D2_UMR
chr10	112271836	112272249	CGI_in_D2_UMR
chr10	112928728	112929096	CGI_in_D2_UMR
chr10	114800439	114802201	CGI_in_D2_UMR
chr10	115251058	115251685	CGI_in_D2_UMR
chr10	115315154	115315707	CGI_in_D2_UMR
chr10	115362064	115362593	CGI_in_D2_UMR
chr10	115384251	115385961	CGI_in_D2_UMR
chr10	115587398	115587909	CGI_in_D2_UMR
chr10	116301376	116301579	CGI_in_D2_UMR
chr10	116472993	116474365	CGI_in_D2_UMR
chr10	116581167	116582169	CGI_in_D2_UMR
chr10	116949738	116950599	CGI_in_D2_UMR
chr10	117063294	117063896	CGI_in_D2_UMR
chr10	117147828	117148852	CGI_in_D2_UMR
chr10	117224057	117224549	CGI_in_D2_UMR
chr10	117375820	117377176	CGI_in_D2_UMR
chr10	117629216	117629990	CGI_in_D2_UMR
chr10	117709874	117710932	CGI_in_D2_UMR
chr10	117746137	117746486	CGI_in_D2_UMR
chr10	117792294	117793054	CGI_in_D2_UMR
chr10	117845802	117846391	CGI_in_D2_UMR
chr10	118141542	118142296	CGI_in_D2_UMR
chr10	118867982	118869486	CGI_in_D2_UMR
chr10	119239198	119240393	CGI_in_D2_UMR
chr10	119453410	119454752	CGI_in_D2_UMR
chr10	120112608	120113331	CGI_in_D2_UMR
chr10	120201290	120201968	CGI_in_D2_UMR
chr10	120208701	120208952	CGI_in_D2_UMR
chr10	120226998	120227574	CGI_in_D2_UMR
chr10	120474919	120477610	CGI_in_D2_UMR
chr10	120552439	120553188	CGI_in_D2_UMR
chr10	120898367	120899190	CGI_in_D2_UMR
chr10	120977864	120979758	CGI_in_D2_UMR
chr10	121033870	121034143	CGI_in_D2_UMR
chr10	121310231	121311024	CGI_in_D2_UMR
chr10	121351001	121351542	CGI_in_D2_UMR
chr10	121364966	121365648	CGI_in_D2_UMR
chr10	121475503	121476794	CGI_in_D2_UMR
chr10	121586242	121586510	CGI_in_D2_UMR
chr10	121586706	121587024	CGI_in_D2_UMR
chr10	121625915	121626707	CGI_in_D2_UMR
chr10	121641588	121642085	CGI_in_D2_UMR
chr10	121739650	121740164	CGI_in_D2_UMR
chr10	122047373	122047900	CGI_in_D2_UMR
chr10	122096631	122097215	CGI_in_D2_UMR
chr10	122448598	122449321	CGI_in_D2_UMR
chr10	122678629	122679478	CGI_in_D2_UMR
chr10	122985224	122986608	CGI_in_D2_UMR
chr10	123076025	123076570	CGI_in_D2_UMR
chr10	123196325	123197341	CGI_in_D2_UMR
chr10	123264440	123265789	CGI_in_D2_UMR
chr10	125388967	125389366	CGI_in_D2_UMR
chr10	125966085	125966921	CGI_in_D2_UMR
chr10	126900951	126901454	CGI_in_D2_UMR
chr10	126905771	126906066	CGI_in_D2_UMR
chr10	126928336	126928636	CGI_in_D2_UMR
chr10	126978410	126980162	CGI_in_D2_UMR
chr10	127030576	127030856	CGI_in_D2_UMR
chr10	127040964	127042234	CGI_in_D2_UMR
chr10	127049020	127049263	CGI_in_D2_UMR
chr10	127059284	127060460	CGI_in_D2_UMR
chr10	127063628	127063839	CGI_in_D2_UMR
chr10	127079603	127080375	CGI_in_D2_UMR
chr10	127081526	127081730	CGI_in_D2_UMR
chr10	127121033	127121283	CGI_in_D2_UMR
chr10	127164980	127166258	CGI_in_D2_UMR
chr10	127180239	127180475	CGI_in_D2_UMR
chr10	127188512	127188857	CGI_in_D2_UMR
chr10	127195381	127195717	CGI_in_D2_UMR
chr10	127211218	127211758	CGI_in_D2_UMR
chr10	127262819	127263131	CGI_in_D2_UMR
chr10	127266238	127266876	CGI_in_D2_UMR
chr10	127288692	127289174	CGI_in_D2_UMR
chr10	127290360	127290708	CGI_in_D2_UMR
chr10	127311492	127312038	CGI_in_D2_UMR
chr10	127326332	127327247	CGI_in_D2_UMR
chr10	127380387	127380653	CGI_in_D2_UMR
chr10	127511688	127512121	CGI_in_D2_UMR
chr10	127512785	127513196	CGI_in_D2_UMR
chr10	127526221	127526946	CGI_in_D2_UMR
chr10	127534110	127534472	CGI_in_D2_UMR
chr10	127535010	127535219	CGI_in_D2_UMR
chr10	127621648	127621902	CGI_in_D2_UMR
chr10	127666490	127667185	CGI_in_D2_UMR
chr10	127676862	127677409	CGI_in_D2_UMR
chr10	127739625	127740040	CGI_in_D2_UMR
chr10	128035278	128036310	CGI_in_D2_UMR
chr10	128058706	128059869	CGI_in_D2_UMR
chr10	128083247	128083990	CGI_in_D2_UMR
chr10	128092858	128093472	CGI_in_D2_UMR
chr10	128096761	128097485	CGI_in_D2_UMR
chr10	128194009	128195213	CGI_in_D2_UMR
chr10	128211740	128211946	CGI_in_D2_UMR
chr10	128213199	128213400	CGI_in_D2_UMR
chr10	128232070	128232435	CGI_in_D2_UMR
chr10	128270359	128270771	CGI_in_D2_UMR
chr10	128303133	128303455	CGI_in_D2_UMR
chr10	128322413	128322847	CGI_in_D2_UMR
chr10	128337602	128338095	CGI_in_D2_UMR
chr10	128368484	128369261	CGI_in_D2_UMR
chr10	128376744	128377541	CGI_in_D2_UMR
chr10	128409748	128409952	CGI_in_D2_UMR
chr10	128411345	128411845	CGI_in_D2_UMR
chr10	128458564	128459458	CGI_in_D2_UMR
chr10	128459651	128459860	CGI_in_D2_UMR
chr10	128525060	128525800	CGI_in_D2_UMR
chr10	128547283	128548018	CGI_in_D2_UMR
chr10	128548861	128549223	CGI_in_D2_UMR
chr10	128565283	128566452	CGI_in_D2_UMR
chr10	128589595	128590569	CGI_in_D2_UMR
chr10	128626155	128626554	CGI_in_D2_UMR
chr10	128645754	128645956	CGI_in_D2_UMR
chr10	128668967	128669418	CGI_in_D2_UMR
chr10	128673785	128673993	CGI_in_D2_UMR
chr10	128695892	128696208	CGI_in_D2_UMR
chr10	128704529	128705218	CGI_in_D2_UMR
chr10	128743785	128744155	CGI_in_D2_UMR
chr10	128747783	128748685	CGI_in_D2_UMR
chr10	128804987	128805758	CGI_in_D2_UMR
chr10	128821444	128822073	CGI_in_D2_UMR
chr10	128891065	128891677	CGI_in_D2_UMR
chr10	128909881	128910349	CGI_in_D2_UMR
chr10	128923104	128923546	CGI_in_D2_UMR
chr10	128933615	128934211	CGI_in_D2_UMR
chr10	130470357	130470638	CGI_in_D2_UMR
chr11	3123323	3123768	CGI_in_D2_UMR
chr11	3202282	3203193	CGI_in_D2_UMR
chr11	3265989	3266686	CGI_in_D2_UMR
chr11	3288696	3288937	CGI_in_D2_UMR
chr11	3289165	3291061	CGI_in_D2_UMR
chr11	3331816	3332496	CGI_in_D2_UMR
chr11	3408802	3409339	CGI_in_D2_UMR
chr11	3452179	3452683	CGI_in_D2_UMR
chr11	3517025	3517261	CGI_in_D2_UMR
chr11	3535666	3535984	CGI_in_D2_UMR
chr11	3628951	3629564	CGI_in_D2_UMR
chr11	3648596	3649551	CGI_in_D2_UMR
chr11	3761708	3762351	CGI_in_D2_UMR
chr11	3774664	3775008	CGI_in_D2_UMR
chr11	3863606	3863857	CGI_in_D2_UMR
chr11	3894617	3895477	CGI_in_D2_UMR
chr11	3913417	3913970	CGI_in_D2_UMR
chr11	4096554	4096905	CGI_in_D2_UMR
chr11	4118464	4118842	CGI_in_D2_UMR
chr11	4135223	4135533	CGI_in_D2_UMR
chr11	4160219	4160617	CGI_in_D2_UMR
chr11	4186642	4187203	CGI_in_D2_UMR
chr11	4218123	4218614	CGI_in_D2_UMR
chr11	4266612	4267106	CGI_in_D2_UMR
chr11	4594212	4594952	CGI_in_D2_UMR
chr11	4637621	4637919	CGI_in_D2_UMR
chr11	4745938	4746987	CGI_in_D2_UMR
chr11	4848796	4849787	CGI_in_D2_UMR
chr11	4895282	4895833	CGI_in_D2_UMR
chr11	4946996	4948241	CGI_in_D2_UMR
chr11	4986840	4987274	CGI_in_D2_UMR
chr11	5057945	5058535	CGI_in_D2_UMR
chr11	5061391	5062326	CGI_in_D2_UMR
chr11	5065018	5065397	CGI_in_D2_UMR
chr11	5098460	5099696	CGI_in_D2_UMR
chr11	5151984	5152559	CGI_in_D2_UMR
chr11	5261162	5262087	CGI_in_D2_UMR
chr11	5443960	5445415	CGI_in_D2_UMR
chr11	5520598	5521782	CGI_in_D2_UMR
chr11	5541743	5542349	CGI_in_D2_UMR
chr11	5707307	5707799	CGI_in_D2_UMR
chr11	5740728	5741332	CGI_in_D2_UMR
chr11	5762028	5762460	CGI_in_D2_UMR
chr11	5788219	5788827	CGI_in_D2_UMR
chr11	5837355	5838079	CGI_in_D2_UMR
chr11	5878003	5878493	CGI_in_D2_UMR
chr11	5902021	5902327	CGI_in_D2_UMR
chr11	5955545	5956093	CGI_in_D2_UMR
chr11	6064996	6066085	CGI_in_D2_UMR
chr11	6199825	6200401	CGI_in_D2_UMR
chr11	6267407	6267896	CGI_in_D2_UMR
chr11	6274191	6274450	CGI_in_D2_UMR
chr11	6274673	6275009	CGI_in_D2_UMR
chr11	6291320	6292275	CGI_in_D2_UMR
chr11	6389594	6389970	CGI_in_D2_UMR
chr11	6415425	6416451	CGI_in_D2_UMR
chr11	6444021	6444762	CGI_in_D2_UMR
chr11	6474938	6475777	CGI_in_D2_UMR
chr11	6528548	6528932	CGI_in_D2_UMR
chr11	6547034	6547252	CGI_in_D2_UMR
chr11	6605463	6605768	CGI_in_D2_UMR
chr11	6625740	6626394	CGI_in_D2_UMR
chr11	7063695	7064250	CGI_in_D2_UMR
chr11	7213334	7214110	CGI_in_D2_UMR
chr11	8624300	8624839	CGI_in_D2_UMR
chr11	8664109	8664649	CGI_in_D2_UMR
chr11	9010914	9011323	CGI_in_D2_UMR
chr11	11113908	11114582	CGI_in_D2_UMR
chr11	11115678	11116517	CGI_in_D2_UMR
chr11	11461979	11462326	CGI_in_D2_UMR
chr11	11685304	11686481	CGI_in_D2_UMR
chr11	11808710	11809131	CGI_in_D2_UMR
chr11	12036489	12038108	CGI_in_D2_UMR
chr11	12464568	12464924	CGI_in_D2_UMR
chr11	16257539	16257942	CGI_in_D2_UMR
chr11	16507843	16508363	CGI_in_D2_UMR
chr11	16752214	16753080	CGI_in_D2_UMR
chr11	16951076	16951424	CGI_in_D2_UMR
chr11	17159070	17159983	CGI_in_D2_UMR
chr11	17211326	17211726	CGI_in_D2_UMR
chr11	17257527	17257808	CGI_in_D2_UMR
chr11	17953288	17953984	CGI_in_D2_UMR
chr11	19018884	19019289	CGI_in_D2_UMR
chr11	19019691	19020072	CGI_in_D2_UMR
chr11	19020492	19020766	CGI_in_D2_UMR
chr11	19027297	19027611	CGI_in_D2_UMR
chr11	19919955	19920594	CGI_in_D2_UMR
chr11	19924379	19925902	CGI_in_D2_UMR
chr11	20112370	20113193	CGI_in_D2_UMR
chr11	20201018	20201921	CGI_in_D2_UMR
chr11	20248921	20249712	CGI_in_D2_UMR
chr11	20332037	20333104	CGI_in_D2_UMR
chr11	20455179	20455490	CGI_in_D2_UMR
chr11	20532162	20532553	CGI_in_D2_UMR
chr11	20542499	20543770	CGI_in_D2_UMR
chr11	20631785	20632570	CGI_in_D2_UMR
chr11	20740857	20741948	CGI_in_D2_UMR
chr11	20830500	20831349	CGI_in_D2_UMR
chr11	21091237	21091960	CGI_in_D2_UMR
chr11	21238584	21239663	CGI_in_D2_UMR
chr11	21370442	21371489	CGI_in_D2_UMR
chr11	21571824	21572470	CGI_in_D2_UMR
chr11	21992870	21993891	CGI_in_D2_UMR
chr11	22000852	22002260	CGI_in_D2_UMR
chr11	22002804	22003059	CGI_in_D2_UMR
chr11	22003780	22004051	CGI_in_D2_UMR
chr11	22286516	22287124	CGI_in_D2_UMR
chr11	22512236	22512873	CGI_in_D2_UMR
chr11	22858860	22859999	CGI_in_D2_UMR
chr11	22860385	22860709	CGI_in_D2_UMR
chr11	22981956	22982373	CGI_in_D2_UMR
chr11	22990520	22991100	CGI_in_D2_UMR
chr11	23008253	23008693	CGI_in_D2_UMR
chr11	23067721	23068189	CGI_in_D2_UMR
chr11	23255140	23256357	CGI_in_D2_UMR
chr11	23305844	23307266	CGI_in_D2_UMR
chr11	23497515	23497931	CGI_in_D2_UMR
chr11	23498117	23498359	CGI_in_D2_UMR
chr11	23633135	23633766	CGI_in_D2_UMR
chr11	23665437	23666438	CGI_in_D2_UMR
chr11	23770520	23771541	CGI_in_D2_UMR
chr11	23894646	23895356	CGI_in_D2_UMR
chr11	24076383	24077912	CGI_in_D2_UMR
chr11	24079023	24079963	CGI_in_D2_UMR
chr11	24081328	24082155	CGI_in_D2_UMR
chr11	26210158	26210727	CGI_in_D2_UMR
chr11	26387147	26387495	CGI_in_D2_UMR
chr11	26593361	26593788	CGI_in_D2_UMR
chr11	28583291	28583837	CGI_in_D2_UMR
chr11	29130675	29130955	CGI_in_D2_UMR
chr11	29172125	29173524	CGI_in_D2_UMR
chr11	29247060	29247529	CGI_in_D2_UMR
chr11	29373357	29374184	CGI_in_D2_UMR
chr11	29514876	29515194	CGI_in_D2_UMR
chr11	29526389	29526598	CGI_in_D2_UMR
chr11	29547429	29548012	CGI_in_D2_UMR
chr11	29692881	29693945	CGI_in_D2_UMR
chr11	30024479	30024998	CGI_in_D2_UMR
chr11	30025815	30026104	CGI_in_D2_UMR
chr11	30198340	30198612	CGI_in_D2_UMR
chr11	30267515	30268545	CGI_in_D2_UMR
chr11	30649110	30649612	CGI_in_D2_UMR
chr11	30754898	30755478	CGI_in_D2_UMR
chr11	30771621	30772484	CGI_in_D2_UMR
chr11	30885287	30885607	CGI_in_D2_UMR
chr11	30953846	30954096	CGI_in_D2_UMR
chr11	30954309	30954643	CGI_in_D2_UMR
chr11	31368610	31370299	CGI_in_D2_UMR
chr11	31371323	31371818	CGI_in_D2_UMR
chr11	31671346	31672009	CGI_in_D2_UMR
chr11	31870662	31871460	CGI_in_D2_UMR
chr11	32205054	32205668	CGI_in_D2_UMR
chr11	32221590	32222474	CGI_in_D2_UMR
chr11	32226389	32226811	CGI_in_D2_UMR
chr11	32267338	32267732	CGI_in_D2_UMR
chr11	32347832	32348181	CGI_in_D2_UMR
chr11	32454567	32456177	CGI_in_D2_UMR
chr11	32532758	32533545	CGI_in_D2_UMR
chr11	32642317	32643180	CGI_in_D2_UMR
chr11	33146776	33148198	CGI_in_D2_UMR
chr11	33162421	33163415	CGI_in_D2_UMR
chr11	33200452	33204334	CGI_in_D2_UMR
chr11	33513021	33513849	CGI_in_D2_UMR
chr11	33843429	33843784	CGI_in_D2_UMR
chr11	34833362	34833910	CGI_in_D2_UMR
chr11	35120996	35122006	CGI_in_D2_UMR
chr11	35769295	35770092	CGI_in_D2_UMR
chr11	35797511	35798675	CGI_in_D2_UMR
chr11	35834278	35834641	CGI_in_D2_UMR
chr11	35979922	35980712	CGI_in_D2_UMR
chr11	37236272	37236935	CGI_in_D2_UMR
chr11	40692329	40692747	CGI_in_D2_UMR
chr11	40694730	40694957	CGI_in_D2_UMR
chr11	40733648	40734143	CGI_in_D2_UMR
chr11	40754907	40755393	CGI_in_D2_UMR
chr11	43433682	43433979	CGI_in_D2_UMR
chr11	43528462	43529487	CGI_in_D2_UMR
chr11	43681870	43682698	CGI_in_D2_UMR
chr11	43747719	43748045	CGI_in_D2_UMR
chr11	43766965	43767263	CGI_in_D2_UMR
chr11	43775819	43776340	CGI_in_D2_UMR
chr11	43836436	43836673	CGI_in_D2_UMR
chr11	44470111	44470811	CGI_in_D2_UMR
chr11	44518688	44519302	CGI_in_D2_UMR
chr11	44618233	44618626	CGI_in_D2_UMR
chr11	44620335	44620646	CGI_in_D2_UMR
chr11	45851701	45852544	CGI_in_D2_UMR
chr11	45944310	45945125	CGI_in_D2_UMR
chr11	45955163	45955536	CGI_in_D2_UMR
chr11	45980057	45980944	CGI_in_D2_UMR
chr11	46056019	46056350	CGI_in_D2_UMR
chr11	46166194	46166601	CGI_in_D2_UMR
chr11	46311664	46312458	CGI_in_D2_UMR
chr11	46436915	46437654	CGI_in_D2_UMR
chr11	47988408	47989172	CGI_in_D2_UMR
chr11	48800313	48800763	CGI_in_D2_UMR
chr11	48816685	48817551	CGI_in_D2_UMR
chr11	48837390	48838030	CGI_in_D2_UMR
chr11	48855410	48855755	CGI_in_D2_UMR
chr11	49169118	49169636	CGI_in_D2_UMR
chr11	49203383	49203838	CGI_in_D2_UMR
chr11	49243871	49244453	CGI_in_D2_UMR
chr11	49250478	49250859	CGI_in_D2_UMR
chr11	49609732	49610329	CGI_in_D2_UMR
chr11	49712022	49712957	CGI_in_D2_UMR
chr11	49794161	49794992	CGI_in_D2_UMR
chr11	49846399	49847272	CGI_in_D2_UMR
chr11	49901582	49902260	CGI_in_D2_UMR
chr11	50024908	50025754	CGI_in_D2_UMR
chr11	50131269	50131721	CGI_in_D2_UMR
chr11	50174662	50175016	CGI_in_D2_UMR
chr11	50210277	50210941	CGI_in_D2_UMR
chr11	50225175	50225450	CGI_in_D2_UMR
chr11	50225692	50225946	CGI_in_D2_UMR
chr11	50236431	50237500	CGI_in_D2_UMR
chr11	50291634	50292618	CGI_in_D2_UMR
chr11	50325269	50325990	CGI_in_D2_UMR
chr11	50359091	50359865	CGI_in_D2_UMR
chr11	50376899	50378597	CGI_in_D2_UMR
chr11	50430636	50431171	CGI_in_D2_UMR
chr11	50601699	50603537	CGI_in_D2_UMR
chr11	50827446	50827820	CGI_in_D2_UMR
chr11	50851006	50851671	CGI_in_D2_UMR
chr11	50915715	50916245	CGI_in_D2_UMR
chr11	51059272	51059496	CGI_in_D2_UMR
chr11	51262870	51263730	CGI_in_D2_UMR
chr11	51289767	51290464	CGI_in_D2_UMR
chr11	51584496	51585010	CGI_in_D2_UMR
chr11	51605992	51607098	CGI_in_D2_UMR
chr11	51619750	51620108	CGI_in_D2_UMR
chr11	51635615	51636047	CGI_in_D2_UMR
chr11	51650412	51651139	CGI_in_D2_UMR
chr11	51688626	51689166	CGI_in_D2_UMR
chr11	51755967	51756822	CGI_in_D2_UMR
chr11	51763603	51763846	CGI_in_D2_UMR
chr11	51856327	51858489	CGI_in_D2_UMR
chr11	51967566	51967897	CGI_in_D2_UMR
chr11	52000148	52000809	CGI_in_D2_UMR
chr11	52004136	52004446	CGI_in_D2_UMR
chr11	52098536	52099647	CGI_in_D2_UMR
chr11	52167784	52168135	CGI_in_D2_UMR
chr11	52231742	52232473	CGI_in_D2_UMR
chr11	52282634	52283389	CGI_in_D2_UMR
chr11	52360504	52361866	CGI_in_D2_UMR
chr11	52396333	52396823	CGI_in_D2_UMR
chr11	52764518	52765273	CGI_in_D2_UMR
chr11	53299618	53300762	CGI_in_D2_UMR
chr11	53350332	53351295	CGI_in_D2_UMR
chr11	53430470	53431262	CGI_in_D2_UMR
chr11	53457053	53457547	CGI_in_D2_UMR
chr11	53463320	53463960	CGI_in_D2_UMR
chr11	53466421	53466896	CGI_in_D2_UMR
chr11	53478603	53480059	CGI_in_D2_UMR
chr11	53519746	53520270	CGI_in_D2_UMR
chr11	53567249	53567852	CGI_in_D2_UMR
chr11	53636240	53636498	CGI_in_D2_UMR
chr11	53706712	53707411	CGI_in_D2_UMR
chr11	53769896	53770657	CGI_in_D2_UMR
chr11	53859024	53859418	CGI_in_D2_UMR
chr11	53891079	53892061	CGI_in_D2_UMR
chr11	53979550	53980496	CGI_in_D2_UMR
chr11	54027694	54028576	CGI_in_D2_UMR
chr11	54100795	54101372	CGI_in_D2_UMR
chr11	54303909	54304468	CGI_in_D2_UMR
chr11	54437986	54438657	CGI_in_D2_UMR
chr11	54522424	54523171	CGI_in_D2_UMR
chr11	54787032	54787948	CGI_in_D2_UMR
chr11	54860578	54860923	CGI_in_D2_UMR
chr11	54866335	54866984	CGI_in_D2_UMR
chr11	54955743	54956304	CGI_in_D2_UMR
chr11	55033250	55033507	CGI_in_D2_UMR
chr11	55098016	55098287	CGI_in_D2_UMR
chr11	55204242	55204518	CGI_in_D2_UMR
chr11	55460934	55461289	CGI_in_D2_UMR
chr11	55469637	55470162	CGI_in_D2_UMR
chr11	57518235	57518873	CGI_in_D2_UMR
chr11	57644953	57645735	CGI_in_D2_UMR
chr11	57801485	57802434	CGI_in_D2_UMR
chr11	57827496	57828164	CGI_in_D2_UMR
chr11	57829424	57829675	CGI_in_D2_UMR
chr11	58008615	58008827	CGI_in_D2_UMR
chr11	58009211	58010092	CGI_in_D2_UMR
chr11	58097728	58098142	CGI_in_D2_UMR
chr11	58103779	58104705	CGI_in_D2_UMR
chr11	58168157	58168612	CGI_in_D2_UMR
chr11	58171829	58172043	CGI_in_D2_UMR
chr11	58239459	58239764	CGI_in_D2_UMR
chr11	58302795	58303044	CGI_in_D2_UMR
chr11	58307031	58307679	CGI_in_D2_UMR
chr11	58322902	58323440	CGI_in_D2_UMR
chr11	58330129	58330888	CGI_in_D2_UMR
chr11	58847137	58847375	CGI_in_D2_UMR
chr11	58867173	58867417	CGI_in_D2_UMR
chr11	58904039	58904304	CGI_in_D2_UMR
chr11	58938387	58938749	CGI_in_D2_UMR
chr11	58949026	58949335	CGI_in_D2_UMR
chr11	58953894	58955059	CGI_in_D2_UMR
chr11	58977273	58977598	CGI_in_D2_UMR
chr11	58977895	58978696	CGI_in_D2_UMR
chr11	59163310	59163770	CGI_in_D2_UMR
chr11	59176424	59177354	CGI_in_D2_UMR
chr11	59191614	59192134	CGI_in_D2_UMR
chr11	59202288	59202800	CGI_in_D2_UMR
chr11	59208189	59208715	CGI_in_D2_UMR
chr11	59227397	59228536	CGI_in_D2_UMR
chr11	59264061	59264621	CGI_in_D2_UMR
chr11	59288913	59290817	CGI_in_D2_UMR
chr11	59306411	59307671	CGI_in_D2_UMR
chr11	59449869	59450691	CGI_in_D2_UMR
chr11	59472154	59472406	CGI_in_D2_UMR
chr11	59506008	59506805	CGI_in_D2_UMR
chr11	59662147	59663016	CGI_in_D2_UMR
chr11	59787190	59787738	CGI_in_D2_UMR
chr11	59809709	59810059	CGI_in_D2_UMR
chr11	59839162	59839858	CGI_in_D2_UMR
chr11	59847975	59848407	CGI_in_D2_UMR
chr11	59963850	59964242	CGI_in_D2_UMR
chr11	59964486	59965170	CGI_in_D2_UMR
chr11	60046140	60046531	CGI_in_D2_UMR
chr11	60104878	60106468	CGI_in_D2_UMR
chr11	60115124	60115553	CGI_in_D2_UMR
chr11	60139740	60140546	CGI_in_D2_UMR
chr11	60140708	60140913	CGI_in_D2_UMR
chr11	60175701	60177316	CGI_in_D2_UMR
chr11	60210359	60210771	CGI_in_D2_UMR
chr11	60220321	60220640	CGI_in_D2_UMR
chr11	60222754	60222963	CGI_in_D2_UMR
chr11	60352655	60353120	CGI_in_D2_UMR
chr11	60416740	60417985	CGI_in_D2_UMR
chr11	60454468	60454895	CGI_in_D2_UMR
chr11	60537128	60539182	CGI_in_D2_UMR
chr11	60699694	60700071	CGI_in_D2_UMR
chr11	60726841	60727264	CGI_in_D2_UMR
chr11	60728252	60728662	CGI_in_D2_UMR
chr11	60776788	60777767	CGI_in_D2_UMR
chr11	60811138	60811369	CGI_in_D2_UMR
chr11	60878256	60879169	CGI_in_D2_UMR
chr11	60913451	60913949	CGI_in_D2_UMR
chr11	60931508	60932362	CGI_in_D2_UMR
chr11	61022205	61023254	CGI_in_D2_UMR
chr11	61147233	61147649	CGI_in_D2_UMR
chr11	61174540	61175466	CGI_in_D2_UMR
chr11	61266868	61267493	CGI_in_D2_UMR
chr11	61342437	61342941	CGI_in_D2_UMR
chr11	61407999	61408727	CGI_in_D2_UMR
chr11	61493529	61494492	CGI_in_D2_UMR
chr11	61504782	61505327	CGI_in_D2_UMR
chr11	61578944	61579804	CGI_in_D2_UMR
chr11	61683994	61685104	CGI_in_D2_UMR
chr11	61761841	61762135	CGI_in_D2_UMR
chr11	61854074	61855390	CGI_in_D2_UMR
chr11	61929786	61930447	CGI_in_D2_UMR
chr11	61956737	61957371	CGI_in_D2_UMR
chr11	62076923	62077355	CGI_in_D2_UMR
chr11	62248497	62249444	CGI_in_D2_UMR
chr11	62281244	62281934	CGI_in_D2_UMR
chr11	62456785	62457797	CGI_in_D2_UMR
chr11	62458276	62458613	CGI_in_D2_UMR
chr11	62538501	62539437	CGI_in_D2_UMR
chr11	62550912	62551819	CGI_in_D2_UMR
chr11	62602622	62603171	CGI_in_D2_UMR
chr11	62648021	62648943	CGI_in_D2_UMR
chr11	62731581	62731967	CGI_in_D2_UMR
chr11	62756846	62757139	CGI_in_D2_UMR
chr11	62789402	62789619	CGI_in_D2_UMR
chr11	62879330	62879688	CGI_in_D2_UMR
chr11	63131384	63131600	CGI_in_D2_UMR
chr11	63132414	63133262	CGI_in_D2_UMR
chr11	63919238	63919458	CGI_in_D2_UMR
chr11	63920509	63922450	CGI_in_D2_UMR
chr11	63923390	63923670	CGI_in_D2_UMR
chr11	63924379	63924667	CGI_in_D2_UMR
chr11	63925176	63925579	CGI_in_D2_UMR
chr11	64079259	64079688	CGI_in_D2_UMR
chr11	64435072	64436635	CGI_in_D2_UMR
chr11	64978825	64979382	CGI_in_D2_UMR
chr11	65162384	65162983	CGI_in_D2_UMR
chr11	65269835	65270263	CGI_in_D2_UMR
chr11	65787616	65788397	CGI_in_D2_UMR
chr11	65807181	65807498	CGI_in_D2_UMR
chr11	66168092	66168506	CGI_in_D2_UMR
chr11	66525225	66526886	CGI_in_D2_UMR
chr11	67052534	67052950	CGI_in_D2_UMR
chr11	67454957	67455972	CGI_in_D2_UMR
chr11	67921482	67922542	CGI_in_D2_UMR
chr11	68384928	68386726	CGI_in_D2_UMR
chr11	68387050	68387294	CGI_in_D2_UMR
chr11	68399534	68400614	CGI_in_D2_UMR
chr11	68432018	68432252	CGI_in_D2_UMR
chr11	68691299	68692234	CGI_in_D2_UMR
chr11	68852493	68853283	CGI_in_D2_UMR
chr11	68901414	68901898	CGI_in_D2_UMR
chr11	68967717	68968283	CGI_in_D2_UMR
chr11	69008297	69008533	CGI_in_D2_UMR
chr11	69039956	69040362	CGI_in_D2_UMR
chr11	69045640	69046110	CGI_in_D2_UMR
chr11	69059293	69060850	CGI_in_D2_UMR
chr11	69070706	69071062	CGI_in_D2_UMR
chr11	69088413	69089149	CGI_in_D2_UMR
chr11	69095156	69095360	CGI_in_D2_UMR
chr11	69117977	69118214	CGI_in_D2_UMR
chr11	69122148	69123102	CGI_in_D2_UMR
chr11	69134239	69134576	CGI_in_D2_UMR
chr11	69235602	69236622	CGI_in_D2_UMR
chr11	69323596	69324008	CGI_in_D2_UMR
chr11	69326279	69326842	CGI_in_D2_UMR
chr11	69332081	69332319	CGI_in_D2_UMR
chr11	69340313	69341045	CGI_in_D2_UMR
chr11	69368462	69369239	CGI_in_D2_UMR
chr11	69395199	69396220	CGI_in_D2_UMR
chr11	69409903	69411877	CGI_in_D2_UMR
chr11	69417984	69418322	CGI_in_D2_UMR
chr11	69546513	69546913	CGI_in_D2_UMR
chr11	69560008	69560394	CGI_in_D2_UMR
chr11	69579019	69579349	CGI_in_D2_UMR
chr11	69581407	69581695	CGI_in_D2_UMR
chr11	69604946	69605847	CGI_in_D2_UMR
chr11	69632775	69633566	CGI_in_D2_UMR
chr11	69662547	69662797	CGI_in_D2_UMR
chr11	69671234	69672624	CGI_in_D2_UMR
chr11	69681401	69682147	CGI_in_D2_UMR
chr11	69758113	69759319	CGI_in_D2_UMR
chr11	69766014	69766578	CGI_in_D2_UMR
chr11	69795499	69796039	CGI_in_D2_UMR
chr11	69800877	69801634	CGI_in_D2_UMR
chr11	69803625	69804428	CGI_in_D2_UMR
chr11	69834023	69834340	CGI_in_D2_UMR
chr11	69837088	69837859	CGI_in_D2_UMR
chr11	69846305	69846671	CGI_in_D2_UMR
chr11	69881010	69881431	CGI_in_D2_UMR
chr11	69901313	69902309	CGI_in_D2_UMR
chr11	69913830	69914564	CGI_in_D2_UMR
chr11	69920525	69921795	CGI_in_D2_UMR
chr11	69935339	69936437	CGI_in_D2_UMR
chr11	69947925	69948236	CGI_in_D2_UMR
chr11	69965385	69966864	CGI_in_D2_UMR
chr11	69981202	69981639	CGI_in_D2_UMR
chr11	69991472	69991848	CGI_in_D2_UMR
chr11	69995572	69997527	CGI_in_D2_UMR
chr11	70000405	70000989	CGI_in_D2_UMR
chr11	70021527	70021792	CGI_in_D2_UMR
chr11	70026854	70027135	CGI_in_D2_UMR
chr11	70213813	70214761	CGI_in_D2_UMR
chr11	70220439	70220681	CGI_in_D2_UMR
chr11	70226432	70226878	CGI_in_D2_UMR
chr11	70228975	70229457	CGI_in_D2_UMR
chr11	70229717	70229932	CGI_in_D2_UMR
chr11	70230341	70230660	CGI_in_D2_UMR
chr11	70237525	70238413	CGI_in_D2_UMR
chr11	70239632	70239850	CGI_in_D2_UMR
chr11	70409591	70410278	CGI_in_D2_UMR
chr11	70432434	70432891	CGI_in_D2_UMR
chr11	70451835	70452269	CGI_in_D2_UMR
chr11	70459543	70459769	CGI_in_D2_UMR
chr11	70540111	70540507	CGI_in_D2_UMR
chr11	70562702	70563196	CGI_in_D2_UMR
chr11	70646812	70647305	CGI_in_D2_UMR
chr11	70653725	70656236	CGI_in_D2_UMR
chr11	70669158	70669846	CGI_in_D2_UMR
chr11	70687654	70688177	CGI_in_D2_UMR
chr11	70699967	70700890	CGI_in_D2_UMR
chr11	70764079	70764602	CGI_in_D2_UMR
chr11	70844721	70845054	CGI_in_D2_UMR
chr11	70969564	70970021	CGI_in_D2_UMR
chr11	70982639	70983116	CGI_in_D2_UMR
chr11	71003871	71004619	CGI_in_D2_UMR
chr11	71019066	71019976	CGI_in_D2_UMR
chr11	71033181	71033484	CGI_in_D2_UMR
chr11	71750622	71751672	CGI_in_D2_UMR
chr11	72042198	72042405	CGI_in_D2_UMR
chr11	72051015	72051352	CGI_in_D2_UMR
chr11	72135300	72135760	CGI_in_D2_UMR
chr11	72206712	72207669	CGI_in_D2_UMR
chr11	72214904	72215645	CGI_in_D2_UMR
chr11	72266199	72267320	CGI_in_D2_UMR
chr11	72314388	72314632	CGI_in_D2_UMR
chr11	72361870	72362178	CGI_in_D2_UMR
chr11	72411131	72411894	CGI_in_D2_UMR
chr11	72441058	72441539	CGI_in_D2_UMR
chr11	72488845	72490209	CGI_in_D2_UMR
chr11	72607025	72608501	CGI_in_D2_UMR
chr11	72689802	72690332	CGI_in_D2_UMR
chr11	72795423	72796848	CGI_in_D2_UMR
chr11	72961075	72961596	CGI_in_D2_UMR
chr11	73018706	73019727	CGI_in_D2_UMR
chr11	73047667	73048396	CGI_in_D2_UMR
chr11	73137871	73138390	CGI_in_D2_UMR
chr11	73160238	73160574	CGI_in_D2_UMR
chr11	73176552	73177718	CGI_in_D2_UMR
chr11	73199334	73199761	CGI_in_D2_UMR
chr11	74522360	74523429	CGI_in_D2_UMR
chr11	74589731	74590417	CGI_in_D2_UMR
chr11	74610776	74611087	CGI_in_D2_UMR
chr11	74619243	74620034	CGI_in_D2_UMR
chr11	74637963	74638687	CGI_in_D2_UMR
chr11	74649241	74650013	CGI_in_D2_UMR
chr11	74723409	74724703	CGI_in_D2_UMR
chr11	74770764	74771134	CGI_in_D2_UMR
chr11	74829899	74832413	CGI_in_D2_UMR
chr11	74837648	74838752	CGI_in_D2_UMR
chr11	74896412	74898204	CGI_in_D2_UMR
chr11	74925445	74926404	CGI_in_D2_UMR
chr11	75165307	75169327	CGI_in_D2_UMR
chr11	75170259	75170615	CGI_in_D2_UMR
chr11	75172338	75173855	CGI_in_D2_UMR
chr11	75178612	75178864	CGI_in_D2_UMR
chr11	75193256	75195382	CGI_in_D2_UMR
chr11	75348086	75348599	CGI_in_D2_UMR
chr11	75454450	75454767	CGI_in_D2_UMR
chr11	75461507	75462316	CGI_in_D2_UMR
chr11	75486650	75487238	CGI_in_D2_UMR
chr11	75510203	75510808	CGI_in_D2_UMR
chr11	75531101	75532171	CGI_in_D2_UMR
chr11	75587972	75588609	CGI_in_D2_UMR
chr11	75630686	75631233	CGI_in_D2_UMR
chr11	75651485	75652026	CGI_in_D2_UMR
chr11	75655664	75656365	CGI_in_D2_UMR
chr11	75679121	75679708	CGI_in_D2_UMR
chr11	75732637	75733672	CGI_in_D2_UMR
chr11	75794962	75796258	CGI_in_D2_UMR
chr11	75966272	75967184	CGI_in_D2_UMR
chr11	75999940	76000210	CGI_in_D2_UMR
chr11	76027028	76028044	CGI_in_D2_UMR
chr11	76179501	76179921	CGI_in_D2_UMR
chr11	76201857	76202461	CGI_in_D2_UMR
chr11	76217134	76217718	CGI_in_D2_UMR
chr11	76243391	76243955	CGI_in_D2_UMR
chr11	76398442	76399292	CGI_in_D2_UMR
chr11	76407105	76407373	CGI_in_D2_UMR
chr11	76494492	76495221	CGI_in_D2_UMR
chr11	76571045	76571566	CGI_in_D2_UMR
chr11	76622237	76623850	CGI_in_D2_UMR
chr11	76846181	76847047	CGI_in_D2_UMR
chr11	76945520	76946099	CGI_in_D2_UMR
chr11	76997416	76997717	CGI_in_D2_UMR
chr11	76998402	76998840	CGI_in_D2_UMR
chr11	77078209	77078687	CGI_in_D2_UMR
chr11	77216004	77216692	CGI_in_D2_UMR
chr11	77348100	77348664	CGI_in_D2_UMR
chr11	77462258	77462799	CGI_in_D2_UMR
chr11	77467158	77467375	CGI_in_D2_UMR
chr11	77467785	77468042	CGI_in_D2_UMR
chr11	77489423	77490134	CGI_in_D2_UMR
chr11	77491710	77491914	CGI_in_D2_UMR
chr11	77493028	77493336	CGI_in_D2_UMR
chr11	77493562	77493993	CGI_in_D2_UMR
chr11	77512827	77513621	CGI_in_D2_UMR
chr11	77514905	77515988	CGI_in_D2_UMR
chr11	77607212	77608155	CGI_in_D2_UMR
chr11	77686950	77687833	CGI_in_D2_UMR
chr11	77763052	77763636	CGI_in_D2_UMR
chr11	77930886	77931638	CGI_in_D2_UMR
chr11	77982422	77983362	CGI_in_D2_UMR
chr11	77983936	77984392	CGI_in_D2_UMR
chr11	78032008	78032768	CGI_in_D2_UMR
chr11	78037972	78038225	CGI_in_D2_UMR
chr11	78080086	78080429	CGI_in_D2_UMR
chr11	78164980	78165865	CGI_in_D2_UMR
chr11	78176583	78177296	CGI_in_D2_UMR
chr11	78178213	78179010	CGI_in_D2_UMR
chr11	78183303	78183539	CGI_in_D2_UMR
chr11	78188606	78189478	CGI_in_D2_UMR
chr11	78245771	78246299	CGI_in_D2_UMR
chr11	78261417	78262363	CGI_in_D2_UMR
chr11	78301498	78301859	CGI_in_D2_UMR
chr11	78328302	78328825	CGI_in_D2_UMR
chr11	78343381	78343848	CGI_in_D2_UMR
chr11	78465658	78466108	CGI_in_D2_UMR
chr11	78490642	78491181	CGI_in_D2_UMR
chr11	78497021	78497463	CGI_in_D2_UMR
chr11	78511866	78512482	CGI_in_D2_UMR
chr11	78536006	78536748	CGI_in_D2_UMR
chr11	78550432	78551076	CGI_in_D2_UMR
chr11	78697066	78697572	CGI_in_D2_UMR
chr11	78751365	78751795	CGI_in_D2_UMR
chr11	78826446	78826855	CGI_in_D2_UMR
chr11	78924996	78925388	CGI_in_D2_UMR
chr11	79145639	79146666	CGI_in_D2_UMR
chr11	79254019	79254912	CGI_in_D2_UMR
chr11	79339192	79340229	CGI_in_D2_UMR
chr11	79590882	79591553	CGI_in_D2_UMR
chr11	79660415	79661069	CGI_in_D2_UMR
chr11	79704083	79704602	CGI_in_D2_UMR
chr11	79710878	79712224	CGI_in_D2_UMR
chr11	79962139	79962682	CGI_in_D2_UMR
chr11	79974224	79974486	CGI_in_D2_UMR
chr11	79992475	79993854	CGI_in_D2_UMR
chr11	80080766	80081053	CGI_in_D2_UMR
chr11	80089321	80089678	CGI_in_D2_UMR
chr11	80154031	80154685	CGI_in_D2_UMR
chr11	80209067	80209554	CGI_in_D2_UMR
chr11	80300847	80301762	CGI_in_D2_UMR
chr11	80377885	80378102	CGI_in_D2_UMR
[truncated: 17,716 more rows]
