# Supplementary material for: Whole Genome DNA Methylation Profiling of D2 Medium Spiny Neurons in Mouse Nucleus Accumbens Using Two Independent Library Preparation Methods
Source: Genes (Basel). 2022 Feb 6;13(2):306. doi: 10.3390/genes13020306 (PMC8872013; doi:10.3390/genes13020306)
Supplement: Supplementary file 1 [file genes-13-00306-s001.zip › Table_S6.xlsx]

## Sheet: Motif analysis of CGI and UMR
Table S6: Transcription factor motifs enriched in CGI/UMR regions
Group	Rank	P-value	% of Targets	% of Background	Matched motif(match score)
CGI inside UMR	1	1e-142	0.5384	0.4295	Elk4(ETS)/Hela-Elk4-ChIP-Seq(GSE31477)/Homer(0.754)
CGI inside UMR	2	1e-48	0.4681	0.4058	RELB/MA1117.1/Jaspar(0.704)
CGI inside UMR	3	1e-45	0.3913	0.3328	Elk1(ETS)/Hela-Elk1-ChIP-Seq(GSE31477)/Homer(0.704)
CGI inside UMR	4	1e-41	0.4139	0.3576	NRF(NRF)/Promoter/Homer(0.831)
CGI inside UMR	5	1e-36	0.5762	0.522	PB0106.1_Arid5a_2/Jaspar(0.620)
CGI inside UMR	6	1e-35	0.1107	0.0801	PB0143.1_Klf7_2/Jaspar(0.731)
CGI inside UMR	7	1e-34	0.0019	0.0001	ASCL1/MA1100.1/Jaspar(0.602)
CGI inside UMR	8	1e-33	0.3633	0.3142	Sp2(Zf)/HEK293-Sp2.eGFP-ChIP-Seq(Encode)/Homer(0.883)
CGI inside UMR	9	1e-28	0.0016	0.0001	PB0094.1_Zfp128_1/Jaspar(0.537)
CGI inside UMR	10	1e-28	0.0016	0.0001	POL001.1_MTE/Jaspar(0.523)
CGI inside UMR	11	1e-28	0.0016	0	ZEB1/MA0103.3/Jaspar(0.525)
CGI inside UMR	12	1e-26	0.0015	0.0001	POL004.1_CCAAT-box/Jaspar(0.577)
CGI inside UMR	13	1e-25	0.0018	0.0001	HIC1(Zf)/Treg-ZBTB29-ChIP-Seq(GSE99889)/Homer(0.648)
CGI inside UMR	14	1e-24	0.0015	0.0001	Unknown-ESC-element(?)/mES-Nanog-ChIP-Seq(GSE11724)/Homer(0.597)
CGI inside UMR	15	1e-24	0.0015	0.0001	IRF7/MA0772.1/Jaspar(0.709)
CGI inside UMR	16	1e-24	0.0015	0	PB0051.1_Osr2_1/Jaspar(0.500)
CGI inside UMR	17	1e-24	0.0015	0	Zic3(Zf)/mES-Zic3-ChIP-Seq(GSE37889)/Homer(0.635)
CGI inside UMR	18	1e-23	0.0017	0.0001	TCF3/MA0522.2/Jaspar(0.500)
CGI inside UMR	19	1e-23	0.0017	0.0001	Tcf3(HMG)/mES-Tcf3-ChIP-Seq(GSE11724)/Homer(0.621)
CGI inside UMR	20	1e-21	0.0013	0	KLF16/MA0741.1/Jaspar(0.676)
CGI inside UMR	21	1e-21	0.0013	0.0001	RBPJ/MA1116.1/Jaspar(0.593)
CGI inside UMR	22	1e-21	0.0013	0	PB0117.1_Eomes_2/Jaspar(0.532)
CGI inside UMR	23	1e-21	0.0013	0.0001	MAFG::NFE2L1/MA0089.1/Jaspar(0.563)
CGI inside UMR	24	1e-20	0.0024	0.0003	Hand1::Tcf3/MA0092.1/Jaspar(0.730)
CGI inside UMR	25	1e-20	0.0023	0.0002	PB0008.1_E2F2_1/Jaspar(0.579)
CGI inside UMR	26	1e-20	0.0018	0.0001	NRL/MA0842.1/Jaspar(0.559)
CGI inside UMR	27	1e-20	0.0015	0.0001	Hand1::Tcf3/MA0092.1/Jaspar(0.531)
CGI inside UMR	28	1e-20	0.0013	0	PB0133.1_Hic1_2/Jaspar(0.637)
CGI inside UMR	29	1e-18	0.0012	0	Smad2(MAD)/ES-SMAD2-ChIP-Seq(GSE29422)/Homer(0.625)
CGI inside UMR	30	1e-17	0.0014	0.0001	POL006.1_BREu/Jaspar(0.652)
CGI inside UMR	31	1e-17	0.0014	0.0001	ZEB1/MA0103.3/Jaspar(0.656)
CGI inside UMR	32	1e-16	0.0017	0.0002	Nr2f6(var.2)/MA0728.1/Jaspar(0.771)
CGI inside UMR	33	1e-16	0.0018	0.0002	PB0060.1_Smad3_1/Jaspar(0.606)
CGI inside UMR	34	1e-16	0.0013	0.0001	GLIS2/MA0736.1/Jaspar(0.620)
CGI inside UMR	35	1e-15	0.0013	0.0001	Hand2(bHLH)/Mesoderm-Hand2-ChIP-Seq(GSE61475)/Homer(0.623)
CGI inside UMR	36	1e-13	0.0013	0.0001	TFDP1/MA1122.1/Jaspar(0.613)
CGI inside UMR	37	1e-13	0.0013	0.0001	Pknox1(Homeobox)/ES-Prep1-ChIP-Seq(GSE63282)/Homer(0.684)
CGI inside UMR	38	1e-12	0.0011	0.0001	NR1H4/MA1110.1/Jaspar(0.652)
CGI inside UMR	39	1e-12	0.0013	0.0001	PB0128.1_Gcm1_2/Jaspar(0.534)
CGI outside of UMR	1	1e-74	0.4076	0.2376	CUX2/MA0755.1/Jaspar(0.643)
CGI outside of UMR	2	1e-53	0.0113	0.0001	ETV6/MA0645.1/Jaspar(0.614)
CGI outside of UMR	3	1e-47	0.408	0.2694	PB0024.1_Gcm1_1/Jaspar(0.660)
CGI outside of UMR	4	1e-46	0.0139	0.0002	ZNF354C/MA0130.1/Jaspar(0.520)
CGI outside of UMR	5	1e-42	0.3933	0.2634	PB0106.1_Arid5a_2/Jaspar(0.649)
CGI outside of UMR	6	1e-41	0.0092	0.0001	PB0009.1_E2F3_1/Jaspar(0.598)
CGI outside of UMR	7	1e-40	0.4471	0.3155	Sox10(HMG)/SciaticNerve-Sox3-ChIP-Seq(GSE35132)/Homer(0.676)
CGI outside of UMR	8	1e-40	0.4269	0.2976	PAX5/MA0014.3/Jaspar(0.719)
CGI outside of UMR	9	1e-32	0.0076	0.0001	NHLH1/MA0048.2/Jaspar(0.732)
CGI outside of UMR	10	1e-30	0.2903	0.1914	RUNX2/MA0511.2/Jaspar(0.821)
CGI outside of UMR	11	1e-26	0.3739	0.2729	PB0112.1_E2F2_2/Jaspar(0.737)
CGI outside of UMR	12	1e-21	0.0185	0.0028	E2F1(E2F)/Hela-E2F1-ChIP-Seq(GSE22478)/Homer(0.566)
CGI outside of UMR	13	1e-19	0.0109	0.0009	ZBTB12(Zf)/HEK293-ZBTB12.GFP-ChIP-Seq(GSE58341)/Homer(0.660)
CGI outside of UMR	14	1e-19	0.1513	0.0929	SCL(bHLH)/HPC7-Scl-ChIP-Seq(GSE13511)/Homer(0.644)
CGI outside of UMR	15	1e-17	0.0088	0.0006	ZNF415(Zf)/HEK293-ZNF415.GFP-ChIP-Seq(GSE58341)/Homer(0.690)
CGI outside of UMR	16	1e-17	0.1803	0.119	Arnt:Ahr(bHLH)/MCF7-Arnt-ChIP-Seq(Lo_et_al.)/Homer(0.758)
CGI outside of UMR	17	1e-17	0.1197	0.0702	POL008.1_DCE_S_I/Jaspar(0.749)
CGI outside of UMR	18	1e-16	0.1113	0.0654	ZNF354C/MA0130.1/Jaspar(0.662)
CGI outside of UMR	19	1e-15	0.0567	0.026	JUN/MA0488.1/Jaspar(0.769)
CGI outside of UMR	20	1e-14	0.0034	0	PH0112.1_Nkx2-3/Jaspar(0.631)
CGI outside of UMR	21	1e-14	0.0034	0	GCM2/MA0767.1/Jaspar(0.562)
CGI outside of UMR	22	1e-14	0.0202	0.0051	HINFP/MA0131.2/Jaspar(0.581)
CGI outside of UMR	23	1e-13	0.0718	0.0389	PH0162.1_Six2/Jaspar(0.690)
CGI outside of UMR	24	1e-12	0.0029	0	PBX3/MA1114.1/Jaspar(0.605)
UMR without CGI	1	1e-72	0.1535	0.0588	CTCF/MA0139.1/Jaspar(0.96)
UMR without CGI	2	1e-65	0.5929	0.4332	PB0075.1_Sp100_1/Jaspar(0.664)
UMR without CGI	3	1e-60	0.1099	0.0381	Rfx2(HTH)/LoVo-RFX2-ChIP-Seq(GSE49402)/Homer(0.982)
UMR without CGI	4	1e-45	0.4752	0.3448	PB0097.1_Zfp281_1/Jaspar(0.775)
UMR without CGI	5	1e-40	0.5184	0.394	MafA(bZIP)/Islet-MafA-ChIP-Seq(GSE30298)/Homer(0.736)
UMR without CGI	6	1e-39	0.4218	0.3045	Rhox11/MA0629.1/Jaspar(0.692)
UMR without CGI	7	1e-36	0.3727	0.2644	VSX1/MA0725.1/Jaspar(0.973)
UMR without CGI	8	1e-35	0.0327	0.0064	GFY-Staf(?,Zf)/Promoter/Homer(0.863)
UMR without CGI	9	1e-34	0.4573	0.345	ETV2/MA0762.1/Jaspar(0.765)
UMR without CGI	10	1e-30	0.1264	0.0662	NFkB-p65-Rel(RHD)/ThioMac-LPS-Expression(GSE23622)/Homer(0.722)
UMR without CGI	11	1e-30	0.241	0.1572	NFATC2/MA0152.1/Jaspar(0.644)
UMR without CGI	12	1e-30	0.3231	0.2289	Gfi1b/MA0483.1/Jaspar(0.633)
UMR without CGI	13	1e-30	0.0962	0.0451	ISL2/MA0914.1/Jaspar(0.645)
UMR without CGI	14	1e-26	0.3024	0.2159	PB0146.1_Mafk_2/Jaspar(0.713)
UMR without CGI	15	1e-26	0.2719	0.1895	Hmx1/MA0896.1/Jaspar(0.660)
UMR without CGI	16	1e-25	0.2367	0.16	POU5F1/MA1115.1/Jaspar(0.783)
UMR without CGI	17	1e-22	0.2304	0.1593	ZNF384/MA1125.1/Jaspar(0.851)
UMR without CGI	18	1e-21	0.2719	0.1962	PB0129.1_Glis2_2/Jaspar(0.830)
UMR without CGI	19	1e-21	0.326	0.2453	PB0192.1_Tcfap2e_2/Jaspar(0.704)
UMR without CGI	20	1e-21	0.0046	0.0001	POL004.1_CCAAT-box/Jaspar(0.625)
UMR without CGI	21	1e-20	0.0049	0.0001	MF0003.1_REL_class/Jaspar(0.588)
UMR without CGI	22	1e-20	0.4025	0.3184	LIN54/MA0619.1/Jaspar(0.812)
UMR without CGI	23	1e-18	0.0035	0	PB0128.1_Gcm1_2/Jaspar(0.637)
UMR without CGI	24	1e-18	0.0053	0.0002	ZNF416(Zf)/HEK293-ZNF416.GFP-ChIP-Seq(GSE58341)/Homer(0.717)
UMR without CGI	25	1e-17	0.0039	0.0001	ZBED1/MA0749.1/Jaspar(0.572)
UMR without CGI	26	1e-16	0.4043	0.3299	GATA6/MA1104.1/Jaspar(0.655)
UMR without CGI	27	1e-16	0.2353	0.1741	PB0092.1_Zbtb7b_1/Jaspar(0.683)
UMR without CGI	28	1e-16	0.0032	0	Spz1/MA0111.1/Jaspar(0.636)
UMR without CGI	29	1e-15	0.445	0.3697	KLF5/MA0599.1/Jaspar(0.790)
UMR without CGI	30	1e-13	0.0032	0	NFATC2/MA0152.1/Jaspar(0.650)
intergenic UMR without CGI	1	1e-57	0.1575	0.0296	CTCF/MA0139.1/Jaspar(0.95)
intergenic UMR without CGI	2	1e-38	0.3698	0.1841	PB0097.1_Zfp281_1/Jaspar(0.843)
intergenic UMR without CGI	3	1e-34	0.6559	0.4493	PH0044.1_Homez/Jaspar(0.782)
intergenic UMR without CGI	4	1e-33	0.3698	0.1952	PH0142.1_Pou1f1/Jaspar(0.704)
intergenic UMR without CGI	5	1e-28	0.314	0.1617	Lhx2(Homeobox)/HFSC-Lhx2-ChIP-Seq(GSE48068)/Homer(0.956)
intergenic UMR without CGI	6	1e-24	0.4961	0.3274	OTX1/MA0711.1/Jaspar(0.743)
intergenic UMR without CGI	7	1e-21	0.5654	0.4056	PB0138.1_Irf4_2/Jaspar(0.734)
intergenic UMR without CGI	8	1e-20	0.2514	0.1335	NFAT5/MA0606.1/Jaspar(0.664)
intergenic UMR without CGI	9	1e-20	0.0872	0.0247	Rfx2(HTH)/LoVo-RFX2-ChIP-Seq(GSE49402)/Homer(0.947)
intergenic UMR without CGI	10	1e-19	0.3765	0.238	NFATC2/MA0152.1/Jaspar(0.669)
intergenic UMR without CGI	11	1e-19	0.4179	0.275	Zfp281(Zf)/ES-Zfp281-ChIP-Seq(GSE81042)/Homer(0.813)
intergenic UMR without CGI	12	1e-19	0.1743	0.0802	POU2F2/MA0507.1/Jaspar(0.735)
intergenic UMR without CGI	13	1e-16	0.1922	0.0988	PB0119.1_Foxa2_2/Jaspar(0.655)
intergenic UMR without CGI	14	1e-16	0.1777	0.0888	ASCL1/MA1100.1/Jaspar(0.632)
intergenic UMR without CGI	15	1e-13	0.0816	0.0294	PB0168.1_Sox14_2/Jaspar(0.682)
intergenic UMR without CGI	16	1e-13	0.1709	0.091	ZNF384/MA1125.1/Jaspar(0.841)
intergenic UMR without CGI	17	1e-12	0.3374	0.2316	PB0056.1_Rfxdc2_1/Jaspar(0.761)
