# Supplementary material for: Whole Genome DNA Methylation Profiling of D2 Medium Spiny Neurons in Mouse Nucleus Accumbens Using Two Independent Library Preparation Methods
Source: Genes (Basel). 2022 Feb 6;13(2):306. doi: 10.3390/genes13020306 (PMC8872013; doi:10.3390/genes13020306)
Supplement: Supplementary file 1 [file genes-13-00306-s001.zip › Table_S7.xlsx]

## Sheet: CpGI KEGG analysis
Table S7: List of KEGG pathways enriched in genes associated with four categories of CGI / UMR regions
Category	KEGG pathway ID	Description	GeneRatio	p.adjust	Gene symbols
CGIinUMR	mmu05224	Breast cancer	128/4534	1.48e-17	Fzd7/Fzd5/Wnt6/Wnt10a/Akt3/Esr1/Hey2/Shc2/Fgf22/Gadd45b/Map2k2/Cdk4/Egfr/Fgf18/Flt4/Tcf7/Wnt3a/Wnt9a/Trp53/Dvl2/Rps6kb1/Erbb2/Brca1/Fzd2/Wnt9b/Wnt3/Axin2/Grb2/Sos2/Fos/Akt1/Jag2/E2f3/Shc3/Gadd45g/Polk/Pik3r1/Fgf10/Wnt5a/Fgf9/Fzd3/Rb1/Tnfsf11/Fzd6/Fzd6/Myc/Wnt7b/Wnt10b/Wnt1/Sp1/Mapk1/Dvl3/Hes1/Gsk3b/Dll1/Axin1/Cdkn1a/Notch3/Notch4/Sos1/Fzd8/Apc/Csnk1a1/Lrp5/Rps6kb2/Rps6kb2/Pten/Frat1/Frat2/Fgf8/Nf…
CGIinUMR	mmu04010	MAPK signaling pathway	226/4534	2.12e-17	Map4k4/Il1r1/Erbb4/Mapkapk2/Elk4/Akt3/Dusp10/Tgfb2/Tab2/Map3k5/Fgf22/Efna2/Mknk2/Gadd45b/Map2k2/Dusp6/Kitl/Rap1b/Ddit3/Erbb3/Egfr/Ppp3r1/Fgf18/Flt4/Mapk9/Mapk7/Map2k4/Trp53/Arrb2/Crk/Taok1/Nlk/Nf1/Cacna1g/Ngfr/Cacnb1/Erbb2/Dusp3/Map3k14/Mapt/Map3k3/Cacng4/Grb2/Rac3/Sos2/Ppm1a/Hspa2/Max/Pgf/Fos/Tgfb3/Rps6ka5/Akt1/Gadd45g/Fgfr4/Ntrk2/Mef2c/Rasa1/Rasgrf2/Map3k1/Fgf10/Flnb/Ppp3cb/Cacna2d3/Mapk8/Fgf9/…
CGIinUMR	mmu04144	Endocytosis	208/4534	2.72e-16	Arfgef1/Smap1/Arpc2/Agap1/Vps4b/Cxcr4/Dnm3/Vta1/Snx3/Vps26a/Pip5k1c/Washc4/Eea1/Mdm2/Agap2/Kif5a/Rnf41/Rab5b/Egfr/Rufy1/Arf1/Epn2/Ubb/Arrb2/Pld2/Rabep1/Git1/Rab11fip4/Ap2b1/Cltc/Epn3/Snf8/Wipf2/Rab5c/Vps25/Arf2/Smurf2/Cyth1/Chmp6/Hgs/Hgs/Rab10/Asap2/Snx6/Arf6/Hspa2/Amph/Cltb/Fgfr4/Grk6/Zfyve16/Chmp7/Dab2/Washc5/Asap1/Arfgap3/Arf3/Ap2m1/Acap2/Tfrc/Snx4/Cblb/Chmp2b/Igf2r/Rab11fip3/Rab11b/H2-K1/Hspa…
CGIinUMR	mmu04390	Hippo signaling pathway	132/4534	6.68e-16	Fzd7/Bmpr2/Fzd5/Wnt6/Wnt10a/Gli2/Trp53bp2/Tgfb2/Lats1/Lats1/Ccn2/Ctnna3/Amh/Nf2/Fbxw11/Wwc1/Ppp2ca/Tcf7/Wnt3a/Wnt9a/Llgl1/Dvl2/Dlg4/Ywhae/Fzd2/Wnt9b/Wnt3/Axin2/Llgl2/Birc5/Actg1/Csnk1d/Gdf7/Ywhaq/Id2/Sav1/Frmd6/Mpp5/Tgfb3/Bmp6/Nkd2/Dlg5/Wnt5a/Bmpr1a/Bmp4/Ajuba/Lats2/Fzd3/Ppp2r2a/Stk3/Ywhaz/Fzd6/Fzd6/Myc/Scrib/Csnk1e/Wnt7b/Wnt10b/Wnt1/Snai2/Dvl3/Dlg1/Gsk3b/Ppp2r1a/Axin1/Tead3/Ccnd3/Fzd8/Apc/Ctnna1…
CGIinUMR	mmu04550	Signaling pathways regulating pluripotency of stem cells	120/4534	7.15e-16	Fzd7/Bmpr2/Fzd5/Wnt6/Wnt10a/Inhbb/Akt3/Nodal/Tcf3/Map2k2/Lif/Meis1/Otx1/Tcf7/Hand1/Wnt3a/Wnt9a/Dvl2/Hoxb1/Pcgf2/Stat3/Fzd2/Wnt9b/Wnt3/Axin2/Grb2/Id2/Esrrb/Akt1/Jarid2/Id4/Fgfr4/Neurog1/Smad5/Pik3r1/Il6st/Isl1/Wnt5a/Bmpr1a/Bmp4/Fzd3/Lifr/Fzd6/Fzd6/Myc/Wnt7b/Mapk12/Mapk11/Wnt10b/Wnt1/Acvr1b/Mapk1/Dvl3/Gsk3b/Axin1/Mapk14/Mapk13/Fzd8/Apc/Smad4/Smad2/Jak2/Pcgf5/Pcgf6/Bmi1/Acvr2a/Rif1/Acvr1c/Pax6/Id1/S…
CGIinUMR	mmu04141	Protein processing in endoplasmic reticulum	136/4534	1.58e-15	Tram1/Bag2/Uggt1/Dnajb2/Bcl2/Edem3/Atf6/Capn2/Map3k5/Sec63/Dnajb12/Sar1a/Ube2d1/Derl3/Ube2g2/Ckap4/Os9/Ddit3/Rnf185/Xbp1/Sec61g/Erlec1/Mapk9/Canx/Sec24a/Sar1b/Skp1a/Derl2/Ube2g1/Ern1/Nploc4/P4hb/Pdia6/Sec23a/Hspa2/Eif2s1/Sel1l/Atxn3/Hsp90aa1/Ero1lb/Ssr1/Txndc5/Lman2/Ubqln1/Ngly1/Sec24c/Mapk8/Ero1l/Dnajc3/March6/Derl1/Atf4/Rbx1/Ufd1/Dnajb11/Prkn/Stub1/Rnf5/Atf6b/Hspa1b/Hspa1a/Hsp90ab1/Ubxn6/Sil1/U…
CGIinUMR	mmu04310	Wnt signaling pathway	134/4534	3.58e-15	Sox17/Fzd7/Fzd5/Wnt6/Wnt10a/Lgr6/Cacybp/Vangl2/4930444G20Rik/Rspo3/Lgr5/Wif1/Znrf3/Camk2b/Ppp3r1/Fbxw11/Mapk9/Skp1a/Tcf7/Wnt3a/Wnt9a/Trp53/Dvl2/Nlk/Sost/Fzd2/Wnt9b/Wnt3/Axin2/Notum/Rac3/Rock2/Daam1/Psen1/Sfrp4/Ror2/Nkd2/Ppp3cb/Wnt5a/Mapk8/Chd8/Nfatc4/Fzd3/Ppp3cc/Ctnnd2/Fzd6/Fzd6/Rspo2/Myc/Csnk1e/Cby1/Rbx1/Ep300/Wnt7b/Prickle1/Wnt10b/Wnt1/Crebbp/Dvl3/Senp2/Gsk3b/Axin1/Ppard/Csnk2b/Ccnd3/Bambi/Fzd8…
CGIinUMR	mmu05226	Gastric cancer	125/4534	1.07e-14	Fzd7/Fzd5/Wnt6/Wnt10a/Bcl2/Akt3/Tgfb2/Ctnna3/Shc2/Fgf22/Gadd45b/Map2k2/Cdk2/Egfr/Fgf18/Tcf7/Wnt3a/Wnt9a/Trp53/Dvl2/Rps6kb1/Erbb2/Jup/Fzd2/Wnt9b/Wnt3/Axin2/Grb2/Sos2/Tgfb3/Akt1/E2f3/Shc3/Gadd45g/Tert/Polk/Pik3r1/Fgf10/Rarb/Wnt5a/Fgf9/Fzd3/Rb1/Fzd6/Fzd6/Myc/Wnt7b/Wnt10b/Wnt1/Mapk1/Dvl3/Gsk3b/Axin1/Cdkn1a/Sos1/Fzd8/Apc/Ctnna1/Csnk1a1/Smad4/Smad2/Lrp5/Rps6kb2/Rps6kb2/Frat1/Frat2/Fgf8/Tcf7l2/Rxra/Ddb2…
CGIinUMR	mmu04360	Axon guidance	145/4534	1.44e-14	Sema4c/Nck2/Bmpr2/Epha4/Cxcr4/Enah/Plxna2/Fyn/Unc5b/Efna2/Ntn4/Plxnc1/Srgap1/Limk2/Camk2b/Ppp3r1/Slit3/Ntn1/Efnb3/Ssh2/Rac3/Gdf7/Rock2/Cfl2/Sema4d/Unc5a/Ptch1/Rasa1/Pik3r1/Ppp3cb/Wnt5a/Nfatc4/Fzd3/Dpysl2/Ppp3cc/Sema5a/Ptk2/Plxnb2/Rnd1/Mapk1/Ephb3/Pak2/Sema5b/Gsk3b/Boc/Epha6/Epha3/Robo1/Ntn3/Sema6b/Efna5/Myl12b/Rock1/Sema6a/Ablim3/Pard6g/Ssh3/Cfl1/Slit1/Sema4g/Ablim1/Ntng2/Pdk1/Pak6/Sema6d/Pak7/Sr…
CGIinUMR	mmu04110	Cell cycle	105/4534	7.42e-14	Mcm3/Orc2/Mcm6/Tgfb2/Hdac2/Cdk1/Gadd45b/Fzr1/Mdm2/Cdk4/Cdk2/Skp1a/Trp53/Ywhae/Cdc6/Ywhaq/Tgfb3/E2f3/Gadd45g/Cdc14b/Ccnh/Cdk7/Ccnb1/Rb1/Skp2/Skp2/Ywhaz/Rad21/Myc/Rbx1/Ep300/Smc1b/Espl1/Crebbp/Mcm4/Gsk3b/Pkmyt1/Cdkn1a/Ccnd3/Cdc23/Smad4/Smad2/Smc3/Orc4/Bub1b/Bub1/Anapc1/Pcna/E2f1/Rbl1/Ywhab/E2f5/Ccna2/Ccna1/Cdc14a/Ccne2/Cdkn2a/Cdkn2b/Orc1/Cdkn2c/Cdc20/Hdac1/Sfn/E2f2/Zbtb17/Mad2l2/Cdk6/Dbf4/Ywhah/Ana…
CGIinUMR	mmu04120	Ubiquitin mediated proteolysis	116/4534	7.64e-14	Ube2w/Eloc/Trip12/Ube2f/Cop1/Herc4/Ube2d1/Ube2g2/Aire/Cdc34/Pias4/Fzr1/Ube2n/Mdm2/Fancl/Fbxw11/Ube2b/Skp1a/Ube2g1/Trim37/Ube2z/Brca1/Smurf2/Ube2o/Socs3/Nhlrc1/Ube2ql1/Ercc8/Map3k1/Ube2e1/Ube2e2/Rhobtb2/Fbxo4/Skp2/Skp2/Ubr5/Rbx1/Mgrn1/Socs1/Ppil2/Ube2l3/Cblb/Prkn/Elob/Ube2i/Stub1/Cul7/Birc6/Cul2/Cdc23/Ube2d2a/Nedd4l/Pias2/Syvn1/Ddb1/Prpf19/Btrc/Ube2e3/Ddb2/Traf6/Anapc1/Ubox5/Itch/Ube2c/Fbxw7/Ube2q…
CGIinUMR	mmu05225	Hepatocellular carcinoma	138/4534	1.06e-13	Fzd7/Fzd5/Wnt6/Wnt10a/Mgst3/Akt3/Tgfb2/Gstt2/Smarcb1/Shc2/Gadd45b/Map2k2/Txnrd1/Cdk4/Smarcc2/Egfr/Tcf7/Wnt3a/Wnt9a/Trp53/Dvl2/Rps6kb1/Smarce1/Fzd2/Wnt9b/Wnt3/Smarcd2/Axin2/Grb2/Actg1/Sos2/Dpf3/Tgfb3/Akt1/E2f3/Shc3/Gadd45g/Tert/Polk/Pik3r1/Wnt5a/Fzd3/Rb1/Fzd6/Fzd6/Myc/Wnt7b/Arid2/Wnt10b/Wnt1/Smarcd1/Mapk1/Dvl3/Gsk3b/Arid1b/Phf10/Axin1/Cdkn1a/Sos1/Fzd8/Apc/Csnk1a1/Smad4/Smad2/Lrp5/Gstp1/Gstp1/Rps6k…
CGIinUMR	mmu04722	Neurotrophin signaling pathway	103/4534	1.59e-13	Irs1/Bcl2/Mapkapk2/Akt3/Psen2/Map3k5/Foxo3/Shc2/Map2k2/Matk/Prdm4/Frs2/Rap1b/Camk2b/Mapk9/Mapk7/Trp53/Crk/Ywhae/Ngfr/Map3k3/Grb2/Arhgdia/Kidins220/Nfkbia/Sos2/Psen1/Calm1/Rps6ka5/Akt1/Shc3/Ntrk2/Zfp369/Pik3r1/Map3k1/Prkcd/Mapk8/Atf4/Mapk12/Mapk11/Irak4/Mapk1/Crkl/Gsk3b/Rps6ka2/Pdpk1/Arhgdig/Mapk14/Mapk13/Nfkbie/Sos1/Calm2/Camk4/Rela/Bad/Rapgef1/Traf6/Bdnf/Shc4/Plcg1/Pik3ca/Ntrk1/Ngf/Nras/Rap1a/So…
CGIinUMR	mmu01522	Endocrine resistance	83/4534	1.76e-13	Bcl2/Akt3/Esr1/Shc2/Map2k2/Mdm2/Cdk4/Adcy1/Egfr/Mapk9/Ncor1/Trp53/Rps6kb1/Med1/Erbb2/Grb2/Adcy3/Sos2/Fos/Akt1/Jag2/E2f3/Shc3/Adcy2/Pik3r1/Mapk8/Rb1/Adcy8/Ptk2/Bik/Mapk12/Mapk11/Adcy6/Sp1/Adcy9/Mapk1/Adcy5/Dll1/Mapk14/Mapk13/Cdkn1a/Notch3/Notch4/Sos1/Hbegf/Rps6kb2/Rps6kb2/Bad/Notch1/Dll4/Shc4/Jag1/E2f1/Src/Mmp9/Ncoa3/Gnas/Pik3ca/Notch2/Nras/Prkacb/Cdkn2a/Jun/Cdkn2c/Pik3r3/Pik3r3/E2f2/Mtor/Pik3cd/B…
CGIinUMR	mmu05220	Chronic myeloid leukemia	70/4534	4.45e-13	Akt3/Tgfb2/Hdac2/Bcr/Shc2/Gadd45b/Map2k2/Mdm2/Cdk4/Trp53/Crk/Stat5b/Stat5a/Grb2/Nfkbia/Sos2/Tgfb3/Akt1/E2f3/Shc3/Gadd45g/Polk/Pik3r1/Rb1/Myc/Mapk1/Crkl/Runx1/Cdkn1a/Sos1/Smad4/Rela/Bad/Chuk/Ddb2/Shc4/Bcl2l1/E2f1/Mecom/Pik3ca/Nras/Nfkb1/Tgfbr1/Cdkn2a/Pik3r3/Pik3r3/Hdac1/E2f2/Pik3cd/Cdk6/Ctbp1/Ptpn11/Braf/Gadd45a/Raf1/Cdkn1b/Tgfb1/Akt2/Bax/Gab2/Ctbp2/Hras/Ccnd1/Ikbkb/Pik3r2/Pik3r2/Cbl/Smad3/Map2k1/…
CGIinUMR	mmu05205	Proteoglycans in cancer	158/4534	6.23e-13	Fzd7/Fzd5/Erbb4/Wnt6/Wnt10a/Ihh/Twist2/Gpc1/Ppp1r12b/Akt3/Tgfb2/Esr1/Ank3/Map2k2/Timp3/Ppp1r12a/Frs2/Mdm2/Erbb3/Cd63/Camk2b/Egfr/Wnt3a/Wnt9a/Trp53/Rps6kb1/Mir10a/Erbb2/Stat3/Fzd2/Wnt9b/Wnt3/Itgb3/Ddx5/Grb2/Actg1/Sdc1/Rock2/Twist1/Sos2/Hif1a/Akt1/Ptch1/Ctsl/Pik3r1/Flnb/Wnt5a/Fzd3/Drosha/Sdc2/Fzd6/Fzd6/Myc/Ptk2/Wnt7b/Mapk12/Mapk11/Wnt10b/Wnt1/Eif4b/Itga5/Tfap4/Nudt16l1/Mapk1/Itgb5/Tiam1/Ezr/Pdpk1/I…
CGIinUMR	mmu05010	Alzheimer disease	238/4534	9.27e-13	Rb1cc1/Cox5b/Casp8/Fzd7/Ndufs1/Fzd5/Wnt6/Wnt10a/Tuba4a/Irs1/Ndufa10/Atf6/Sdhc/Ndufs2/Akt3/Psen2/Capn2/Map3k5/Mcu/Nrbf2/Nrbf2/Atp5d/Ndufs7/Uqcr11/Map2k2/Apaf1/Ndufa12/Kif5a/Ddit3/Ndufa4l2/Lrp1/Atp5b/Xbp1/Ppp3r1/Rtn4/Mapk9/Vdac1/Wnt3a/Wnt9a/Ulk2/Dvl2/Atp2a3/Nos2/Cdk5r1/Atp5g1/Becn1/Fzd2/Wnt9b/Wnt3/Mapt/Ern1/Axin2/Wipi1/Grin2c/Adam17/Eif2s1/Psen1/Calm1/Klc1/Akt1/Tubal3/Chrm3/Uqcrfs1/Tubb2a/Tubb2b/Nd…
CGIinUMR	mmu04150	mTOR signaling pathway	125/4534	1.71e-12	Atp6v1h/Stradb/Fzd7/Fzd5/Wnt6/Wnt10a/Irs1/Cab39/Eif4e2/Akt3/Sgk1/Ddit4/Stk11/Map2k2/Castor1/Grb10/Nprl3/Fnip1/Wnt3a/Wnt9a/Flcn/Ulk2/Dvl2/Rps6kb1/Fzd2/Wnt9b/Wnt3/Strada/Grb2/Rptor/Lpin1/Atp6v1c2/Sos2/Akt1/Tbc1d7/Pik3r1/Wnt5a/Fzd3/Prkaa1/Rictor/Skp2/Skp2/Atp6v1c1/Atp6v1c1/Fzd6/Fzd6/Deptor/Prr5/Wnt7b/Wnt10b/Wnt1/Eif4b/Mapk1/Dvl3/Gsk3b/Atp6v1a/Rps6ka2/Pdpk1/Mlst8/Telo2/Atp6v1g2/Lpin2/Sos1/Fzd8/Seh1l/…
CGIinUMR	mmu05017	Spinocerebellar ataxia	83/4534	7.81e-12	Rb1cc1/Akt3/Grm1/Map3k5/Tbpl1/Nrbf2/Nrbf2/Slc1a6/Grin3b/Xbp1/Mapk9/Ulk2/Atp2a3/Becn1/Ern1/Wipi1/Grin2c/Pum2/Atxn3/Akt1/Atxn1/Pik3r1/Mapk8/Atg14/Atxn10/Atg101/Sp1/Grin2a/Opa1/Tbp/Itpr3/Pik3c3/Afg3l2/Sptbn2/Kat5/Atg2a/Atg2a/Plcb3/Gnaq/Vldlr/Twnk/Grin1/Traf2/Ambra1/Plcb2/Nop56/Plcb1/Plcb4/Rbpjl/Pik3ca/Trpc3/Kcnd3/Gtf2b/Grin3a/Oma1/Dab1/Pik3r3/Pik3r3/Pum1/Pum1/Mtor/Pik3cd/Reln/Rbpj/Ulk1/Atxn2/Atp2a2/…
CGIinUMR	mmu04140	Autophagy - animal	111/4534	2.37e-11	Rb1cc1/Cflar/Irs1/Atg16l1/Atg4b/Bcl2/Akt3/Atg5/Ddit4/Nrbf2/Nrbf2/Stk11/Map2k2/Dapk3/Tbk1/Mtmr3/Rab1a/Mapk9/Ppp2ca/Ulk2/Gabarap/Rps6kb1/Mtmr4/Becn1/Ern1/Wipi1/Rptor/Hif1a/Eif2s1/Zfyve1/Akt1/Dapk1/Ctsl/Atg10/Wdr41/Pik3r1/Prkcd/Mapk8/Atg14/Ctsb/Prkaa1/Deptor/Atg101/Mapk1/Rubcn/Atg3/Pdpk1/Mlst8/Pik3c3/Rps6kb2/Rps6kb2/Atg2a/Atg2a/Bad/Pten/Prkcq/Tsc1/Tank/Ambra1/Traf6/Eif2ak4/Bcl2l1/Trp53inp2/Pik3ca/Ra…
CGIinUMR	mmu05212	Pancreatic cancer	68/4534	2.55e-11	Stat1/Ralb/Akt3/Tgfb2/Gadd45b/Cdk4/Egfr/Mapk9/Trp53/Pld2/Rps6kb1/Erbb2/Stat3/Rac3/Tgfb3/Akt1/Rala/E2f3/Gadd45g/Polk/Pik3r1/Mapk8/Rb1/Mapk1/Cdkn1a/Vegfa/Ralbp1/Smad4/Smad2/Rps6kb2/Rps6kb2/Rela/Bad/Chuk/Ralgds/Ddb2/Rad51/Bcl2l1/E2f1/Pld1/Pik3ca/Nfkb1/Tgfbr1/Cdkn2a/Jak1/Pik3r3/Pik3r3/E2f2/Cdc42/Casp9/Mtor/Pik3cd/Cdk6/Rac1/Brca2/Braf/Gadd45a/Tgfa/Raf1/Tgfb1/Akt2/Bax/Ccnd1/Ikbkb/Pik3r2/Pik3r2/Smad3/Ma…
CGIinUMR	mmu05211	Renal cell carcinoma	62/4534	3.18e-11	Eloc/Fh1/Akt3/Tgfb2/Map2k2/Rap1b/Flcn/Crk/Grb2/Egln3/Sos2/Hif1a/Tgfb3/Akt1/Pik3r1/Pdgfb/Rbx1/Ep300/Crebbp/Mapk1/Crkl/Pak2/Elob/Cdkn1a/Vegfa/Sos1/Epas1/Cul2/Bad/Rapgef1/Pak6/Pak7/Pik3ca/Arnt/Nras/Rap1a/Jun/Pik3r3/Pik3r3/Slc2a1/Cdc42/Pik3cd/Ptpn11/Rac1/Met/Braf/Tgfa/Vhl/Raf1/Tgfb1/Egln2/Akt2/Arnt2/Pak1/Hras/Pik3r2/Pik3r2/Gab1/Egln1/Ets1/Map2k1/Pik3cb/Tfe3/Araf
CGIinUMR	mmu05210	Colorectal cancer	75/4534	4.07e-10	Bcl2/Ralb/Akt3/Tgfb2/Gadd45b/Map2k2/Egfr/Mapk9/Tcf7/Trp53/Rps6kb1/Axin2/Grb2/Birc5/Rac3/Sos2/Fos/Tgfb3/Akt1/Rala/Gadd45g/Polk/Pik3r1/Appl1/Mapk8/Myc/Mapk1/Gsk3b/Axin1/Cdkn1a/Sos1/Msh2/Msh6/Apc/Pmaip1/Smad4/Smad2/Rps6kb2/Rps6kb2/Bad/Tcf7l2/Ralgds/Ddb2/Bcl2l11/Pik3ca/Nras/Lef1/Tgfbr1/Jun/Pik3r3/Pik3r3/Casp9/Mtor/Pik3cd/Areg/Rac1/Braf/Cycs/Gadd45a/Tcf7l1/Tgfa/Raf1/Bbc3/Tgfb1/Akt2/Bax/Hras/Ccnd1/Casp…
CGIinUMR	mmu04934	Cushing syndrome	123/4534	4.17e-10	Fzd7/Creb1/Fzd5/Wnt6/Wnt10a/Fh1/Kcnk2/Map2k2/Gna11/Rap1b/Cdk4/Cdk2/Camk2b/Adcy1/Egfr/Tcf7/Wnt3a/Wnt9a/Rasd1/Dvl2/Cacna1g/Fzd2/Wnt9b/Wnt3/Crhr1/Axin2/Pomc/Adcy3/Ahr/E2f3/Adcy2/Pde8b/Wnt5a/Fzd3/Rb1/Fzd6/Fzd6/Adcy8/Atf4/Cacna1i/Wnt7b/Adcy6/Wnt10b/Wnt1/Kmt2d/Nr4a1/Sp1/Adcy9/Mapk1/Dvl3/Adcy5/Wdr5b/Gsk3b/Cacna1h/Axin1/Itpr3/Cdkn1a/Atf6b/Fzd8/Apc/Aip/Aip/Men1/Men1/Plcb3/Gnaq/Tcf7l2/Wdr5/Nr5a1/Atf2/Creb3…
CGIinUMR	mmu04068	FoxO signaling pathway	104/4534	4.38e-10	Sgk3/Irs1/Akt3/Tgfb2/Grm1/Sgk1/Foxo3/Sirt1/Stk11/Gadd45b/Map2k2/S1pr4/Mdm2/Agap2/Cdk2/Egfr/Mapk9/Slc2a4/Gabarap/Nlk/Stat3/Grb2/Sos2/Tgfb3/Akt1/Gadd45g/Homer1/Ccnb1/Pik3r1/Plk2/Mapk8/Pck2/Prkaa1/Skp2/Skp2/Fbxo32/Fbxo32/Csnk1e/Ep300/Mapk12/Mapk11/Prkag1/Crebbp/Usp7/Mapk1/Bcl6/Pdpk1/Mapk14/Mapk13/Cdkn1a/Sos1/Smad4/Pten/Chuk/Cat/Bcl2l11/Stk4/Pik3ca/Plk4/Plk4/Foxo1/Prkab2/Nras/S1pr1/Tgfbr1/Cdkn2b/Prka…
CGIinUMR	mmu04015	Rap1 signaling pathway	157/4534	5.2e-10	Farp2/Ralb/Rassf5/Akt3/Enah/Adora2a/Fgf22/Efna2/Map2k2/Kitl/Rap1b/Adcy1/Egfr/Fgf18/Flt4/Rapgef6/Adora2b/Pfn1/Crk/Ngfr/Itga2b/Itgb3/Actg1/Rac3/Adcy3/Dock4/Prkd1/Sipa1l1/Pgf/Calm1/Evl/Akt1/Rapgef5/Rala/Fgfr4/Pfn3/Adcy2/F2r/Pik3r1/Fgf10/Fgf9/Adcy8/Pdgfb/Mapk12/Mapk11/Adcy6/Adcy9/Grin2a/Mapk1/Crkl/Adcy5/Tiam1/Afdn/Mapk14/Mapk13/Vegfa/Vav1/Efna5/Prkd3/Calm2/Pard6g/Sipa1/Rasgrp2/Rasgrp2/Plcb3/Vegfb/Gna…
CGIinUMR	mmu05223	Non-small cell lung cancer	59/4534	6.78e-10	Rassf5/Akt3/Foxo3/Gadd45b/Map2k2/Cdk4/Egfr/Trp53/Erbb2/Stat5b/Stat5a/Stat3/Grb2/Sos2/Akt1/E2f3/Gadd45g/Polk/Pik3r1/Fhit/Rarb/Rb1/Mapk1/Pdpk1/Cdkn1a/Alk/Sos1/Eml4/Bad/Rxra/Ddb2/E2f1/Plcg1/Stk4/Pik3ca/Nras/Cdkn2a/Pik3r3/Pik3r3/E2f2/Casp9/Pik3cd/Cdk6/Braf/Gadd45a/Tgfa/Raf1/Prkcg/Prkcg/Akt2/Bax/Prkcb/Hras/Ccnd1/Pik3r2/Pik3r2/Jak3/Plcg2/Map2k1/Pik3cb/Rassf1/Araf
CGIinUMR	mmu01521	EGFR tyrosine kinase inhibitor resistance	68/4534	1.11e-09	Eif4e2/Bcl2/Akt3/Foxo3/Shc2/Map2k2/Erbb3/Egfr/Nf1/Rps6kb1/Erbb2/Stat3/Grb2/Sos2/Akt1/Shc3/Pik3r1/Pdgfb/Mapk1/Gsk3b/Vegfa/Sos1/Nrg2/Rps6kb2/Rps6kb2/Bad/Jak2/Pten/Shc4/Bcl2l11/Bcl2l1/Src/Plcg1/Pik3ca/Fgf2/Pdgfc/Il6ra/Nras/Eif4e/Rps6/Jak1/Pik3r3/Pik3r3/Mtor/Pik3cd/Fgfr3/Pdgfra/Kdr/Pdgfa/Met/Braf/Tgfa/Raf1/Prkcg/Prkcg/Akt2/Bax/Igf1r/Prkcb/Fgfr2/Hras/Gas6/Eif4ebp1/Nrg1/Pik3r2/Pik3r2/Gab1/Plcg2/Pdgfd/M…
CGIinUMR	mmu04520	Adherens junction	62/4534	2e-09	Farp2/Fyn/Wasf1/Ctnna3/Ptprb/Egfr/Tcf7/Nlk/Erbb2/Baiap2/Actg1/Rac3/Acp1/Actn1/Vcl/Lmo7/Ep300/Crebbp/Snai2/Mapk1/Nectin3/Afdn/Csnk2b/Fer/Ptprm/Ctnna1/Smad4/Sorbs1/Tcf7l2/Ptprj/Csnk2a1/Src/Snai1/Ptpn1/Lef1/Ssx2ip/Map3k7/Tgfbr1/Ptprf/Wasf2/Cdc42/Yes1/Actb/Rac1/Wasf3/Met/Wasl/Tcf7l1/Ctnna2/Nectin2/Actn4/Tjp1/Igf1r/Iqgap1/Insr/Fgfr1/Cdh1/Pard3/Nectin1/Smad3/Tgfbr2/Ctnnb1
CGIinUMR	mmu05215	Prostate cancer	81/4534	3.48e-09	Creb1/Bcl2/Akt3/Map2k2/Mdm2/Cdk2/Egfr/Tcf7/Trp53/Erbb2/Grb2/Nfkbia/Sos2/Hsp90aa1/Akt1/E2f3/Pik3r1/Nkx3-1/Rb1/Pdgfb/Atf4/Ep300/Crebbp/Mapk1/Etv5/Gsk3b/Erg/Tmprss2/Pdpk1/Cdkn1a/Hsp90ab1/Srd5a2/Sos1/Zeb1/Gstp1/Gstp1/Rela/Bad/Pten/Chuk/Tcf7l2/Creb3l1/Spint1/E2f1/Mmp9/Pik3ca/Foxo1/Pdgfc/Insrr/Nras/Lef1/Nfkb1/Ccne2/Creb3/Pik3r3/Pik3r3/E2f2/Casp9/Mtor/Pik3cd/Pdgfra/Pdgfa/Creb3l2/Braf/Creb5/Tcf7l1/Tgfa/R…
CGIinUMR	mmu05202	Transcriptional misregulation in cancer	136/4534	3.79e-09	Eya1/Fev/Pax3/Per2/Slc45a3/Elk4/H3f3a/Hdac2/Jmjd1c/Jmjd1c/Tcf3/Dot1l/Gadd45b/Dusp6/Mdm2/Hmga2/Ddit3/Ewsr1/Igfbp3/Meis1/Rel/Tlx3/Ncor1/Trp53/Taf15/Ngfr/Rara/Jup/Etv4/Ddx5/H3f3b/Aspscr1/Mycn/Id2/Etv1/Six1/Six4/Max/Fut8/Bcl11b/Hist1h3h/Hist1h3i/Hist1h3g/Hist1h3f/Hist1h3e/Hist1h3d/Hist1h3c/Hist1h3b/Gadd45g/Mef2c/Polk/Myc/Ptk2/Atf1/Itgb7/Sp1/Etv5/Bcl6/Nfkbiz/Runx1/Erg/Tmprss2/Baiap3/Cdkn1a/Runx2/Supt3…
CGIinUMR	mmu04935	Growth hormone synthesis, secretion and action	92/4534	5.21e-09	Stat1/Creb1/Irs1/Akt3/Shc2/Map2k2/Gna11/Socs2/Adcy1/Igfbp3/Mapk9/Map2k4/Crk/Stat5b/Stat5a/Stat3/Sstr2/Grb2/Socs3/Adcy3/Sstr1/Sos2/Fos/Akt1/Shc3/Adcy2/Pik3r1/Map3k1/Mapk8/Ghr/Adcy8/Ptk2/Atf4/Ep300/Mapk12/Mapk11/Adcy6/Crebbp/Adcy9/Socs1/Mapk1/Crkl/Sst/Adcy5/Gsk3b/Itpr3/Mapk14/Mapk13/Atf6b/Sos1/Plcb3/Gnaq/Jak2/Atf2/Creb3l1/Plcb2/Shc4/Plcb1/Plcb4/Plcg1/Gnas/Ghsr/Pik3ca/Nras/Gnai3/Prkacb/Creb3/Pik3r3/…
CGIinUMR	mmu04928	Parathyroid hormone synthesis, secretion and action	86/4534	5.28e-09	Creb1/Bcl2/Gna11/Cyp27b1/Naca/Adcy1/Egfr/Arrb2/Pld2/Sost/Slc9a3r1/Adcy3/Fos/Adcy2/Mef2c/Pde4d/Mmp14/Tnfsf11/Adcy8/Atf4/Vdr/Adcy6/Sp1/Adcy9/Mapk1/Adcy5/Mmp25/Itpr3/Cdkn1a/Atf6b/Runx2/Egr1/Hbegf/Lrp5/Plcb3/Gnaq/Gata3/Rxra/Nr4a2/Atf2/Creb3l1/Plcb2/Plcb1/Plcb4/Mmp24/Mafb/Cyp24a1/Gnas/Pld1/Arhgef11/Mef2d/Gnai3/Prkacb/Mmp16/Creb3/Pde4b/Gnai1/Slc34a2/Mmp17/Gna12/Kl/Creb3l2/Braf/Creb5/Raf1/Fgf23/Lrp6/Itp…
CGIinUMR	mmu04218	Cellular senescence	136/4534	6.44e-09	Mapkapk2/Rassf5/Akt3/Lin9/Capn2/Tgfb2/Foxo3/Mcu/Sirt1/Cdk1/Gadd45b/Map2k2/Mdm2/Cdk4/Cdk2/Igfbp3/Hus1/Ppp3r1/Fbxw11/Vdac1/Rad50/Trp53/Zfp36l1/Tgfb3/Calm1/Akt1/E2f3/Gadd45g/Ccnb1/Pik3r1/Ppp3cb/Vdac2/Nfatc4/Gata4/Ppp3cc/Rb1/Rad1/Myc/Mapk12/Mapk11/Mapk1/Itpr3/Mapk14/Mapk13/Cdkn1a/H2-K1/H2-D1/H2-Q1/H2-Q2/H2-Q4/H2-Q6/H2-Q9/H2-Q10/H2-T22/H2-Bl/H2-T-ps/Gm8909/H2-T3/Ccnd3/Zfp36l2/Calm2/Smad2/Nfatc1/Ppp1ca…
CGIinUMR	mmu05012	Parkinson disease	173/4534	6.73e-09	Cox5b/Ndufs1/Tuba4a/Psmd1/Ndufa10/Atf6/Sdhc/Ndufs2/Map3k5/Mcu/Adora2a/Ube2g2/Atp5d/Ndufs7/Uqcr11/Apaf1/Ndufa12/Kif5a/Ddit3/Ndufa4l2/Atp5b/Xbp1/Camk2b/Mapk9/Vdac1/Ubb/Trp53/Ube2g1/Psmd11/Atp5g1/Psmd3/Mapt/Ern1/Psmd12/Psma6/Psma3/Eif2s1/Psmc1/Calm1/Klc1/Tubal3/Psma2/Uqcrfs1/Tubb2a/Tubb2b/Drd1/Ndufs6/Sdha/Cox7c/Ndufs4/Psmd6/Vdac2/Ppif/Mapk8/Psmc6/Psmb5/Cox6c/Ndufb9/Cyc1/Txn2/Atf4/Ndufa6/Tuba1b/Tuba1…
CGIinUMR	mmu04919	Thyroid hormone signaling pathway	93/4534	6.95e-09	Ncoa2/Stat1/Pfkfb2/Atp1b1/Akt3/Esr1/Hdac2/Slc16a10/Med16/Map2k2/Mdm2/Ncor1/Trp53/Atp1b2/Atp2a3/Med13/Med1/Thra/Itgb3/Actg1/Hif1a/Akt1/Pfkp/Pik3r1/Thrb/Bmp4/Gata4/Med4/Tbc1d4/Med30/Myc/Ep300/Crebbp/Mapk1/Gsk3b/Rcan1/Pdpk1/Notch3/Notch4/Rcan2/Kat2b/Hdac3/Bad/Plcb3/Plce1/Notch1/Rxra/Med27/Itgav/Plcb2/Plcb1/Plcb4/Src/Plcg1/Ncoa3/Pik3ca/Foxo1/Med12l/Notch2/Atp1a1/Nras/Prkacb/Pik3r3/Pik3r3/Slc2a1/Hdac1…
CGIinUMR	mmu04012	ErbB signaling pathway	70/4534	9.43e-09	Nck2/Erbb4/Abl2/Akt3/Shc2/Map2k2/Erbb3/Camk2b/Egfr/Mapk9/Map2k4/Crk/Rps6kb1/Erbb2/Stat5b/Stat5a/Grb2/Sos2/Akt1/Shc3/Pik3r1/Mapk8/Nrg3/Myc/Ptk2/Mapk1/Crkl/Pak2/Gsk3b/Cblb/Cdkn1a/Sos1/Nrg2/Hbegf/Rps6kb2/Rps6kb2/Bad/Pak6/Shc4/Pak7/Src/Plcg1/Pik3ca/Nras/Camk2d/Jun/Pik3r3/Pik3r3/Mtor/Pik3cd/Areg/Braf/Tgfa/Raf1/Cdkn1b/Prkcg/Prkcg/Akt2/Pak1/Prkcb/Hras/Map2k7/Eif4ebp1/Nrg1/Pik3r2/Pik3r2/Gab1/Plcg2/Cbl/Nr…
CGIinUMR	mmu04211	Longevity regulating pathway	74/4534	1.04e-08	Rb1cc1/Creb1/Irs1/Eif4e2/Adipor1/Akt3/Sesn1/Foxo3/Atg5/Sirt1/Stk11/Adcy1/Trp53/Rps6kb1/Rptor/Adcy3/Akt1/Adcy2/Pik3r1/Appl1/Prkaa1/Adcy8/Atf4/Adcy6/Prkag1/Atg101/Adcy9/Adcy5/Atf6b/Ehmt2/Camk4/Rps6kb2/Rps6kb2/Rela/Ehmt1/Tsc1/Atf2/Creb3l1/Cat/Pik3ca/Foxo1/Prkab2/Nras/Nfkb1/Eif4e/Prkacb/Creb3/Prkaa2/Pik3r3/Pik3r3/Sesn2/Mtor/Pik3cd/Rheb/Prkag2/Ulk1/Prkab1/Camkk2/Kl/Creb3l2/Creb5/Pparg/Adipor2/Akt2/Bax…
CGIinUMR	mmu05217	Basal cell carcinoma	55/4534	1.67e-08	Fzd7/Fzd5/Wnt6/Wnt10a/Gli2/Gadd45b/Tcf7/Wnt3a/Wnt9a/Trp53/Dvl2/Fzd2/Wnt9b/Wnt3/Axin2/Gli3/Gadd45g/Ptch1/Polk/Wnt5a/Bmp4/Fzd3/Fzd6/Fzd6/Wnt7b/Wnt10b/Wnt1/Dvl3/Gsk3b/Axin1/Cdkn1a/Fzd8/Apc/Sufu/Tcf7l2/Ddb2/Bmp2/Wnt2b/Lef1/Ptch2/Wnt4/Dvl1/Fzd1/Fzd9/Wnt2/Smo/Gadd45a/Tcf7l1/Wnt7a/Wnt5b/Bax/Kif7/Fzd4/Wnt11/Hhip/Ctnnb1
CGIinUMR	mmu04071	Sphingolipid signaling pathway	96/4534	1.92e-08	Sgpp2/Bcl2/Adora1/Akt3/Degs1/Ppp2r5a/Map3k5/Fyn/Smpd2/Sgpl1/Map2k2/S1pr4/Mapk9/Ppp2ca/Trp53/Pld2/Sphk1/Rac3/Rock2/Ppp2r3c/Ppp2r5e/Sgpp1/Sptlc2/Degs2/Ppp2r5c/Akt1/S1pr3/Sptlc1/Pik3r1/Mapk8/Ppp2r2a/Mapk12/Mapk11/Cers5/Abcc1/Mapk1/Ppp2r1a/Pdpk1/Mapk14/Mapk13/Ppp2r5d/Prkce/Rock1/Rela/Ppp2r5b/Ppp2r5b/Plcb3/Gnaq/Sgms1/Pten/Traf2/Cers6/Plcb2/Plcb1/Plcb4/Pld1/Pik3ca/Cers2/Nras/Gnai3/S1pr1/Sgms2/Sgms2/Nfk…
CGIinUMR	mmu05213	Endometrial cancer	51/4534	3.6e-08	Akt3/Foxo3/Ctnna3/Gadd45b/Map2k2/Egfr/Tcf7/Trp53/Erbb2/Axin2/Grb2/Sos2/Akt1/Gadd45g/Polk/Pik3r1/Myc/Mapk1/Gsk3b/Pdpk1/Axin1/Cdkn1a/Sos1/Apc/Ctnna1/Bad/Pten/Tcf7l2/Ddb2/Pik3ca/Nras/Lef1/Pik3r3/Pik3r3/Casp9/Pik3cd/Braf/Gadd45a/Tcf7l1/Ctnna2/Raf1/Akt2/Bax/Hras/Ccnd1/Pik3r2/Pik3r2/Cdh1/Map2k1/Pik3cb/Mlh1/Ctnnb1/Araf
CGIinUMR	mmu04330	Notch signaling pathway	48/4534	4.5e-08	Psen2/Hey2/Hdac2/Dtx3/Maml1/Dvl2/Rfng/Adam17/Psen1/Numb/Snw1/Jag2/Atxn1/Ep300/Crebbp/Dvl3/Hes1/Dtx3l/Dll1/Notch3/Notch4/Kat2b/Dtx4/Notch1/Cir1/Dll4/Jag1/Rbpjl/Hey1/Maml3/Aph1a/Notch2/Heyl/Hdac1/Hes5/Dvl1/Ctbp1/Rbpj/Dtx1/Ncor2/Dtx2/Lfng/Numbl/Dll3/Ctbp2/Atxn1l/Aph1b/Aph1c
CGIinUMR	mmu04910	Insulin signaling pathway	106/4534	5.01e-08	Irs1/Eif4e2/Akt3/Shc2/Mknk2/Map2k2/Socs2/Gck/Mapk9/Srebf1/Slc2a4/Inpp5k/Crk/Flot2/Acaca/Rps6kb1/Prkar1a/Grb2/Exoc7/Socs3/Rptor/Fasn/Prkar2b/Sos2/Pygl/Calm1/Akt1/Shc3/Pik3r1/Mapk8/Ppp1r3e/Pck2/Prkaa1/Prkag1/Socs1/Mapk1/Crkl/Gsk3b/Cblb/Pdpk1/Flot1/Trip10/Sos1/Rhoq/Calm2/Rps6kb2/Rps6kb2/Ppp1ca/Ppp1ca/Bad/Ppp1r3c/Sorbs1/Tsc1/Rapgef1/Shc4/Pygb/Ptpn1/Ppp1r3d/Prkci/Pik3ca/Foxo1/Pklr/Prkab2/Nras/Eif4e/Pr…
CGIinUMR	mmu04714	Thermogenesis	161/4534	5.72e-08	Cox5b/Ndufs1/Creb1/Ndufa10/Sdhc/Ndufs2/Cox20/Cox20/Map3k5/Smarcb1/Atp5d/Ndufs7/Uqcr11/Sirt6/Ndufa12/Frs2/Ndufa4l2/Atp5b/Smarcc2/Adcy1/Acsl6/Rps6kb1/Atp5g1/Smarce1/Smarcd2/Grb2/Rptor/Actg1/Adcy3/Sos2/Cox16/Dpf3/Uqcrfs1/Adcy2/Ndufs6/Sdha/Cox7c/Ndufs4/Prkaa1/Cox6c/Ndufb9/Adcy8/Cyc1/Ndufa6/Mapk12/Mapk11/Adcy6/Prkag1/Smarcd1/Cox14/Atp5g2/Adcy9/Adcy5/Ndufb4/Cox17/Atp5j/Atp5o/Arid1b/Rps6ka2/Mlst8/Ndufb1…
CGIinUMR	mmu04810	Regulation of actin cytoskeleton	152/4534	8.32e-08	Arhgef4/Abi2/Arpc2/Cxcr4/Ppp1r12b/Enah/Wasf1/Fgf22/Map2k2/Pip5k1c/Ppp1r12a/Pip4k2c/Itga7/Limk2/Egfr/Fgf18/Cyfip2/Myh10/Pfn1/Crk/Ssh2/Git1/Itga3/Itga2b/Itgb3/Itgb4/Baiap2/Actg1/Rac3/Rock2/Scin/Cfl2/Sos2/Actn1/Itgb8/Chrm3/Fgfr4/Pfn3/F2r/Iqgap2/Pik3r1/Fgf10/Vcl/Fgf9/Spata13/Diaph3/Ptk2/Myh9/Pdgfb/Itgb7/Itga5/Mapk1/Crkl/Pak2/Itgb5/Mylk/Tiam1/Ezr/Vav1/Myl12b/Sos1/Rock1/Apc/Diaph1/Ppp1ca/Ppp1ca/Ssh3/Cf…
CGIinUMR	mmu05165	Human papillomavirus infection	238/4534	1.07e-07	Atp6v1h/Stat1/Casp8/Fzd7/Creb1/Fzd5/Wnt6/Wnt10a/Hes6/Lamc2/Lamc1/Akt3/Ppp2r5a/Tbpl1/Hey2/Hdac2/Col6a2/Map2k2/Mdm2/Tbk1/Cdk4/Stat2/Cdk2/Itga7/Egfr/Maml1/Ppp2ca/Tcf7/Irf1/Wnt3a/Wnt9a/Llgl1/Hes7/Trp53/Dvl2/Rps6kb1/Itga3/Atp6v0a1/Tubg1/Tubg2/Itga2b/Fzd2/Wnt9b/Wnt3/Itgb3/Axin2/Slc9a3r1/Grb2/Llgl2/Itgb4/Rfng/Atp6v1c2/Lamb1/Ppp2r3c/Sos2/Ppp2r5e/Mpp5/Psen1/Psmc1/Ppp2r5c/Traf3/Akt1/Itgb8/Tert/Pik3r1/Wnt5a…
CGIinUMR	mmu05016	Huntington disease	183/4534	1.07e-07	Rb1cc1/Cox5b/Actr1b/Dnah7c/Dnah7a/Casp8/Ndufs1/Creb1/Tuba4a/Ndufa10/Sdhc/Ndufs2/Kcnj10/Map3k5/Tbpl1/Hdac2/Nrbf2/Nrbf2/Tfam/Polr2e/Atp5d/Ndufs7/Uqcr11/Apaf1/Ndufa12/Kif5a/Dctn2/Ndufa4l2/Atp5b/Mapk9/Vdac1/Ulk2/Dnah9/Dnah2/Trp53/Polr2a/Dlg4/Ap2b1/Cltc/Atp5g1/Hap1/Becn1/Ern1/Wipi1/Actr10/Dnal1/Rcor1/Klc1/Dnah11/Tubal3/Uqcrfs1/Tubb2a/Tubb2b/Cltb/Ndufs6/Sdha/Cox7c/Ndufs4/Vdac2/Ppif/Mapk8/Atg14/Slc1a3/C…
CGIinUMR	mmu05203	Viral carcinogenesis	160/4534	1.88e-07	Casp8/Creb1/Hdac4/Mapkapk2/Traf5/Traf5/Tbpl1/Hdac2/Egr2/Egr2/Cdk1/Mdm2/Cdk4/Cdk2/Rel/Hist3h2ba/Trp53/Ywhae/Stat5b/Stat5a/Stat3/Grb2/Ywhaq/Hdac9/Scin/Nfkbia/Actn1/Snw1/Gtf2a1/Psmc1/Traf3/Hist1h2bl/Hist1h2bm/Hist1h4j/Hist1h4k/Hist1h2bn/Hist1h4i/Hist1h2bj/Hist1h4h/Hist1h2bh/Hist1h4f/Hist1h4d/Hist1h4c/Hist1h2bb/Hist1h4b/Hist1h4a/Syk/Hnrnpk/Gtf2h2/Pik3r1/Il6st/Egr3/Rb1/Skp2/Skp2/Ywhaz/Scrib/Atf4/Ep300…
CGIinUMR	mmu04014	Ras signaling pathway	160/4534	2.93e-07	Ralb/Rassf5/Rgl1/Abl2/Rasal2/Akt3/Shc2/Fgf22/Efna2/Gng7/Map2k2/Kitl/Rap1b/Tbk1/Rab5b/Egfr/Rel/Fgf18/Flt4/Mapk9/Pld2/Ksr1/Nf1/Ngfr/Rab5c/Grb2/Rac3/Arf6/Sos2/Pgf/Calm1/Akt1/Rapgef5/Gng4/Rala/Exoc2/Shc3/Fgfr4/Ntrk2/Rasa1/Rasgrf2/Pik3r1/Fgf10/Mapk8/Fgf9/Pla2g6/Pdgfb/Grin2a/Pla2g10/Mapk1/Pak2/Tiam1/Ets2/Afdn/Gng13/Rasal3/Rgl2/Vegfa/Rab5a/Efna5/Ralbp1/Sos1/Calm2/Rela/Rasgrp2/Rasgrp2/Bad/Vegfb/Htr7/Plce…
CGIinUMR	mmu04114	Oocyte meiosis	90/4534	3.65e-07	Ppp2r5a/Fbxo5/Cdk1/Cdk2/Camk2b/Adcy1/Ppp3r1/Cpeb4/Fbxw11/Ppp2ca/Skp1a/Ywhae/Adcy3/Ywhaq/Ppp2r5e/Calm1/Ppp2r5c/Adcy2/Ccnb1/Ppp3cb/Ppp3cc/Fbxo43/Ywhaz/Adcy8/Rbx1/Smc1b/Mapk12/Mapk11/Adcy6/Espl1/Adcy9/Mapk1/Adcy5/Rps6ka2/Ppp2r1a/Pkmyt1/Itpr3/Mapk14/Mapk13/Ppp2r5d/Sgo1/Spdya/Calm2/Cdc23/Ppp1ca/Ppp1ca/Ppp2r5b/Ppp2r5b/Cpeb3/Cpeb3/Btrc/Slk/Smc3/Bub1/Anapc1/Ywhab/Camk2d/Ppp3ca/Prkacb/Mos/Ccne2/Cdc20/Rps6…
CGIinUMR	mmu05218	Melanoma	59/4534	4.87e-07	Akt3/Fgf22/Gadd45b/Map2k2/Mdm2/Cdk4/Egfr/Fgf18/Trp53/Akt1/E2f3/Gadd45g/Polk/Pik3r1/Fgf10/Fgf9/Rb1/Pdgfb/Mapk1/Cdkn1a/Bad/Pten/Fgf8/Ddb2/E2f1/Pik3ca/Fgf2/Pdgfc/Nras/Cdkn2a/Pik3r3/Pik3r3/E2f2/Pik3cd/Cdk6/Pdgfra/Fgf5/Pdgfa/Met/Braf/Gadd45a/Raf1/Fgf23/Akt2/Bax/Igf1r/Hras/Fgf3/Fgf4/Fgf15/Ccnd1/Fgfr1/Fgf20/Pik3r2/Pik3r2/Cdh1/Pdgfd/Map2k1/Pik3cb/Araf/Fgf16
CGIinUMR	mmu04070	Phosphatidylinositol signaling system	76/4534	6.1e-07	Inpp4a/Inpp1/Dgkd/Ppip5k2/Pik3c2b/Itpkb/Ipmk/Pip5k1c/Pip4k2c/Dgka/Mtmr3/Inpp5k/Mtmr4/Dgke/Calm1/Itpk1/Ippk/Pik3r1/Mtmr6/Dgkh/Pi4ka/Dgkg/Synj1/Synj2/Itpr3/Calm2/Pik3c3/Impa2/Plcb3/Pip5k1b/Pten/Plce1/Pi4k2a/Pip4k2a/Inpp5e/Dgkz/Plcb2/Itpka/Ppip5k1/Cds2/Plcb1/Plcb4/Plcg1/Impa1/Pik3ca/Pip5k1a/Impad1/Pip4p2/Pik3r3/Pik3r3/Pik3cd/Pi4k2b/Cds1/Dgkq/Dgki/Mtmr14/Itpr2/Prkcg/Prkcg/Calm3/Itpkc/Inppl1/Pik3c2a/P…
CGIinUMR	mmu04916	Melanogenesis	77/4534	8.48e-07	Fzd7/Creb1/Fzd5/Wnt6/Wnt10a/Map2k2/Kitl/Camk2b/Adcy1/Tcf7/Wnt3a/Wnt9a/Dvl2/Fzd2/Wnt9b/Wnt3/Pomc/Adcy3/Calm1/Adcy2/Wnt5a/Fzd3/Fzd6/Fzd6/Adcy8/Ep300/Wnt7b/Adcy6/Wnt10b/Wnt1/Crebbp/Adcy9/Mapk1/Dvl3/Adcy5/Gsk3b/Calm2/Fzd8/Plcb3/Gnaq/Tcf7l2/Creb3l1/Plcb2/Plcb1/Plcb4/a/a/Gnas/Nras/Wnt2b/Gnai3/Camk2d/Lef1/Prkacb/Creb3/Wnt4/Dvl1/Fzd1/Gnai1/Kit/Fzd9/Wnt2/Creb3l2/Tcf7l1/Wnt7a/Raf1/Wnt5b/Prkcg/Prkcg/Calm3/F…
CGIinUMR	mmu04914	Progesterone-mediated oocyte maturation	70/4534	1.54e-06	Akt3/Cdk1/Fzr1/Cdk2/Adcy1/Cpeb4/Stk10/Mapk9/Adcy3/Hsp90aa1/Akt1/Adcy2/Ccnb1/Pik3r1/Mapk8/Adcy8/Mapk12/Mapk11/Adcy6/Adcy9/Mapk1/Adcy5/Rps6ka2/Pkmyt1/Mapk14/Mapk13/Hsp90ab1/Spdya/Cdc23/Cpeb3/Cpeb3/Bub1/Anapc1/Pik3ca/Ccna2/Ccna1/Gnai3/Prkacb/Mos/Pik3r3/Pik3r3/Rps6ka1/Mad2l2/Pik3cd/Gnai1/Cpeb2/Anapc4/Anapc7/Anapc5/Mad1l1/Braf/Mad2l1/Raf1/Akt2/Igf1r/Cpeb1/Pde3b/Plk1/Kif22/Cdc16/Pik3r2/Pik3r2/Prkaca/Ad…
CGIinUMR	mmu04210	Apoptosis	99/4534	1.88e-06	Cflar/Casp8/Tuba4a/Bcl2/Akt3/Parp1/Capn2/Map3k5/Lmnb2/Gadd45b/Map2k2/Apaf1/Ddit3/Mapk9/Trp53/Sept4/Map3k14/Ern1/Birc5/Actg1/Nfkbia/Eif2s1/Fos/Akt1/Tubal3/Ripk1/Gadd45g/Ctsl/Pik3r1/Il3ra/Mapk8/Parp2/Ctsb/Tnfrsf10b/Atf4/Tuba1b/Tuba1c/Mapk1/Pdpk1/Itpr3/Daxx/Lmnb1/Pmaip1/Ctsf/Rela/Capn1/Bad/Chuk/Casp7/Traf2/Sptan1/Endog/Dab2ip/Bcl2l11/Bcl2l1/Ctsz/Pik3ca/Ntrk1/Lmna/Mcl1/Ngf/Nras/Casp6/Nfkb1/Jun/Pik3r3…
CGIinUMR	mmu05161	Hepatitis B	115/4534	1.95e-06	Stat1/Casp8/Creb1/Bcl2/Akt3/Tgfb2/Tab2/Egr2/Egr2/Map2k2/Apaf1/Tbk1/Stat2/Cdk2/Mapk9/Map2k4/Trp53/Stat5b/Stat5a/Stat3/Grb2/Birc5/Ywhaq/Nfkbia/Sos2/Fos/Tgfb3/Traf3/Akt1/E2f3/Pik3r1/Map3k1/Mapk8/Nfatc4/Egr3/Rb1/Ywhaz/Myc/Tab1/Atf4/Ep300/Mapk12/Mapk11/Irak4/Crebbp/Mapk1/Ifnar1/Mapk14/Mapk13/Cdkn1a/Atf6b/Sos1/Smad4/Nfatc1/Rela/Bad/Ddb1/Jak2/Chuk/Atf2/Ddb2/Creb3l1/Traf6/Pcna/E2f1/Src/Ywhab/Mmp9/Nfatc2/…
CGIinUMR	mmu05222	Small cell lung cancer	71/4534	2.07e-06	Bcl2/Lamc2/Lamc1/Akt3/Traf5/Traf5/Gadd45b/Apaf1/Cdk4/Cdk2/Trp53/Traf4/Nos2/Itga3/Itga2b/Lamb1/Nfkbia/Max/Traf3/Akt1/E2f3/Cks2/Gadd45g/Polk/Pik3r1/Fhit/Rarb/Rb1/Skp2/Skp2/Myc/Ptk2/Cdkn1a/Lama1/Lama3/Rela/Pten/Chuk/Traf2/Rxra/Itga6/Itgav/Ddb2/Traf6/Bcl2l1/E2f1/Lama5/Pik3ca/Cks1b/Nfkb1/Ccne2/Cdkn2b/Pik3r3/Pik3r3/E2f2/Zbtb17/Casp9/Pik3cd/Cdk6/Cycs/Gadd45a/Cdkn1b/Akt2/Ccne1/Bax/Ccnd1/Col4a1/Ikbkb/Casp…
CGIinUMR	mmu04540	Gap junction	67/4534	2.31e-06	Tuba4a/Grm1/Cdk1/Map2k2/Gna11/Adcy1/Egfr/Mapk7/Grb2/Csnk1d/Adcy3/Sos2/Tubal3/Tubb2a/Tubb2b/Drd1/Adcy2/Adcy8/Pdgfb/Adcy6/Tuba1b/Tuba1c/Adcy9/Mapk1/Adcy5/Itpr3/Tubb5/Tubb4a/Sos1/Map3k2/Tubb6/Plcb3/Gnaq/Prkg1/Adrb1/Tubb4b/Plcb2/Plcb1/Plcb4/Src/Gnas/Pdgfc/Gucy1b1/Nras/Gnai3/Prkacb/Lpar1/Gnai1/Pdgfra/Prkg2/Pdgfa/Raf1/Itpr2/Prkcg/Prkcg/Tjp1/Prkcb/Hras/Prkaca/Adcy7/Tubb3/Gucy1a2/Pdgfd/Drd2/Map2k5/Map2k1…
CGIinUMR	mmu04728	Dopaminergic synapse	98/4534	2.51e-06	Creb1/Kcnj9/Akt3/Ppp2r5a/Gng7/Kif5a/Camk2b/Mapk9/Ppp2ca/Arrb2/Ppp1r1b/Ppp2r3c/Ppp2r5e/Fos/Calm1/Ppp2r5c/Akt1/Gng4/Drd1/Ppp3cb/Mapk8/Ppp2r2a/Ppp3cc/Atf4/Mapk12/Mapk11/Grin2a/Comt/Comt/Adcy5/Gsk3b/Kcnj6/Ppp2r1a/Gng13/Itpr3/Mapk14/Mapk13/Atf6b/Ppp2r5d/Calm2/Kif5b/Gnal/Ppp1ca/Ppp1ca/Ppp2r5b/Ppp2r5b/Plcb3/Gnaq/Slc18a2/Cacna1b/Kif5c/Kcnj3/Atf2/Creb3l1/Plcb2/Plcb1/Plcb4/Gnas/Gnb4/Gnai3/Camk2d/Ppp3ca/Gng…
CGIinUMR	mmu04213	Longevity regulating pathway - multiple species	51/4534	2.55e-06	Irs1/Akt3/Hdac2/Foxo3/Atg5/Eif4ebp2/Sirt1/Adcy1/Rps6kb1/Rptor/Adcy3/Hspa2/Akt1/Adcy2/Pik3r1/Prkaa1/Adcy8/Adcy6/Prkag1/Adcy9/Adcy5/Sod1/Hspa1b/Hspa1a/Rps6kb2/Rps6kb2/Cat/Foxa2/Pik3ca/Foxo1/Prkab2/Nras/Prkacb/Prkaa2/Pik3r3/Pik3r3/Hdac1/Mtor/Pik3cd/Prkag2/Prkab1/Akt2/Igf1r/Clpb/Hras/Insr/Irs2/Pik3r2/Pik3r2/Prkaca/Adcy7/Hspa8/Pik3cb/Irs4
CGIinUMR	mmu04115	p53 signaling pathway	57/4534	2.62e-06	Casp8/Bcl2/Mdm4/Cop1/Perp/Sesn1/Aifm2/Cdk1/Gadd45b/Apaf1/Mdm2/Cdk4/Cdk2/Igfbp3/Ccng1/Trp53/Ppm1d/Rrm2/Siva1/Gadd45g/Ccnb1/Rrm2b/Adgrb1/Gtse1/Cdkn1a/Ccnd3/Pmaip1/Pten/Rprm/Ddb2/Bcl2l1/Zmat3/Ccne2/Cdkn2a/Sesn2/Sfn/Casp9/Trp73/Cdk6/Ccng2/Cycs/Gadd45a/Bid/Ccnd2/Bbc3/Ccne1/Bax/Ccnd1/Casp3/Siah1a/Sesn3/Chek1/Ei24/Atm/Ccnb2/Atr/Siah1b
CGIinUMR	mmu04931	Insulin resistance	82/4534	3.32e-06	Creb1/Irs1/Akt3/Gfpt2/Mapk9/Srebf1/Slc2a4/Rps6kb1/Stat3/Mlx/Socs3/Nfkbia/Pygl/Akt1/Pik3r1/Prkcd/Mapk8/Ppp1r3e/Pck2/Tbc1d4/Prkaa1/Ppara/Prkag1/Gsk3b/Rps6ka2/Pdpk1/Prkce/Ppargc1b/Cpt1a/Rps6kb2/Rps6kb2/Ppp1ca/Ppp1ca/Rela/Pten/Ppp1r3c/Oga/Prkcq/Slc27a4/Ptpa/Creb3l1/Slc27a2/Pygb/Trib3/Ptpn1/Ppp1r3d/Pik3ca/Foxo1/Crtc2/Slc27a3/Prkab2/Nfkb1/Creb3/Prkaa2/Pik3r3/Pik3r3/Ptprf/Slc2a1/Rps6ka1/Mtor/Pik3cd/Prkc…
CGIinUMR	mmu04152	AMPK signaling pathway	92/4534	3.41e-06	Stradb/Creb1/Irs1/Cab39/Pfkfb2/Adipor1/Akt3/Ppp2r5a/Foxo3/Sirt1/Pfkl/Stk11/Eef2/Ppp2ca/Srebf1/Slc2a4/Acaca/Rps6kb1/Strada/Rptor/Fasn/Rab10/Ppp2r3c/Ppp2r5e/Ppp2r5c/Akt1/Pfkp/Hmgcr/Pik3r1/Pck2/Ppp2r2a/Prkaa1/Prkag1/Ppp2r1a/Pdpk1/Rab11b/Ppp2r5d/Cpt1a/Rps6kb2/Rps6kb2/Ppp2r5b/Ppp2r5b/Scd3/Scd2/Pfkfb3/Tsc1/Rab14/Creb3l1/Pik3ca/Ccna2/Foxo1/Ccna1/Crtc2/Prkab2/Rab2a/Map3k7/Creb3/Lepr/Prkaa2/Pik3r3/Pik3r3/…
CGIinUMR	mmu05132	Salmonella infection	149/4534	3.71e-06	Casp8/Arpc2/Bcl2/Akt3/Acbd3/Tab2/Gcc2/Gcc2/Map2k2/Rab5b/Cyfip2/Mapk9/Skp1a/Tcf7/Arf1/Map2k4/Myh10/Pfn1/Rilp/Dynll2/Rab5c/Plekhm1/Arf2/Exoc7/Cyth1/Actg1/Rhob/Rock2/Nfkbia/Arf6/Fos/Dync1h1/Hsp90aa1/Klc1/Akt1/Rala/Exoc2/Ripk1/Pfn3/Snx18/Flnb/Mapk8/Exoc5/Kpna3/Tnfrsf10b/Myc/Gsdmd/Myh9/Txn2/Tab1/Mapk12/Mapk11/Irak4/Fgd4/Mapk1/Kpna1/Snx9/Dynlt1a/Dynlt1f/Mapk14/Mapk13/Hsp90ab1/Rab5a/Myl12b/Pik3c3/Cd14/K…
CGIinUMR	mmu00562	Inositol phosphate metabolism	58/4534	3.78e-06	Inpp4a/Inpp1/Pik3c2b/Itpkb/Fig4/Ipmk/Pip5k1c/Pip4k2c/Mtmr3/Inpp5k/Mtmr4/Aldh6a1/Itpk1/Ippk/Mtmr6/Pi4ka/Synj1/Synj2/Pik3c3/Impa2/Plcb3/Pip5k1b/Minpp1/Pten/Plce1/Pi4k2a/Pip4k2a/Inpp5e/Pip5kl1/Plcb2/Itpka/Plcb1/Plcb4/Plcg1/Impa1/Pik3ca/Plch1/Pip5k1a/Impad1/Pik3cd/Plch2/Pi4k2b/Mtmr14/Itpkc/Inppl1/Pik3c2a/Inpp5f/Inpp5a/Mtmr7/Isyna1/Inpp4b/Plcg2/Mtmr2/Pik3cb/Plcd1/Sacm1l/Ocrl/Mtmr1
CGIinUMR	mmu04666	Fc gamma R-mediated phagocytosis	69/4534	4.07e-06	Arpc2/Fcgr4/Akt3/Marcks/Wasf1/Plpp2/Pip5k1c/Limk2/Pld2/Crk/Rps6kb1/Sphk1/Asap2/Scin/Cfl2/Arf6/Akt1/Amph/Syk/Pik3r1/Plpp1/Prkcd/Myo10/Asap1/Pla2g6/Mapk1/Crkl/Vav1/Prkce/Bin1/Rps6kb2/Rps6kb2/Cfl1/Pip5k1b/Vav2/Gsn/Arpc5l/Hck/Plcg1/Pld1/Pik3ca/Pip5k1a/Vav3/Lyn/Plpp3/Pik3r3/Pik3r3/Marcksl1/Wasf2/Asap3/Cdc42/Pik3cd/Arpc3/Limk1/Rac1/Arpc1b/Wasf3/Raf1/Prkcg/Prkcg/Vasp/Akt2/Sphk2/Gab2/Pak1/Inppl1/Prkcb/Pi…
CGIinUMR	mmu05231	Choline metabolism in cancer	74/4534	4.6e-06	Lypla1/Dgkd/Akt3/Wasf1/Plpp2/Map2k2/Pip5k1c/Dgka/Egfr/Mapk9/Slc22a5/Slc22a21/Slc22a4/Pld2/Rps6kb1/Dgke/Grb2/Rac3/Sos2/Hif1a/Fos/Akt1/Pik3r1/Plpp1/Mapk8/Dgkh/Pdgfb/Sp1/Mapk1/Dgkg/Pcyt1a/Slc22a3/Pdpk1/Slc5a7/Sos1/Chka/Rps6kb2/Rps6kb2/Pip5k1b/Ralgds/Tsc1/Dgkz/Gpcpd1/Plcg1/Pld1/Pik3ca/Pdgfc/Pip5k1a/Nras/Slc44a5/Slc44a1/Jun/Plpp3/Pik3r3/Pik3r3/Wasf2/Mtor/Pik3cd/Rheb/Pdgfra/Dgkq/Pdgfa/Rac1/Wasf3/Dgki/R…
CGIinUMR	mmu04710	Circadian rhythm	28/4534	4.63e-06	Npas2/Creb1/Per2/Cry1/Fbxw11/Skp1a/Per1/Nr1d1/Csnk1d/Fbxl3/Prkaa1/Csnk1e/Rbx1/Prkag1/Rorb/Btrc/Cry2/Prkab2/Prkaa2/Per3/Prkag2/Clock/Prkab1/Cul1/Bhlhe40/Bhlhe41/Arntl/Rora
CGIinUMR	mmu04350	TGF-beta signaling pathway	72/4534	4.91e-06	Bmpr2/Inhbb/Tgfb2/Nodal/Amh/Ppp2ca/Skp1a/Rps6kb1/Nog/Smurf2/Gdf7/Id2/Tgfb3/Bmp6/Id4/Smad5/Zfyve16/Fst/Bmpr1a/Bmp4/Myc/Rbx1/Ep300/Acvr1b/Sp1/Crebbp/Mapk1/Chrd/Rgmb/Ppp2r1a/Tgif1/Ltbp1/Bambi/Rock1/Smad4/Smad2/Rps6kb2/Rps6kb2/Acvr2a/Acvr1c/Grem1/Fbn1/Bmp2/Id1/Tgif2/Rbl1/Bmp7/E2f5/Smad9/Pitx2/Bmpr1b/Gdf6/Tgfbr1/Cdkn2b/Zfyve9/Bmp8a/Id3/Nbl1/Smurf1/Cul1/Tgfb1/Rgma/Tfdp1/Ppp2cb/Smad1/E2f4/Ppp2r1b/Neo1/T…
CGIinUMR	mmu04151	PI3K-Akt signaling pathway	227/4534	5.87e-06	Sgk3/Creb1/Erbb4/Irs1/Eif4e2/Bcl2/Lamc2/Lamc1/Akt3/Ppp2r5a/Myb/Sgk1/Foxo3/Ddit4/Col6a2/Fgf22/Stk11/Efna2/Gng7/Map2k2/Kitl/Mdm2/Cdk4/Erbb3/Cdk2/Itga7/Egfr/Fgf18/Flt4/Ppp2ca/Pik3r5/Trp53/Ywhae/Rps6kb1/Itga3/Ngfr/Erbb2/Brca1/Itga2b/Itgb3/Grb2/Itgb4/Rptor/Ywhaq/Lamb1/Ppp2r3c/Sos2/Ppp2r5e/Pgf/Ppp2r5c/Hsp90aa1/Akt1/Itgb8/Gng4/Syk/Fgfr4/Ntrk2/F2r/Pik3r1/Fgf10/Il3ra/Pck2/Fgf9/Ppp2r2a/Ghr/Prkaa1/Osmr/Ywha…
CGIinUMR	mmu05214	Glioma	58/4534	7.96e-06	Akt3/Shc2/Gadd45b/Map2k2/Mdm2/Cdk4/Camk2b/Egfr/Trp53/Grb2/Sos2/Calm1/Akt1/E2f3/Shc3/Gadd45g/Polk/Pik3r1/Rb1/Pdgfb/Mapk1/Cdkn1a/Sos1/Calm2/Camk4/Pten/Ddb2/Shc4/E2f1/Plcg1/Pik3ca/Nras/Camk2d/Cdkn2a/Pik3r3/Pik3r3/E2f2/Mtor/Pik3cd/Cdk6/Pdgfra/Pdgfa/Braf/Gadd45a/Tgfa/Raf1/Prkcg/Prkcg/Calm3/Akt2/Bax/Igf1r/Prkcb/Hras/Ccnd1/Pik3r2/Pik3r2/Plcg2/Map2k1/Pik3cb/Araf
CGIinUMR	mmu05166	Human T-cell leukemia virus 1 infection	163/4534	8.35e-06	Il1r1/Creb1/Elk4/Akt3/Tgfb2/Tbpl1/Egr2/Egr2/Tcf3/Map2k2/Nfyb/Cdk4/Cdk2/Adcy1/Ppp3r1/Xpo1/Mapk9/Canx/Vdac1/Map2k4/Trp53/Gps2/Stat5b/Stat5a/Map3k14/Map3k3/Adcy3/Nfkbia/Fos/Tgfb3/Akt1/E2f3/Msx2/Adcy2/Tert/Pik3r1/Map3k1/Ppp3cb/Vdac2/Mapk8/Nfatc4/Ppp3cc/Rb1/Myc/Adcy8/Atf4/Ep300/Tnfrsf13c/Adcy6/Espl1/Crebbp/Adcy9/Mapk1/Dlg1/Adcy5/Ets2/Tbp/Cdkn1a/H2-K1/H2-Ab1/Atf6b/H2-D1/H2-Q1/H2-Q2/H2-Q4/H2-Q6/H2-Q9/H2…
CGIinUMR	mmu04725	Cholinergic synapse	82/4534	9.88e-06	Kcnq5/Creb1/Bcl2/Akt3/Fyn/Gng7/Gna11/Camk2b/Adcy1/Kcnj12/Pik3r5/Adcy3/Fos/Akt1/Chrm3/Gng4/Adcy2/Pik3r1/Slc18a3/Adcy8/Kcnq3/Kcnj4/Atf4/Adcy6/Adcy9/Mapk1/Adcy5/Kcnj6/Gng13/Itpr3/Slc5a7/Camk4/Plcb3/Gnaq/Jak2/Cacna1b/Kcnj3/Creb3l1/Plcb2/Plcb1/Plcb4/Chrna4/Kcnq2/Pik3ca/Gnb4/Chrnb2/Nras/Gnai3/Camk2d/Gng5/Prkacb/Creb3/Gng10/Pik3r3/Pik3r3/Kcnq4/Pik3cd/Gnb1/Gnai1/Ache/Gnb2/Creb3l2/Creb5/Gng12/Cacna1c/Itpr…
CGIinUMR	mmu05230	Central carbon metabolism in cancer	53/4534	1.28e-05	Gls/Akt3/Pfkl/Map2k2/Sirt6/Gls2/Gck/Egfr/Trp53/Erbb2/Slc16a3/Hif1a/Akt1/Pfkp/Pik3r1/Pdhb/Myc/Sco2/Mapk1/Pten/Pgam1/Pdk1/Pik3ca/Ntrk1/Nras/Pik3r3/Pik3r3/Slc2a1/Mtor/Pik3cd/Fgfr3/Pdgfra/Kit/Flt3/Met/Hk2/Raf1/Ret/Tigar/Ldhb/Slc1a5/Akt2/Ldha/Ntrk3/Fgfr2/Hras/Fgfr1/Pik3r2/Pik3r2/Slc7a5/Pkm/Map2k1/Pik3cb/G6pdx/Pdha1
CGIinUMR	mmu00310	Lysine degradation	49/4534	1.33e-05	Colgalt2/Aldh9a1/Smyd3/Smyd2/Dot1l/Phykpl/Aldh3a2/Ezh1/Dld/Dlst/Nsd1/Setdb2/Kmt2d/Acat2/Prdm9/Ehmt2/Camkmt/Prdm6/Aldh7a1/Kmt5b/Suv39h2/Dhtkd1/Ehmt1/Ash1l/Setdb1/Hadh/Aldh1b1/Prdm2/Plod1/Kmt2c/Hadha/Nsd2/Aldh2/Setd1b/Kmt5a/Plod3/Ezh2/Kmt5c/Kmt2b/Setd1a/Echs1/Nsd3/Colgalt1/Kmt2a/Acat1/Hykk/Plod2/Setd2/Suv39h1
CGIinUMR	mmu04932	Non-alcoholic fatty liver disease (NAFLD)	105/4534	1.34e-05	Cox5b/Casp8/Ndufs1/Irs1/Ndufa10/Adipor1/Sdhc/Ndufs2/Akt3/Map3k5/Ndufs7/Uqcr11/Ndufa12/Ddit3/Ndufa4l2/Xbp1/Mapk9/Srebf1/Mlx/Ern1/Socs3/Eif2s1/Akt1/Uqcrfs1/Ndufs6/Sdha/Cox7c/Pik3r1/Ndufs4/Mapk8/Prkaa1/Cox6c/Ndufb9/Cyc1/Atf4/Ndufa6/Ppara/Prkag1/Ndufb4/Gsk3b/Ndufb10/Ndufv3/Ndufv2/Cox7a2l/Ndufa2/Ndufv1/Rela/Cox8a/Ndufb8/Casp7/Traf2/Rxra/Ndufa8/Bcl2l11/Itch/Pik3ca/Ndufb5/Ndufc1/Pklr/Il6ra/Prkab2/Nfkb1/…
CGIinUMR	mmu04371	Apelin signaling pathway	97/4534	1.41e-05	Hdac4/Akt3/Ccn2/Tfam/Gng7/Map2k2/Adcy1/Pik3r5/Gabarap/Nos2/Rps6kb1/Becn1/Myl4/Sphk1/Adcy3/Slc8a3/Calm1/Akt1/Ryr2/Gng4/Adcy2/Mef2c/Prkaa1/Adcy8/Adcy6/Prkag1/Adcy9/Mapk1/Mylk/Adcy5/Gng13/Itpr3/Notch3/Slc8a1/Prkce/Calm2/Pik3c3/Camk4/Egr1/Smad4/Smad2/Rps6kb2/Rps6kb2/Plcb3/Gnaq/Ryr3/Plcb2/Plcb1/Plcb4/Jag1/Gnb4/Mef2d/Prkab2/Nras/Gnai3/Gng5/Prkacb/Tgfbr1/Gng10/Rps6/Prkaa2/Mtor/Gnb1/Gnai1/Prkag2/Prkab1/N…
CGIinUMR	mmu04724	Glutamatergic synapse	82/4534	1.67e-05	Gls/Grm1/Grik2/Slc1a6/Grin3b/Gng7/Gls2/Adcy1/Ppp3r1/Grm6/Dlg4/Pld2/Grin2c/Adcy3/Gng4/Adcy2/Homer1/Ppp3cb/Ppp3cc/Slc1a3/Adcy8/Shank3/Slc38a1/Slc38a2/Adcy6/Adcy9/Grin2a/Mapk1/Adcy5/Grik1/Gng13/Itpr3/Grm4/Dlgap1/Grk2/Plcb3/Gnaq/Slc1a1/Grin1/Kcnj3/Slc1a2/Plcb2/Plcb1/Plcb4/Gnas/Pld1/Gnb4/Gnai3/Ppp3ca/Gng5/Prkacb/Grin3a/Gng10/Grik3/Gnb1/Gnai1/Grk3/Gnb2/Grm8/Gng12/Grm7/Cacna1c/Itpr2/Prkcg/Prkcg/Gng8/Sha…
CGIinUMR	mmu04072	Phospholipase D signaling pathway	104/4534	1.77e-05	Dgkd/Ralb/Dnm3/Akt3/Grm1/Fyn/Agpat3/Plpp2/Shc2/Map2k2/Pip5k1c/Kitl/Avpr1a/Dgka/Adcy1/Egfr/Grm6/Arf1/Pik3r5/Pld2/Dgke/Arf2/Grb2/Sphk1/Cyth1/Adcy3/Arf6/Sos2/Akt1/Rala/Shc3/Syk/Adcy2/F2r/Pik3r1/Plpp1/Dgkh/Adcy8/Pdgfb/Adcy6/Adcy9/Mapk1/Dgkg/Adcy5/Grm4/Agpat1/Sos1/Plcb3/Pip5k1b/Agpat2/Ralgds/Tsc1/Dnm1/Rapgef4/Dgkz/Plcb2/Shc4/Avp/Plcb1/Plcb4/Plcg1/Gnas/Pld1/Pik3ca/Pdgfc/Pip5k1a/Nras/Lpar3/Lpar1/Plpp3/P…
CGIinUMR	mmu04137	Mitophagy - animal	50/4534	1.91e-05	Cited2/Foxo3/Atg5/Tbc1d15/Tbk1/Usp15/Mapk9/Ubb/Trp53/Gabarap/Rhot1/Becn1/Hif1a/Mapk8/Bnip3l/Atf4/Sp1/Prkn/Rhot2/Csnk2b/Tfeb/Rela/Optn/Ambra1/Usp8/Csnk2a1/Bcl2l1/E2f1/Src/Mfn1/Nras/Jun/Pink1/Mfn2/Tomm7/Atg9b/Pgam5/Ulk1/Usp30/Tax1bp1/Eif2ak3/Rab7/Bcl2l13/Tbc1d17/Rras2/Bnip3/Hras/Gabarapl2/Mras/Tfe3
CGIinUMR	mmu05163	Human cytomegalovirus infection	166/4534	2.99e-05	Il1r1/Casp8/Creb1/Cxcr4/Akt3/Traf5/Traf5/Gng7/Map2k2/Gna11/Mdm2/Tbk1/Cdk4/Adcy1/Egfr/Ppp3r1/Trp53/Crk/Rps6kb1/Stat3/Itgb3/Grb2/Rac3/Adcy3/Rock2/Nfkbia/Sos2/Calm1/Akt1/Gng4/E2f3/Ripk1/Adcy2/Pik3r1/Ppp3cb/Nfatc4/Ppp3cc/Rb1/Ptger4/Myc/Adcy8/Ptk2/Atf4/Mapk12/Mapk11/Adcy6/Sp1/Adcy9/Mapk1/Crkl/Adcy5/Gsk3b/Il10rb/Gng13/Itpr3/Mapk14/Mapk13/Cdkn1a/Tapbp/H2-K1/Tap2/Atf6b/H2-D1/H2-Q1/H2-Q2/H2-Q4/H2-Q6/H2-Q9…
CGIinUMR	mmu04340	Hedgehog signaling pathway	43/4534	3.05e-05	Ihh/Bcl2/Gli2/Gpr161/Csnk1g2/Fbxw11/Kif3a/Arrb2/Spop/Smurf2/Csnk1d/Gli3/Gas1/Ptch1/Csnk1e/Dhh/Mgrn1/Gsk3b/Boc/Csnk1g3/Csnk1a1/Grk2/Btrc/Sufu/Spopl/Lrp2/Prkacb/Ptch2/Evc/Evc2/Grk3/Smurf1/Smo/Cul1/Ccnd2/Megf8/Kif7/Arrb1/Ccnd1/Hhip/Prkaca/Cdon/Csnk1g1
CGIinUMR	mmu05221	Acute myeloid leukemia	54/4534	3.68e-05	Per2/Akt3/Map2k2/Dusp6/Tcf7/Rps6kb1/Rara/Jup/Stat5b/Stat5a/Stat3/Grb2/Sos2/Akt1/Pik3r1/Myc/Mapk1/Runx1/Ppard/Pim1/Sos1/Cd14/Rps6kb2/Rps6kb2/Rela/Bad/Chuk/Tcf7l2/Pik3ca/Ccna2/Ccna1/Nras/Lef1/Nfkb1/Runx1t1/Pik3r3/Pik3r3/Mtor/Pik3cd/Kit/Flt3/Braf/Tcf7l1/Raf1/Akt2/Cebpa/Hras/Ccnd1/Ikbkb/Eif4ebp1/Pik3r2/Pik3r2/Zbtb16/Map2k1/Pik3cb/Pim2/Araf
CGIinUMR	mmu04024	cAMP signaling pathway	142/4534	4.23e-05	Creb1/Adora1/Atp1b1/Akt3/Adora2a/Hcn2/Grin3b/Amh/Map2k2/Atp2b1/Ppp1r12a/Rap1b/Camk2b/Adcy1/Mapk9/Atp1b2/Pld2/Atp2a3/Ppp1r1b/Sox9/Sstr2/Grin2c/Acox1/Rac3/Pomc/Adcy3/Rock2/Nfkbia/Sstr1/Fos/Calm1/Akt1/Vipr2/Ryr2/Gli3/Drd1/Ptch1/Adcy2/F2r/Pik3r1/Htr1a/Pde4d/Mapk8/Abcc4/Adcy8/Ep300/Ppara/Adcy6/Crebbp/Adcy9/Grin2a/Mapk1/Sst/Adcy5/Htr1f/Tiam1/Pde10a/Afdn/Glp1r/Gabbr1/Vav1/Calm2/Adcyap1/Rock1/Camk4/Adrb2…
CGIinUMR	mmu05032	Morphine addiction	67/4534	5.21e-05	Adora1/Kcnj9/Gng7/Adcy1/Arrb2/Adcy3/Gng4/Drd1/Grk6/Adcy2/Pde8b/Pde4d/Adcy8/Adcy6/Pde1b/Adcy9/Adcy5/Kcnj6/Pde10a/Gng13/Gabbr1/Grk2/Grk5/Cacna1b/Kcnj3/Slc32a1/Gnas/Pde7a/Gnb4/Gnai3/Gng5/Prkacb/Gabbr2/Gng10/Pde4b/Gabrd/Gnb1/Gnai1/Grk4/Gabra2/Gabra4/Gabrb1/Grk3/Gnb2/Pde1c/Gng12/Pde3a/Prkcg/Prkcg/Gng8/Gabrg3/Gabra5/Gabrb3/Pde8a/Arrb1/Pde2a/Pde2a/Pde3b/Prkcb/Pde4c/Pde4c/Prkaca/Cacna1a/Adcy7/Gnao1/Pde4a…
CGIinUMR	mmu03018	RNA degradation	61/4534	7.11e-05	Hspd1/Btg2/Pfkl/Lsm7/Btg1/Cnot2/Pan2/C1d/Pnpt1/Cnot6/Cnot8/Tob1/Pfkp/Tent4a/Dcp1a/Pabpc1/Exosc4/Tob2/Parn/Btg3/Skiv2l/Lsm2/Hspa9/Dcp2/Patl1/Exosc1/Eno4/Exosc2/Xrn2/Exosc9/Dhx36/Zcchc7/Exosc3/Pabpc4/Exosc10/Eno1/Cnot6l/Pan3/Lsm8/Cnot4/Lsm5/Dcp1b/Eno2/Cnot3/Exosc5/Lsm1/Cnot7/Lsm4/Lsm4/Lsm6/Tent4b/Cnot1/Edc4/Exosc6/Mphosph6/Ddx6/Edc3/Dis3l/Xrn1/Nudt16/Cnot10/Exosc7
CGIinUMR	mmu03460	Fanconi anemia pathway	41/4534	7.11e-05	Rev1/Ube2t/Rev3l/Fancl/Top3a/Brip1/Rad51c/Eme1/Brca1/Faap100/Cenpx/Fancm/Fancc/Polk/Slx4/Rmi2/Ercc4/Top3b/Hes1/Eme2/Telo2/Fance/Poli/Rad51/Fancg/Usp1/Rpa2/Cenps/Pms2/Pms2/Brca2/Fancd2/Ercc1/Fancf/Fan1/Fanci/Blm/Palb2/Fanca/Atr/Mlh1/Wdr48
CGIinUMR	mmu04926	Relaxin signaling pathway	90/4534	7.11e-05	Creb1/Akt3/Shc2/Gng7/Map2k2/Adcy1/Egfr/Mapk9/Map2k4/Arrb2/Nos2/Grb2/Adcy3/Nfkbia/Sos2/Fos/Akt1/Gng4/Shc3/Adcy2/Pik3r1/Mapk8/Rxfp3/Adcy8/Atf4/Mapk12/Mapk11/Adcy6/Adcy9/Mapk1/Adcy5/Gng13/Mapk14/Mapk13/Atf6b/Vegfa/Sos1/Smad2/Rela/Plcb3/Vegfb/Atf2/Creb3l1/Plcb2/Shc4/Plcb1/Plcb4/Src/Mmp9/Gnas/Pik3ca/Gnb4/Nras/Gnai3/Nfkb1/Gng5/Prkacb/Creb3/Tgfbr1/Gng10/Jun/Pik3r3/Pik3r3/Pik3cd/Prkcz/Gnb1/Gnai1/Nos1/Gnb…
CGIinUMR	mmu05135	Yersinia infection	85/4534	7.88e-05	Actr3/Akt3/Tab2/Map2k2/Pip5k1c/Tbk1/Actr2/Mapk9/Map2k4/Crk/Wipf2/Baiap2/Actg1/Rac3/Rock2/Nfkbia/Arf6/Fos/Akt1/Arhgef28/Pik3r1/Mapk8/Ptk2/Tab1/Mapk12/Mapk11/Irak4/Itga5/Mapk1/Crkl/Gsk3b/Rps6ka2/Mapk14/Mapk13/Vav1/Rock1/Nfatc1/Rela/Pip5k1b/Chuk/Traf2/Vav2/Wipf1/Itga4/Traf6/Src/Plcg1/Nfatc2/Pik3ca/Pip5k1a/Vav3/Nfkb1/Pkn2/Map3k7/Jun/Pik3r3/Pik3r3/Wasf2/Rps6ka1/Cdc42/Pik3cd/Actr3b/Git2/Pxn/Limk1/Actb/…
CGIinUMR	mmu00230	Purine metabolism	94/4534	8.34e-05	Atic/Pde6d/Nme7/Adss/Enpp1/Adcy1/Guk1/Nt5m/Pfas/Gucy2e/Nme2/Nt5c3b/Nt5c/Cant1/Adcy3/Rrm2/Prps1l3/Entpd5/Adssl1/Gmpr/Adcy2/Pde8b/Ak6/Pde4d/Fhit/Adk/Pnp/Gmpr2/Rrm2b/Adcy8/Adsl/Adcy6/Pde1b/Adcy9/Adcy5/Gart/Pde10a/Nme3/Nme4/Pde9a/Enpp4/Gda/Ak3/Papss2/Entpd1/Nt5c2/Nudt5/Entpd2/Ak8/Itpa/Entpd6/Ada/Pde7a/Gmps/Gucy1b1/Pklr/Npr1/Ampd2/Pde5a/Papss1/Ak5/Npr2/Ak4/Pde4b/Nt5c1a/Ak2/Pgm1/Ppat/Dck/Nudt9/Impdh1/P…
CGIinUMR	mmu05100	Bacterial invasion of epithelial cells	55/4534	9.44e-05	Arpc2/Dnm3/Wasf1/Ctnna3/Shc2/Sept8/Crk/Cltc/Sept9/Actg1/Elmo1/Shc3/Cltb/Pik3r1/Vcl/Ptk2/Sept3/Itga5/Crkl/Cd2ap/Ctnna1/Dnm1/Arpc5l/Shc4/Src/Elmo2/Pik3ca/Arhgef26/Clta/Pik3r3/Pik3r3/Wasf2/Cdc42/Mad2l2/Pik3cd/Sept11/Pxn/Arpc3/Actb/Rac1/Arpc1b/Met/Wasl/Ctnna2/Rhog/Dock1/Pik3r2/Pik3r2/Arhgap10/Gab1/Cdh1/Bcar1/Itgb1/Dnm2/Cbl/Pik3cb/Ctnnb1
CGIinUMR	mmu03040	Spliceosome	102/4534	0.000109781	Sf3b1/Snrpe/Alyref2/Hnrnpu/Hnrnpu/Sf3b5/Snrpd3/Sf3a2/Lsm7/Slu7/Prpf8/Srsf1/Srsf1/Dhx8/Eftud2/Ddx5/Srsf2/Eif4a3/Alyref/Sf3b6/Hspa2/Rbm25/Snw1/Thoc3/Ddx46/Hnrnpk/Hnrnpc/Acin1/Puf60/Snu13/Ddx23/Prpf40b/Tra2b/Snrpc/Srsf3/Ppil1/U2af1/Hnrnpm/Hspa1b/Hspa1a/Lsm2/Ddx39b/Dhx16/Srsf7/Thoc1/Snrpd1/Zmat2/Tcerg1/Rbm22/Txnl4a/Txnl4a/Sf3b2/Sart1/Prpf19/Smndc1/Rbm17/Prpf40a/Hnrnpa3/Aqr/Snrnp200/Snrpb/Snrpb2/Crnkl…
CGIinUMR	mmu04530	Tight junction	111/4534	0.000154063	Tuba4a/Actr3/F11r/Map3k5/Bves/Stk11/Tjp3/Cdk4/Nf2/Actr2/Mapk9/Ppp2ca/Hspa4/Rapgef6/Llgl1/Myh10/Cldn7/Erbb2/Slc9a3r1/Llgl2/Actg1/Rock2/Mpp5/Actn1/Tubal3/Ocln/Map3k1/Mapk8/Gata4/Ppp2r2a/Cldn10/Prkaa1/Scrib/Myh9/Prkag1/Tuba1b/Tuba1c/Cldn5/Dlg1/Jam2/Tiam1/Runx1/Ezr/Afdn/Ppp2r1a/Cldn9/Crb3/Myl12b/Prkce/Rock1/Synpo/Nedd4l/Pard6g/Tjp2/Pcna/Myh7b/Src/Pard6b/Prkci/Cldn11/Rapgef2/Arhgef2/Rab13/Cgn/Prkab2/R…
CGIinUMR	mmu05216	Thyroid cancer	31/4534	0.000155345	Tpr/Ccdc6/Gadd45b/Map2k2/Tcf7/Trp53/Gadd45g/Polk/Ncoa4/Myc/Mapk1/Tfg/Cdkn1a/Tcf7l2/Rxra/Ddb2/Ntrk1/Tpm3/Nras/Lef1/Braf/Gadd45a/Tcf7l1/Pparg/Ret/Bax/Hras/Ccnd1/Cdh1/Map2k1/Ctnnb1
CGIinUMR	mmu04721	Synaptic vesicle cycle	57/4534	0.000156614	Atp6v1h/Rims1/Rims1/Dnm3/Slc1a6/Vamp2/Slc6a4/Ap2b1/Cltc/Atp6v0a1/Nsf/Atp6v1c2/Cplx2/Cltb/Slc18a3/Slc1a3/Atp6v1c1/Atp6v1c1/Ap2m1/Atp6v1a/Atp6v0c/Atp6v0e/Atp6v1g2/Slc6a7/Tcirg1/Stx3/Slc1a1/Slc18a2/Cacna1b/Dnm1/Stxbp1/Slc1a2/Snap25/Slc32a1/Unc13b/Clta/Atp6v1g1/Slc6a9/Atp6v0b/Cplx1/Atp6v0a2/Stx2/Stx1a/Slc6a11/Slc6a1/Atp6v1e1/Napa/Ap2s1/Ap2a1/Slc17a7/Slc6a5/Ap2a2/Atp6v1b2/Rab3a/Rab3a/Unc13a/Cacna1a/Sl…
CGIinUMR	mmu04392	Hippo signaling pathway - multiple species	24/4534	0.000157782	Lats1/Lats1/Nf2/Wwc1/Sav1/Frmd6/Ajuba/Lats2/Stk3/Csnk1e/Tead3/Rassf2/Fat4/Wwtr1/Dchs2/Mob1b/Rassf4/Tead4/Wtip/Tead2/Pak1/Dchs1/Tead1/Yap1/Rassf1
CGIinUMR	mmu00513	Various types of N-glycan biosynthesis	33/4534	0.000157782	Mgat4a/B4galt3/Mgat1/Mgat4b/Hexdc/Mgat2/Fut8/Hexb/Alg12/Alg1/Man2a1/Chst9/Rpn2/Glt28d2/Man1a2/Alg14/B4galt1/Alg2/B4galt2/St3gal3/Man1c1/Ddost/Rpn1/B4galnt3/Chst8/Man2a2/B4galnt4/Tusc3/Stt3a/Alg9/Hexa/Stt3b/Alg13
CGIinUMR	mmu04713	Circadian entrainment	70/4534	0.000157782	Creb1/Per2/Nos1ap/Kcnj9/Gng7/Camk2b/Adcy1/Rasd1/Per1/Cacna1g/Grin2c/Adcy3/Fos/Calm1/Rps6ka5/Ryr2/Gng4/Adcy2/Adcy8/Cacna1i/Adcy6/Adcy9/Grin2a/Mapk1/Adcy5/Kcnj6/Cacna1h/Gng13/Itpr3/Calm2/Adcyap1/Plcb3/Gnaq/Prkg1/Grin1/Kcnj3/Ryr3/Plcb2/Plcb1/Plcb4/Gnas/Gnb4/Gucy1b1/Gnai3/Camk2d/Gng5/Prkacb/Gng10/Per3/Gnb1/Gnai1/Prkg2/Nos1/Gnb2/Adcyap1r1/Gng12/Cacna1c/Prkcg/Prkcg/Gng8/Calm3/Ryr1/Grin2d/Prkcb/Prkaca/A…
CGIinUMR	mmu04022	cGMP-PKG signaling pathway	115/4534	0.000157782	Creb1/Irs1/Nppc/Adora1/Rgs2/Atp1b1/Akt3/Map2k2/Gna11/Atp2b1/Ppp1r12a/Adcy1/Ppp3r1/Adra1b/Vdac1/Pik3r5/Atp1b2/Atp2a3/Adcy3/Rock2/Slc8a3/Calm1/Akt1/Adcy2/Mef2c/Ppp3cb/Vdac2/Kcnma1/Ppif/Nfatc4/Gata4/Ppp3cc/Adcy8/Atf4/Adcy6/Adcy9/Mapk1/Mylk/Adcy5/Itpr3/Atf6b/Srf/Slc8a1/Prkce/Calm2/Rock1/Adrb2/Nfatc1/Ppp1ca/Ppp1ca/Bad/Plcb3/Gnaq/Prkg1/Adra2a/Adrb1/Atf2/Creb3l1/Plcb2/Adra2b/Adra1d/Plcb1/Plcb4/Nfatc2/Gu…
CGIinUMR	mmu03015	mRNA surveillance pathway	68/4534	0.000177935	Smg7/Alyref2/Ppp2r5a/Hbs1l/Dazap1/Cpsf6/Pym1/Papolg/Ppp2ca/Smg6/Eif4a3/Alyref/Ppp2r3c/Pnn/Ppp2r5e/Cpsf2/Papola/Ppp2r5c/Pelo/Acin1/Pabpn1/Sap18b/Ppp2r2a/Pabpc1/Cpsf1/Ppp2r1a/Rnps1/Ddx39b/Ppp2r5d/Wdr33/Etf1/Ppp1ca/Ppp1ca/Ppp2r5b/Ppp2r5b/Nxf1/Cpsf7/Cstf2t/Upf2/Clp1/Cstf3/Nxt1/Cstf1/Rngtt/Magoh/Pabpc4/Srrm1/Ssu72/Ppp1cb/Ppp2r2c/Fip1l1/Msi1/Ppp1cc/Cpsf4/Magohb/Sympk/Pcf11/Smg1/Ppp2r2d/Upf3a/Ppp2cb/Upf…
CGIinUMR	mmu05034	Alcoholism	131/4534	0.000198097	Creb1/Hdac4/H3f3a/Hdac2/Slc29a3/H2afy2/Adora2a/Shc2/Grin3b/Gng7/H2afv/Hist3h2ba/Hist3h2a/Adora2b/Ppp1r1b/Grin2c/Grb2/H3f3b/Hdac9/Sos2/Calm1/Gng4/Hist1h2bl/Hist1h3h/Hist1h2bm/Hist1h4j/Hist1h4k/Hist1h2ak/Hist1h2bn/Hist1h3i/Hist1h2an/Hist1h2ah/Hist1h4i/Hist1h2ag/Hist1h2bj/Hist1h4h/Hist1h2af/Hist1h3g/Hist1h2bh/Hist1h3f/Hist1h4f/Hist1h3e/Hist1h2ae/Hist1h2ad/Hist1h3d/Hist1h4d/Hist1h2ac/Hist1h4c/Hist1h3…
CGIinUMR	mmu03013	RNA transport	125/4534	0.000217097	Eif5b/Sumo1/Eif4e2/Tpr/Alyref2/4930444G20Rik/Ranbp2/Eif4ebp2/Sumo3/Nup37/Nup107/Xpot/Pym1/Thoc5/Xpo1/Cyfip2/Gemin5/Elac2/Fxr2/Eif4a1/Nup88/Gemin4/Kpnb1/Eif1/Sumo2/Eif4a3/Alyref/Gemin2/Pnn/Eif2s1/Eif2b2/Eif5/Pom121l2/Rpp40/Nup153/Thoc3/Smn1/Paip1/Rpp14/Prmt5/Acin1/Sap18b/Nupl1/Nup155/Pabpc1/Eif3e/Eif3h/Eif3d/Rangap1/Nup50/Eif4b/Eif2b5/Eif4g1/Senp2/Eif4a2/Rnps1/Ube2i/Ddx39b/Rpp21/Xpo5/Thoc1/Eif1a/S…
CGIinUMR	mmu04720	Long-term potentiation	50/4534	0.00029603	Grm1/Map2k2/Rap1b/Camk2b/Adcy1/Ppp3r1/Grin2c/Calm1/Ppp3cb/Ppp3cc/Adcy8/Atf4/Ep300/Ppp1r1a/Crebbp/Grin2a/Mapk1/Rps6ka2/Itpr3/Calm2/Camk4/Ppp1ca/Ppp1ca/Plcb3/Gnaq/Grin1/Plcb2/Plcb1/Plcb4/Nras/Rap1a/Camk2d/Ppp3ca/Prkacb/Rps6ka1/Ppp1cb/Ppp1cc/Braf/Raf1/Cacna1c/Itpr2/Prkcg/Prkcg/Calm3/Grin2d/Prkcb/Hras/Prkaca/Map2k1/Araf/Rps6ka6/Rps6ka6/Rps6ka3
CGIinUMR	mmu04510	Focal adhesion	129/4534	0.000314514	Bcl2/Ppp1r12b/Lamc2/Lamc1/Akt3/Capn2/Fyn/Col6a2/Shc2/Pip5k1c/Ppp1r12a/Rap1b/Itga7/Egfr/Flt4/Mapk9/Crk/Itga3/Erbb2/Itga2b/Itgb3/Grb2/Itgb4/Actg1/Rac3/Rock2/Lamb1/Arhgap5/Sos2/Actn1/Pgf/Akt1/Itgb8/Shc3/Pik3r1/Flnb/Vcl/Mapk8/Ptk2/Pdgfb/Col2a1/Itgb7/Itga5/Mapk1/Crkl/Pak2/Itgb5/Mylk/Gsk3b/Pdpk1/Vegfa/Ccnd3/Vav1/Lama1/Myl12b/Sos1/Rock1/Lama3/Diaph1/Ppp1ca/Ppp1ca/Bad/Vegfb/Pten/Itga8/Vav2/Rapgef1/Itga6/…
CGIinUMR	mmu04723	Retrograde endocannabinoid signaling	99/4534	0.000339332	Rims1/Rims1/Ndufs1/Ndufa10/Ndufs2/Kcnj9/Grm1/Ndufs7/Gng7/Ndufa12/Ndufa4l2/Adcy1/Mapk9/Adcy3/Gng4/Adcy2/Ndufs6/Ndufs4/Abhd6/Mapk8/Ndufb9/Adcy8/Ndufa6/Mapk12/Mapk11/Adcy6/Adcy9/Mapk1/Adcy5/Ndufb4/Kcnj6/Ndufb10/Gng13/Itpr3/Mapk14/Mapk13/Ndufv3/Ndufv2/Ndufa2/Ndufv1/Plcb3/Dagla/Gnaq/Ndufb8/Cacna1b/Ndufa8/Kcnj3/Plcb2/Plcb1/Plcb4/Slc32a1/Gnb4/Ndufb5/Ndufc1/Gnai3/Gng5/Prkacb/Cnr1/Ndufb6/Gng10/Faah/Ndufs5…
CGIinUMR	mmu00020	Citrate cycle (TCA cycle)	27/4534	0.000344535	Idh1/Sdhc/Fh1/Cs/Ogdh/Mdh1/Acly/Dld/Dlst/Sdha/Pdhb/Ogdhl/Pck2/Sucla2/Aco2/Pcx/Idh3b/Aco1/Sdhb/Mdh2/Suclg1/Suclg2/Idh2/Dlat/Idh3a/Idh3g/Pdha1
CGIinUMR	mmu05170	Human immunodeficiency virus 1 infection	151/4534	0.000402539	Eloc/Casp8/Ap1s3/Bcl2/Cxcr4/Cd247/Akt3/Traf5/Traf5/Tab2/Cdk1/Gng7/Map2k2/Gna11/Tbk1/Limk2/Ap1b1/Ppp3r1/Fbxw11/Mapk9/Skp1a/Crk/Rps6kb1/Rac3/Cfl2/Nfkbia/Fos/Calm1/Akt1/Gng4/Ripk1/Ccnb1/Pik3r1/Ppp3cb/Mapk8/Ap1g2/Nfatc4/Ppp3cc/Ptk2/Apobec3/Tab1/Rbx1/Mapk12/Mapk11/Irak4/Mapk1/Crkl/Pak2/Elob/Gng13/Itpr3/Mapk14/Mapk13/Tapbp/H2-K1/Tap2/H2-D1/H2-Q1/H2-Q2/H2-Q4/H2-Q6/H2-Q9/H2-Q10/H2-T22/H2-Bl/H2-T-ps/Gm890…
CGIinUMR	mmu04261	Adrenergic signaling in cardiomyocytes	101/4534	0.000418712	Creb1/Bcl2/Atp1b1/Akt3/Ppp2r5a/Atp2b1/Camk2b/Adcy1/Adra1b/Ppp2ca/Pik3r5/Atp1b2/Atp2a3/Cacnb1/Myl4/Cacng4/Adcy3/Ppp2r3c/Ppp2r5e/Slc8a3/Calm1/Rps6ka5/Ppp2r5c/Akt1/Ryr2/Adcy2/Cacna2d3/Ppp2r2a/Adcy8/Cacng2/Atf4/Mapk12/Mapk11/Adcy6/Cacnb3/Ppp1r1a/Adcy9/Mapk1/Adcy5/Ppp2r1a/Mapk14/Mapk13/Atf6b/Ppp2r5d/Slc8a1/Calm2/Crem/Adrb2/Ppp1ca/Ppp1ca/Ppp2r5b/Ppp2r5b/Plcb3/Gnaq/Adrb1/Cacnb2/Cacnb4/Rapgef4/Atf2/Creb3…
CGIinUMR	mmu00520	Amino sugar and nucleotide sugar metabolism	38/4534	0.000492174	Uxs1/Cyb5r1/Npl/Uap1/Gck/Ugp2/Gfpt2/Galk1/Gmds/Hexb/Gnpnat1/Tsta3/Pmm1/Cyb5r3/Pmm2/Amdhd2/Gnpda1/Uap1l1/Nanp/Galt/Gne/Nans/Cyb5rl/Gale/Pgm1/Ugdh/Gnpda2/Hk2/Nagk/Gfpt1/Cmas/Gpi1/Fcsk/Mpi/Hexa/Pgm3/Cyb5r4/Gmppb
CGIinUMR	mmu04962	Vasopressin-regulated water reabsorption	34/4534	0.000549649	Creb1/Dctn2/Rab5b/Vamp2/Dynll2/Rab5c/Nsf/Arhgdia/Adcy3/Dync1h1/Adcy6/Adcy9/Arhgdig/Rab11b/Rab5a/Dctn4/Dync1i2/Creb3l1/Avp/Gnas/Prkacb/Aqp3/Creb3/Dync1i1/Creb3l2/Creb5/Dctn1/Stx4a/Dctn6/Prkaca/Dync1li2/Dync2h1/Rab11a/Dync1li1
CGIinUMR	mmu04923	Regulation of lipolysis in adipocytes	42/4534	0.000817512	Irs1/Adora1/Akt3/Adcy1/Adcy3/Akt1/Adcy2/Pik3r1/Adcy8/Adcy6/Adcy9/Adcy5/Adrb2/Prkg1/Adrb1/Ptgs1/Gnas/Pik3ca/Npr1/Gnai3/Prkacb/Ptger3/Pik3r3/Pik3r3/Pik3cd/Gnai1/Prkg2/Npy/Mgll/Akt2/Plin1/Pde3b/Pnpla2/Insr/Irs2/Adrb3/Pik3r2/Pik3r2/Prkaca/Adcy7/Pik3cb/Gnai2/Abhd5/Irs4
CGIinUMR	mmu04917	Prolactin signaling pathway	52/4534	0.000817512	Stat1/Akt3/Esr1/Foxo3/Shc2/Map2k2/Socs2/Gck/Mapk9/Irf1/Socs7/Stat5b/Stat5a/Stat3/Grb2/Socs3/Sos2/Fos/Akt1/Shc3/Pik3r1/Mapk8/Tnfsf11/Mapk12/Mapk11/Socs1/Mapk1/Gsk3b/Mapk14/Mapk13/Sos1/Socs5/Socs6/Rela/Jak2/Shc4/Src/Pik3ca/Nras/Nfkb1/Galt/Pik3r3/Pik3r3/Pik3cd/Raf1/Ccnd2/Akt2/Hras/Ccnd1/Pik3r2/Pik3r2/Map2k1/Pik3cb/Cish
CGIinUMR	mmu01200	Carbon metabolism	81/4534	0.000826626	Idh1/Rpe/Sdhc/Fh1/Pfkl/Shmt2/Cs/Gck/Ogdh/Mdh1/Shmt1/Acox1/Dld/Prps1l3/Aldh6a1/Dlst/Pfkp/Sdha/Pdhb/Tkt/Ogdhl/Glud1/Sucla2/Esd/Pcca/Gpt/Aco2/Acat2/Mmut/Me2/Pcx/Psat1/Gldc/Pgam1/Got1/Eno4/Cat/Idh3b/Acss1/Pklr/Phgdh/Adh5/Aco1/Sdhb/Mthfr/Pgd/H6pd/Eno1/Hadha/Psph/Mdh2/Rpia/Suclg1/Hk2/Suclg2/Eno2/Gapdh/Gpi1/Idh2/Me3/Aldoa/Echs1/Taldo1/Pgls/Gpt2/Got2/Gcsh/Dlat/Acat1/Idh3a/Adpgk/Pkm/Me1/Pccb/Glyctk/Idh3g/…
CGIinUMR	mmu05412	Arrhythmogenic right ventricular cardiomyopathy (ARVC)	55/4534	0.000864067	Ctnna3/Itga7/Sgcd/Tcf7/Atp2a3/Sgca/Itga3/Cacnb1/Jup/Itga2b/Itgb3/Cacng4/Itgb4/Actg1/Slc8a3/Itgb8/Ryr2/Dsp/Cacna2d3/Cacng2/Cacnb3/Itgb7/Itga5/Pkp2/Itgb5/Lama1/Slc8a1/Cdh2/Dsc2/Dsg2/Ctnna1/Tcf7l2/Itga8/Cacnb2/Cacnb4/Itga6/Itga4/Itgav/Lmna/Lef1/Cacna2d1/Sgcb/Atp2a2/Actb/Tcf7l1/Ctnna2/Cacna1c/Itgb1/Itga11/Cacna2d2/Dag1/Itga9/Ctnnb1/Cacna1f/Emd
CGIinUMR	mmu00510	N-Glycan biosynthesis	38/4534	0.00097703	Mgat4a/Mgat5/B4galt3/Mgat1/Mgat4b/Mgat5b/Mgat2/Fut8/Mgat3/Alg12/Alg1/St6gal2/St6gal2/Man2a1/Ganab/Dolk/Dolpp1/Rpn2/Alg5/Glt28d2/Dpm3/Man1a2/Alg14/B4galt1/Alg2/Alg6/Alg6/B4galt2/Man1c1/Ddost/Srd5a3/Mogs/Rpn1/Man2a2/Tusc3/Stt3a/Dpagt1/Alg9/Stt3b/Alg13
CGIinUMR	mmu04370	VEGF signaling pathway	43/4534	0.00103412	Mapkapk2/Akt3/Shc2/Map2k2/Ppp3r1/Sphk1/Rac3/Akt1/Pik3r1/Ppp3cb/Ppp3cc/Ptk2/Mapk12/Mapk11/Mapk1/Mapk14/Mapk13/Vegfa/Bad/Src/Plcg1/Nfatc2/Pik3ca/Nras/Ppp3ca/Pik3r3/Pik3r3/Cdc42/Casp9/Pik3cd/Kdr/Pxn/Hspb1/Rac1/Raf1/Prkcg/Prkcg/Akt2/Sphk2/Prkcb/Hras/Pik3r2/Pik3r2/Plcg2/Map2k1/Pik3cb
CGIinUMR	mmu04921	Oxytocin signaling pathway	100/4534	0.00104759	Ppp1r12b/Rgs2/Kcnj9/Map2k2/Eef2/Ppp1r12a/Camk2b/Adcy1/Egfr/Ppp3r1/Kcnj12/Mapk7/Pik3r5/Cacnb1/Cacng4/Actg1/Adcy3/Rock2/Fos/Calm1/Ryr2/Adcy2/Mef2c/Ppp3cb/Cacna2d3/Nfatc4/Ppp3cc/Prkaa1/Adcy8/Cacng2/Kcnj4/Adcy6/Cacnb3/Prkag1/Adcy9/Mapk1/Mylk/Adcy5/Rcan1/Kcnj6/Itpr3/Cdkn1a/Calm2/Rock1/Camk4/Nfatc1/Ppp1ca/Ppp1ca/Plcb3/Gnaq/Cacnb2/Cacnb4/Kcnj3/Ryr3/Plcb2/Plcb1/Plcb4/Src/Nfatc2/Gnas/Gucy1b1/Npr1/Prkab2/N…
CGIinUMR	mmu05219	Bladder cancer	32/4534	0.00122256	Map2k2/Dapk3/Mdm2/Cdk4/Egfr/Trp53/Erbb2/Rps6ka5/E2f3/Dapk1/Rb1/Myc/Mapk1/Cdkn1a/Vegfa/Hbegf/E2f1/Src/Mmp9/Nras/Cdkn2a/E2f2/Fgfr3/Braf/Raf1/Hras/Ccnd1/Cdh1/Map2k1/Dapk2/Rassf1/Araf
CGIinUMR	mmu00620	Pyruvate metabolism	30/4534	0.00128706	Aldh9a1/Fh1/Mdh1/Acyp2/Aldh3a2/Acaca/Dld/Acyp1/Acot12/Pdhb/Pck2/Acat2/Hagh/Glo1/Aldh7a1/Me2/Pcx/Acss1/Pklr/Aldh1b1/Aldh2/Mdh2/Ldhb/Ldha/Me3/Dlat/Acat1/Pkm/Me1/Pdha1
CGIinUMR	mmu03030	DNA replication	28/4534	0.00133173	Mcm3/Prim2/Mcm6/Dna2/Pold2/Rnaseh1/Pole2/Rnaseh2b/Mcm4/Rfc4/Rnaseh2c/Pola2/Fen1/Pcna/Rpa2/Rfc1/Pole/Rfc5/Rfc2/Ssbp1/Pole4/Mcm2/Lig1/Pold1/Pold3/Mcm5/Rnaseh2a/Pola1
CGIinUMR	mmu05235	PD-L1 expression and PD-1 checkpoint pathway in cancer	61/4534	0.00145045	Stat1/Cd247/Akt3/Batf3/Ifngr1/Map2k2/Egfr/Ppp3r1/Rps6kb1/Stat3/Map3k3/Nfkbia/Hif1a/Fos/Akt1/Pik3r1/Ppp3cb/Ppp3cc/Mapk12/Mapk11/Mapk1/Ifngr2/Mapk14/Mapk13/Csnk2b/Nfkbie/Alk/Eml4/Nfatc1/Rps6kb2/Rps6kb2/Rela/Jak2/Pten/Chuk/Prkcq/Traf6/Rasgrp1/Csnk2a1/Plcg1/Nfatc2/Pik3ca/Tlr2/Nras/Nfkb1/Ppp3ca/Jun/Jak1/Pik3r3/Pik3r3/Mtor/Pik3cd/Ptpn11/Raf1/Akt2/Nfkbib/Hras/Ikbkb/Pik3r2/Pik3r2/Nfatc3/Tirap/Map2k1/Pik3…
CGIinUMR	mmu03050	Proteasome	35/4534	0.00151837	Psmd1/Psme4/Psmd11/Psmd3/Psme3/Psmd12/Psma6/Psma3/Psmc1/Psma2/Psmd6/Psmc6/Psmb5/Psme1/Psmd2/Psmb1/Psmb9/Psmb7/Psmd14/Psmc3/Psmf1/Psma7/Adrm1/Psmb4/Psmd4/Psma5/Psmb2/Psmc2/Pomp/Sem1/Psmc4/Psmd8/Psma1/Psmd13/Psmd7
CGIinUMR	mmu00514	Other types of O-glycan biosynthesis	33/4534	0.00163896	Colgalt2/B4galt3/Galnt10/Rfng/Galnt16/Gxylt1/Galnt6/Xxylt1/Poglut1/St6gal2/St6gal2/Galnt14/Galnt1/Pomt1/Galnt13/Galnt3/Pofut1/B4galt1/Galnt12/B4galt2/St3gal3/Galnt11/Galnt17/Plod3/Lfng/B3glct/C1galt1/Eogt/Gxylt2/Galnt18/Galntl6/Colgalt1/Galnt2/C1galt1c1
CGIinUMR	mmu03420	Nucleotide excision repair	33/4534	0.00163896	Ercc5/Pold2/Pole2/Ccnh/Gtf2h2/Cdk7/Ercc8/Ercc6/Rbx1/Ercc4/Rfc4/Ercc3/Ddb1/Ddb2/Pcna/Xpa/Rad23b/Rpa2/Rfc1/Pole/Rfc5/Rfc2/Pole4/Xpc/Lig1/Ercc1/Ercc2/Pold1/Gtf2h1/Pold3/Rad23a/Cul4b/Cetn2
CGIinUMR	mmu05030	Cocaine addiction	36/4534	0.00198727	Creb1/Grin3b/Dlg4/Cdk5r1/Ppp1r1b/Grin2c/Drd1/Atf4/Grin2a/Adcy5/Atf6b/Rela/Slc18a2/Grin1/Gpsm1/Atf2/Creb3l1/Bdnf/Gnas/Gnai3/Nfkb1/Prkacb/Creb3/Grin3a/Jun/Gnai1/Cdk5/Creb3l2/Creb5/Fosb/Grin2d/Prkaca/Drd2/Grm2/Gnai2/Maoa
CGIinUMR	mmu04922	Glucagon signaling pathway	70/4534	0.00211524	Creb1/Akt3/Sirt1/Pfkl/Gck/Camk2b/Ppp3r1/Ppp4r3b/Acaca/Gcgr/Pygl/Calm1/Akt1/Pfkp/Adcy2/Pdhb/Ppp3cb/Pck2/Ppp3cc/Prkaa1/Atf4/Ep300/Ppara/Prkag1/Crebbp/Itpr3/Sik1/Calm2/Cpt1a/Plcb3/Gnaq/Pgam1/Atf2/Creb3l1/Plcb2/Plcb1/Plcb4/Pygb/Gnas/Foxo1/Crtc2/Prkab2/Camk2d/Ppp3ca/Prkacb/Creb3/Prkaa2/Slc2a1/Prkag2/Prkab1/Creb3l2/Creb5/Ldhb/Itpr2/Calm3/Akt2/Cpt1c/Prmt1/Gys1/Ldha/Pde3b/Ppp4c/Prkaca/Phkb/Sik2/Pkm/Phka1…
CGIinUMR	mmu04727	GABAergic synapse	61/4534	0.00219336	Gls/Plcl1/Gng7/Gls2/Adcy1/Gabarap/Hap1/Nsf/Adcy3/Gphn/Gng4/Adcy2/Adcy8/Slc38a1/Slc38a2/Adcy6/Adcy9/Abat/Adcy5/Kcnj6/Gng13/Gabbr1/Gad2/Cacna1b/Gad1/Src/Slc32a1/Slc12a5/Gnb4/Gnai3/Gng5/Prkacb/Gabbr2/Gng10/Gabrd/Gnb1/Gnai1/Gabra2/Gabra4/Gabrb1/Gnb2/Gng12/Slc6a11/Slc6a1/Cacna1c/Prkcg/Prkcg/Gng8/Gabrg3/Gabra5/Gabrb3/Prkcb/Prkaca/Cacna1a/Adcy7/Gnao1/Gabarapl2/Gnb5/Gnai2/Cacna1f/Gabre/Gabrq
CGIinUMR	mmu05169	Epstein-Barr virus infection	142/4534	0.00225007	Stat1/Casp8/Psmd1/Bcl2/Cd247/Akt3/Traf5/Traf5/Cr2/Tab2/Tnfaip3/Hdac2/Gadd45b/Apaf1/Mdm2/Tbk1/Cdk4/Stat2/Cdk2/Mapk9/Map2k4/Trp53/Psmd11/Psmd3/Stat3/Map3k14/Psmd12/Nfkbia/Snw1/Psmc1/Traf3/Akt1/E2f3/Ripk1/Gadd45g/Syk/Polk/Pik3r1/Psmd6/Mapk8/Psmc6/Rb1/Skp2/Skp2/Myc/Tab1/Mapk12/Mapk11/Irak4/Usp7/Psmd2/Hes1/Ifnar2/Ifnar1/Mapk14/Mapk13/Cdkn1a/Tapbp/H2-K1/Tap2/H2-Ab1/H2-D1/H2-Q1/H2-Q2/H2-Q4/H2-Q6/H2-Q9/H…
CGIinUMR	mmu04911	Insulin secretion	59/4534	0.00251463	Creb1/Atp1b1/Gna11/Gck/Camk2b/Adcy1/Vamp2/Atp1b2/Adcy3/Chrm3/Ryr2/Adcy2/Kcnma1/Rims2/Adcy8/Atf4/Adcy6/Adcy9/Adcy5/Itpr3/Glp1r/Atf6b/Adcyap1/Kcnn2/Plcb3/Gnaq/Rapgef4/Atf2/Creb3l1/Plcb2/Plcb1/Plcb4/Snap25/Gnas/Atp1a1/Camk2d/Prkacb/Creb3/Slc2a1/Pclo/Stx1a/Pdx1/Creb3l2/Creb5/Adcyap1r1/Cacna1c/Prkcg/Prkcg/Atp1a3/Trpm4/Kcnj11/Abcc8/Prkcb/Rab3a/Rab3a/Kcnn1/Kcnn1/Prkaca/Adcy7/Atp1b3/Cck/Cacna1f
CGIinUMR	mmu04929	GnRH secretion	45/4534	0.00263069	Kcnj9/Akt3/Hcn2/Map2k2/Gna11/Arrb2/Cacna1g/Akt1/Pik3r1/Hcn1/Cacna1i/Mapk1/Kcnj6/Cacna1h/Itpr3/Gabbr1/Kcnn2/Plcb3/Gnaq/Kcnj3/Plcb2/Plcb1/Plcb4/Pik3ca/Trpc4/Hcn3/Nras/Gabbr2/Pik3r3/Pik3r3/Pik3cd/Raf1/Cacna1c/Itpr2/Prkcg/Prkcg/Akt2/Kcnj11/Arrb1/Prkcb/Hras/Pik3r2/Pik3r2/Kcnn1/Kcnn1/Map2k1/Trpc1/Pik3cb/Cacna1f
CGIinUMR	mmu04915	Estrogen signaling pathway	87/4534	0.00298038	Ncoa2/Creb1/Bcl2/Kcnj9/Akt3/Esr1/Grm1/Shc2/Map2k2/Adcy1/Egfr/Rara/Krt19/Grb2/Pomc/Adcy3/Sos2/Hspa2/Fos/Calm1/Hsp90aa1/Akt1/Shc3/Adcy2/Pik3r1/Prkcd/Ebag9/Adcy8/Atf4/Adcy6/Sp1/Adcy9/Mapk1/Adcy5/Kcnj6/Itpr3/Fkbp5/Atf6b/Hspa1b/Hspa1a/Gabbr1/Hsp90ab1/Sos1/Calm2/Hbegf/Plcb3/Gnaq/Kcnj3/Atf2/Creb3l1/Plcb2/Shc4/Plcb1/Plcb4/Src/Mmp9/Ncoa3/Gnas/Pik3ca/Nras/Gnai3/Prkacb/Creb3/Gabbr2/Jun/Pik3r3/Pik3r3/Pik3cd/…
CGIinUMR	mmu00534	Glycosaminoglycan biosynthesis - heparan sulfate / heparin	20/4534	0.00314167	Hs6st1/Hs3st5/Hs3st3b1/Hs3st3a1/Xylt2/B4galt7/Ndst2/Extl3/Hs6st3/Ext1/B3gat3/Ext2/Extl2/Ndst3/Hs2st1/B3galt6/Hs3st1/Xylt1/Hs3st2/Hs6st2
CGIinUMR	mmu00533	Glycosaminoglycan biosynthesis - keratan sulfate	13/4534	0.00323943	B3gnt7/B4galt3/B3gnt2/Fut8/St3gal1/B4galt4/Chst1/B4galt1/B4galt2/St3gal3/St3gal2/Chst5/Chst2
CGIinUMR	mmu03440	Homologous recombination	31/4534	0.00341999	Bard1/Pold2/Rad50/Top3a/Rad51d/Brip1/Rad51c/Eme1/Brca1/Uimc1/Top3b/Rbbp8/Rad51/Rad54b/Nbn/Rpa2/Xrcc2/Babam2/Abraxas1/Brca2/Sem1/Ssbp1/Rad52/Pold1/Blm/Pold3/Palb2/Babam1/Mre11a/Atm/Topbp1
CGIinUMR	mmu04215	Apoptosis - multiple species	25/4534	0.00447379	Casp8/Bok/Bcl2/Apaf1/Mapk9/Sept4/Ngfr/Becn1/Birc5/Mapk8/Birc6/Pmaip1/Casp7/Bcl2l11/Bcl2l1/Casp9/Diablo/Cycs/Bid/Bbc3/Bax/Fadd/Casp3/Birc2/Birc3
CGIinUMR	mmu00532	Glycosaminoglycan biosynthesis - chondroitin sulfate / dermatan sulfate	17/4534	0.00477383	Ust/Dse/Chst3/Chst11/Xylt2/B4galt7/Chsy3/B3gat3/Chst14/B3galt6/Chpf2/Chst12/Csgalnact2/Chsy1/Xylt1/Csgalnact1/Chst7
CGIinUMR	mmu00561	Glycerolipid metabolism	43/4534	0.00482891	Dgkd/Aldh9a1/Agpat3/Plpp2/Dgka/Aldh3a2/Dgke/Lpin1/Mboat2/Mboat1/Plpp1/Dgkh/Dgat1/Dgkg/Agpat1/Lpin2/Lclat1/Aldh7a1/Lipg/Gpam/Agpat2/Dgkz/Lpin3/Aldh1b1/Plpp3/Akr1a1/Gpat3/Dgkq/Aldh2/Akr1b3/Dgki/Agk/Mgll/Dgat2/Mogat2/Plpp4/Pnpla2/Agpat5/Gpat4/Plpp5/Lpl/Glyctk/Gk
CGIinUMR	mmu01212	Fatty acid metabolism	43/4534	0.00482891	Acadl/Acsl6/Acaca/Acox1/Fasn/Elovl2/Elovl7/Oxsm/Mcat/Hacd2/Acat2/H2-Ke6/Hsd17b4/Acaa2/Cpt1a/Fads2/Fads1/Scd3/Scd2/Hacd1/Hsd17b12/Elovl6/Hadh/Acadm/Cpt2/Scp2/Mecr/Hadha/Hadhb/Cpt1c/Acadsb/Echs1/Acsl1/Cbr4/Tecr/Acsf3/Acat1/Hacd3/Elovl5/Elovl4/Acaa1b/Acaa1a/Acsl4
CGIinUMR	mmu04730	Long-term depression	43/4534	0.00482891	Grm1/Gnaz/Map2k2/Gna11/Ppp2ca/Crhr1/Mapk1/Ppp2r1a/Itpr3/Plcb3/Gnaq/Prkg1/Plcb2/Plcb1/Plcb4/Gnas/Crh/Gucy1b1/Nras/Gnai3/Lyn/Gnai1/Prkg2/Nos1/Gna12/Braf/Grid2/Raf1/Itpr2/Prkcg/Prkcg/Ryr1/Igf1r/Prkcb/Hras/Ppp2cb/Cacna1a/Gnao1/Gucy1a2/Ppp2r1b/Map2k1/Gnai2/Araf/Gria3
CGIinUMR	mmu00515	Mannose type O-glycan biosynthesis	19/4534	0.00483701	B3gat2/Chst10/B4galt3/Rxylt1/Mgat5b/Crppa/B3galnt2/B4gat1/Pomt1/Fut9/B4galt1/Fktn/B4galt2/St3gal3/Fkrp/Large1/Fut4/B3gat1/Pomgnt2
CGIinUMR	mmu05014	Amyotrophic lateral sclerosis (ALS)	41/4534	0.00551899	Als2/Bcl2/Map3k5/Apaf1/Nefh/Ppp3r1/Trp53/Grin2c/Ppp3cb/Nefl/Nefm/Ppp3cc/Derl1/Mapk12/Mapk11/Prph/Grin2a/Sod1/Mapk14/Mapk13/Daxx/Rab5a/Ccs/Bad/Grin1/Slc1a2/Cat/Bcl2l1/Ppp3ca/Gpx7/Casp9/Tnfrsf1b/Nos1/Rac1/Cycs/Bid/Tomm40/Bax/Grin2d/Casp3/Gpx1
CGIinUMR	mmu04066	HIF-1 signaling pathway	73/4534	0.00564754	Eloc/Eif4e2/Bcl2/Akt3/Ifngr1/Pfkl/Mknk2/Map2k2/Camk2b/Egfr/Nos2/Rps6kb1/Erbb2/Stat3/Egln3/Hif1a/Akt1/Pfkp/Pik3r1/Pdhb/Rbx1/Ep300/Crebbp/Mapk1/Tfrc/Ifngr2/Elob/Cdkn1a/Vegfa/Cul2/Rps6kb2/Rps6kb2/Rela/Eno4/Pfkfb3/Pdk1/Plcg1/Pik3ca/Il6ra/Arnt/Camk2d/Nfkb1/Eif4e/Rps6/Mknk1/Pik3r3/Pik3r3/Slc2a1/Mtor/Pik3cd/Eno1/Flt1/Hk2/Vhl/Eno2/Gapdh/Cdkn1b/Ldhb/Prkcg/Prkcg/Egln2/Akt2/Ldha/Igf1r/Prkcb/Aldoa/Insr/Eif4e…
CGIinUMR	mmu00270	Cysteine and methionine metabolism	37/4534	0.00730308	Amd2/Mdh1/Mat2b/Dnmt3a/Adi1/Mtr/Bhmt2/Tst/Mpst/Cbs/Cdo1/Psat1/Got1/Kyat1/Dnmt3b/Ahcy/Gss/Phgdh/Ahcyl1/Gclm/Kyat3/Mtap/Srm/Mdh2/Ahcyl2/Mat2a/Mat2a/Ldhb/Bcat1/Il4i1b/Il4i1/Bcat2/Ldha/Mri1/Got2/Dnmt1/Gclc/Sms
CGIinUMR	mmu05414	Dilated cardiomyopathy (DCM)	62/4534	0.00755662	Tgfb2/Itga7/Adcy1/Sgcd/Atp2a3/Sgca/Itga3/Cacnb1/Itga2b/Itgb3/Cacng4/Itgb4/Actg1/Adcy3/Slc8a3/Tgfb3/Itgb8/Ryr2/Adcy2/Cacna2d3/Adcy8/Cacng2/Adcy6/Cacnb3/Itgb7/Itga5/Adcy9/Itgb5/Adcy5/Lama1/Slc8a1/Adrb1/Itga8/Cacnb2/Cacnb4/Itga6/Itga4/Itgav/Mybpc3/Gnas/Lmna/Tpm3/Prkacb/Tpm2/Cacna2d1/Sgcb/Atp2a2/Actb/Cacna1c/Tgfb1/Tpm4/Prkaca/Adcy7/Itgb1/Itga11/Tpm1/Cacna2d2/Dag1/Myl3/Itga9/Cacna1f/Emd
CGIinUMR	mmu03022	Basal transcription factors	32/4534	0.00774546	Tbpl1/Taf15/Gtf2a1/Ccnh/Gtf2h2/Cdk7/Gtf2f2/Taf2/Tbp/Taf11/Taf8/Gtf2f1/Taf4b/Ercc3/Taf7/Taf6l/Taf5/Taf3/Taf4/Taf13/Gtf2b/Taf12/Gtf2i/Gtf2ird1/Ercc2/Gtf2h1/Taf10/Gtf2e2/Taf5l/Gtf2a2/Taf1/Taf9b
CGIinUMR	mmu04668	TNF signaling pathway	73/4534	0.00774546	Cflar/Casp8/Creb1/Akt3/Traf5/Traf5/Tab2/Tnfaip3/Map3k5/Lif/Mapk9/Irf1/Map2k4/Map3k14/Socs3/Nfkbia/Fos/Rps6ka5/Traf3/Akt1/Ripk1/Pik3r1/Mapk8/Mmp14/Tab1/Atf4/Mapk12/Mapk11/Dnm1l/Mapk1/Mapk14/Mapk13/Atf6b/Map3k8/Rela/Rps6ka4/Chuk/Casp7/Traf2/Dab2ip/Atf2/Creb3l1/Jag1/Itch/Mmp9/Cebpb/Pik3ca/Csf1/Nfkb1/Map3k7/Creb3/Jun/Pik3r3/Pik3r3/Tnfrsf1b/Pik3cd/Pgam5/Creb3l2/Creb5/Bcl3/Akt2/Fadd/Map2k7/Ikbkb/Casp3/…
CGIinUMR	mmu04660	T cell receptor signaling pathway	67/4534	0.00864594	Nck2/Cd247/Akt3/Fyn/Map2k2/Cdk4/Ppp3r1/Mapk9/Map3k14/Grb2/Nfkbia/Sos2/Fos/Akt1/Pik3r1/Ppp3cb/Mapk8/Ppp3cc/Mapk12/Mapk11/Mapk1/Dlg1/Pak2/Gsk3b/Cblb/Pdpk1/Mapk14/Mapk13/Nfkbie/Vav1/Sos1/Map3k8/Malt1/Nfatc1/Rela/Chuk/Prkcq/Vav2/Rasgrp1/Pak6/Pak7/Plcg1/Nfatc2/Pik3ca/Nras/Vav3/Nfkb1/Ppp3ca/Bcl10/Map3k7/Jun/Pik3r3/Pik3r3/Cdc42/Pik3cd/Tec/Raf1/Akt2/Nfkbib/Pak1/Hras/Map2k7/Ikbkb/Pik3r2/Pik3r2/Nfatc3/Map2…
CGIinUMR	mmu05031	Amphetamine addiction	47/4534	0.00864594	Creb1/Hdac2/Sirt1/Grin3b/Camk2b/Ppp3r1/Ppp1r1b/Grin2c/Fos/Calm1/Drd1/Ppp3cb/Ppp3cc/Arc/Atf4/Grin2a/Adcy5/Atf6b/Calm2/Camk4/Ppp1ca/Ppp1ca/Slc18a2/Grin1/Atf2/Creb3l1/Gnas/Camk2d/Ppp3ca/Prkacb/Creb3/Grin3a/Jun/Hdac1/Ppp1cb/Ppp1cc/Stx1a/Creb3l2/Creb5/Cacna1c/Prkcg/Prkcg/Calm3/Fosb/Grin2d/Prkcb/Prkaca/Maoa/Gria3
CGIinUMR	mmu04920	Adipocytokine signaling pathway	48/4534	0.00985962	Irs1/Adipor1/Akt3/Stk11/Mapk9/Acsl6/Slc2a4/Stat3/Socs3/Pomc/Nfkbia/Akt1/Mapk8/Pck2/Prkaa1/Ppara/Prkag1/Nfkbie/Cpt1a/Rela/Jak2/Chuk/Prkcq/Traf2/Rxra/Prkab2/Nfkb1/Lepr/Prkaa2/Slc2a1/Tnfrsf1b/Mtor/Prkag2/Prkab1/Ptpn11/Camkk2/Npy/Adipor2/Akt2/Nfkbib/Cpt1c/Irs2/Ikbkb/Acsl1/Tradd/Agrp/Irs4/Acsl4
CGIinUMR	mmu04925	Aldosterone synthesis and secretion	65/4534	0.00988753	Creb1/Atp1b1/Gna11/Atp2b1/Camk2b/Adcy1/Atp1b2/Cacna1g/Pomc/Adcy3/Prkd1/Calm1/Adcy2/Adcy8/Kcnk9/Atf4/Cacna1i/Adcy6/Atf1/Nr4a1/Adcy9/Adcy5/Cacna1h/Itpr3/Atf6b/Prkd3/Prkce/Calm2/Camk4/Plcb3/Dagla/Gnaq/Nr4a2/Atf2/Creb3l1/Plcb2/Plcb1/Plcb4/Gnas/Npr1/Hsd3b4/Atp1a1/Camk2d/Prkacb/Creb3/Orai1/Scarb1/Daglb/Creb3l2/Creb5/Atp2b2/Cacna1c/Itpr2/Prkcg/Prkcg/Prkd2/Calm3/Atp1a3/Pde2a/Pde2a/Prkcb/Prkaca/Adcy7/Ldlr…
CGIoutUMR	mmu04550	Signaling pathways regulating pluripotency of stem cells	28/674	0.000369029	Akt3/Lefty2/Lefty1/Apc2/Meis1/Otx1/Tcf7/Hand1/Wnt3/Esrrb/Wnt5a/Fzd6/Fzd6/Wnt7b/Bmi1/Pax6/Id1/Klf4/Jak1/Wnt4/Fzd1/Wnt7a/Wnt5b/Igf1r/Pik3r2/Pik3r2/Jak3/Zfhx3/Acvr2b/Zic3
CGIoutUMR	mmu04390	Hippo signaling pathway	30/674	0.000369029	Gli2/Ctnna3/Apc2/Fbxw11/Wwc1/Tcf7/Llgl1/Wnt3/Ywhaq/Wnt5a/Lats2/Fzd6/Fzd6/Wnt7b/Tead3/Crb2/Bmp2/Id1/Gdf5/Pard6b/Bmp8b/Wnt4/Fzd1/Ywhag/Ctnna2/Wnt7a/Wnt5b/Ppp2r2d/Pard6a/Rassf1/Dlg3
UMRwithoutCGI	mmu05168	Herpes simplex virus 1 infection	82/967	0.000144161	Pou2f1/2610008E11Rik/Ifng/Tbk1/Zfp454/Zfp354b/Zfp184/Zfp935/Zfp708/Rsl1/Zfp459/Zfp58/Zfp87/Zfp65/Zfp825/Pik3r1/Zfp51/Zfp52/Zfp948/Zfp760/Zfp229/Zfp994/Zfp946/Zfp40/Zfp13/Zfp811/Zfp799/Zfp870/Zfp952/Zfp763/Zfp563/Zfp101/H2-DMa/H2-T23/H2-M10.1/Zfp119b/Eif2ak2/Tmem173/Fas/Zfp950/Ifih1/B2m/Gm14326/Map3k7/Ddx58/Zfp46/Pik3cd/Srsf9/A430033K04Rik/Zfp9/Tnfrsf1a/Zfp667/Zfp583/Zfp551/Zfp128/Zfp324/Zfp112/Zf…
UMRwithoutCGI	mmu04921	Oxytocin signaling pathway	38/967	0.000144161	Ptgs2/Camk1g/Trpm2/Eef2/Myl6/Myl6b/Kcnj2/Actg1/Mef2c/Cacna1d/Gucy1b2/Cacng2/Kcnj4/Adcy5/Rcan1/Calm2/Camk2a/Cacnb2/Cacnb4/Pla2g4b/Pla2g4e/Gucy1a1/Prkacb/Prkag2/Prkab1/Camkk2/Itpr1/Cacng7/Cacng7/Cacng8/Cacng8/Ryr1/Eef2k/Prkcb/Cacng3/Mapk3/Ccnd1/Kcnj5/Gnai2/Elk1
UMRwithoutCGI	mmu05225	Hepatocellular carcinoma	37/967	0.00354253	Wnt10a/Gstt3/Apc2/Gadd45b/Grb2/Actg1/Shc3/Pik3r1/Wnt5a/Smarcd1/Arid1b/Apc/Smad2/Smarca2/Pten/Tcf7l2/Shc4/Mgst2/Terc/Gstm1/Gstm4/Pik3cd/Cdk6/Smarcd3/Wnt16/Wnt5b/Dpf1/Igf1r/Prkcb/Mapk3/Ccnd1/Plcg2/Keap1/Smad3/Gsta4/Araf/Elk1
UMRwithoutCGI	mmu05205	Proteoglycans in cancer	42/967	0.00354253	Wnt10a/Ank3/Igf1/Cd63/Col1a1/Grb2/Actg1/Pik3r1/Itga2/Plau/Wnt5a/Eif4b/Tiam1/Ezr/Pdpk1/Camk2a/Smad2/Fas/Thbs1/Mmp9/Vav3/Ank2/Prkacb/Slc9a1/Cdc42/Pik3cd/Cav2/Cav1/Wnt16/Itpr1/Wnt5b/Nanog/Arhgef1/Igf1r/Prkcb/Mapk3/Cttn/Ccnd1/Plcg2/Araf/Elk1/Flna
UMRwithoutCGI	mmu04730	Long-term depression	18/967	0.00368279	Grm1/Gnaz/Igf1/Gria1/Crhr1/Gucy1b2/Pla2g4b/Pla2g4e/Gria2/Gucy1a1/Itpr1/Ryr1/Igf1r/Prkcb/Mapk3/Cacna1a/Gnai2/Araf
UMRwithoutCGI	mmu04724	Glutamatergic synapse	27/967	0.00368279	Grm1/Slc1a6/Gng7/Gria1/Cacna1d/Adcy5/Dlgap1/Pla2g4b/Pla2g4e/Gria2/Prkacb/Grm3/Itpr1/Grin2b/Gng8/Shank1/Slc17a7/Grin2d/Slc17a6/Grm5/Prkcb/Mapk3/Shank2/Cacna1a/Gria4/Gnai2/Slc38a3
UMRwithoutCGI	mmu04152	AMPK signaling pathway	28/967	0.00892925	Eef2/Igf1/G6pc3/Ppp2r5e/Ppp2r5c/Pik3r1/Adra1a/Ppp2r2a/Pfkm/Pdpk1/Ppp2r2b/Scd2/Scd1/Foxo1/Map3k7/Pik3cd/Prkag2/Ppargc1a/Acacb/Prkab1/Camkk2/Cftr/Creb3l2/Cpt1c/Igf1r/Eef2k/Ccnd1/Pfkfb4
UMRwithoutCGI_intergenic	mmu05034	Alcoholism	20/282	0.00177752	Calm2/Gm12260/Shc3/Hist1h2bl/Araf/Fosb/Hist1h2bq/Hist1h2ah/H2afy/Hdac11/Adcy5/Creb3l2/Gnai2/H2al1j/Hist1h4h/Grin2d/Hist4h4/Shc4/Ppp1r1b/H2al1a
