# Supplementary material for: Whole Genome DNA Methylation Profiling of D2 Medium Spiny Neurons in Mouse Nucleus Accumbens Using Two Independent Library Preparation Methods
Source: Genes (Basel). 2022 Feb 6;13(2):306. doi: 10.3390/genes13020306 (PMC8872013; doi:10.3390/genes13020306)
Supplement: Supplementary file 1 [file genes-13-00306-s001.zip › Table_S8.xlsx]

## Sheet: Sheet1
Table S8: CpG DMRs of D2-MSNs vs NPCs
chr	start	end	length	nCG	NPC meCpG level	D2-MSN meCpG level	diff.Methy
chr1	3381218	3381363	146	8	0.84096	0.168921	-0.672039
chr1	4819576	4819766	191	12	0.800593	0.132372	-0.668221
chr1	4934578	4934831	254	6	0.764952	0.0322863	-0.732665
chr1	6214651	6214849	199	60	0.703933	0.0323523	-0.671581
chr1	6441467	6441612	146	46	0.661524	0.0580315	-0.603493
chr1	7105393	7105544	152	6	0.800763	0.063735	-0.737028
chr1	7111519	7112455	937	6	0.902998	0.278818	-0.62418
chr1	7138607	7138863	257	7	0.840613	0.106661	-0.733952
chr1	7155378	7155759	382	8	0.875668	0.210446	-0.665222
chr1	7170893	7171227	335	6	0.908862	0.125572	-0.783291
chr1	7398907	7399166	260	22	0.840851	0.254383	-0.586469
chr1	9800556	9801187	632	16	0.893463	0.105836	-0.787627
chr1	9824525	9824787	263	12	0.772072	0.155263	-0.616809
chr1	9932147	9932399	253	6	0.901557	0.106732	-0.794825
chr1	9993934	9994241	308	6	0.768914	0.0321394	-0.736774
chr1	10127358	10127549	192	12	0.928271	0.0630783	-0.865193
chr1	10156764	10157551	788	14	0.885266	0.195824	-0.689442
chr1	10955124	10955348	225	6	0.89423	0.307821	-0.586408
chr1	11037880	11038001	122	6	0.801553	0.171196	-0.630356
chr1	11123779	11123939	161	8	0.912663	0.287806	-0.624857
chr1	11748456	11748833	378	6	0.0956058	0.776803	0.681197
chr1	12148680	12148854	175	6	0.849327	0.158964	-0.690362
chr1	12180190	12180745	556	10	0.901066	0.24912	-0.651946
chr1	12399482	12399709	228	6	0.861942	0.0325771	-0.829365
chr1	12475766	12475985	220	12	0.837072	0.209433	-0.627639
chr1	12577102	12577490	389	22	0.150371	0.730597	0.580226
chr1	12691699	12692213	515	26	0.80465	0.0748205	-0.729829
chr1	13176906	13177203	298	20	0.842968	0.296252	-0.546715
chr1	13196873	13197310	438	20	0.802424	0.092114	-0.71031
chr1	13205190	13205571	382	22	0.876154	0.213077	-0.663076
chr1	13230990	13231136	147	6	0.891848	0.294609	-0.59724
chr1	13245100	13245621	522	16	0.807084	0.0757318	-0.731352
chr1	13281557	13281826	270	7	0.919276	0.292125	-0.627151
chr1	13288890	13289522	633	16	0.877808	0.19962	-0.678188
chr1	13293338	13293507	170	14	0.733521	0.168929	-0.564592
chr1	13352748	13353030	283	6	0.878523	0.174839	-0.703684
chr1	13362521	13362859	339	6	0.83378	0.043956	-0.789825
chr1	13366759	13367069	311	18	0.90209	0.270481	-0.63161
chr1	13573857	13574200	344	14	0.841559	0.215599	-0.62596
chr1	13861190	13861491	302	10	0.192827	0.857556	0.664729
chr1	13936057	13936296	240	6	0.108319	0.768757	0.660438
chr1	13993053	13993286	234	14	0.873971	0.262439	-0.611531
chr1	14100979	14101274	296	9	0.823492	0.195688	-0.627804
chr1	14304229	14304585	357	20	0.863956	0.194754	-0.669202
chr1	14504041	14504233	193	7	0.686567	0.117512	-0.569055
chr1	14505954	14506640	687	55	0.759623	0.111628	-0.647995
chr1	15358459	15358768	310	12	0.736807	0.0661755	-0.670631
chr1	15848659	15848995	337	12	0.904801	0.198395	-0.706406
chr1	15972664	15973161	498	15	0.864345	0.244126	-0.620219
chr1	16120423	16121104	682	16	0.888637	0.173155	-0.715482
chr1	16232214	16232649	436	10	0.885064	0.225679	-0.659385
chr1	16250640	16250962	323	7	0.783579	0.043466	-0.740113
chr1	16253843	16254043	201	9	0.660088	0.0345695	-0.625519
chr1	16566201	16567464	1264	24	0.897405	0.2522	-0.645205
chr1	16676848	16677393	546	24	0.90747	0.166358	-0.741111
chr1	16957064	16957272	209	6	0.808059	0.173383	-0.634676
chr1	18857608	18857833	226	6	0.867208	0.179159	-0.68805
chr1	19955660	19955917	258	6	0.849668	0.17294	-0.676728
chr1	20620449	20620749	301	8	0.708079	0.0611466	-0.646932
chr1	20623147	20623367	221	6	0.793072	0.17064	-0.622432
chr1	20908529	20908828	300	9	0.184079	0.890512	0.706434
chr1	20925898	20926183	286	10	0.917039	0.218721	-0.698317
chr1	21232336	21233005	670	16	0.775578	0.135211	-0.640367
chr1	21491870	21492318	449	7	0.855933	0.159528	-0.696405
chr1	21563438	21563667	230	10	0.84711	0.0305875	-0.816522
chr1	21600756	21601042	287	9	0.762421	0.0944933	-0.667927
chr1	21615240	21615543	304	6	0.947491	0.268456	-0.679035
chr1	21633097	21633344	248	8	0.845666	0.0647274	-0.780939
chr1	21643148	21643593	446	18	0.825754	0.18605	-0.639704
chr1	21655854	21656202	349	13	0.856372	0.295735	-0.560636
chr1	21671856	21672025	170	8	0.943729	0.246421	-0.697308
chr1	21739597	21740027	431	10	0.850064	0.213226	-0.636838
chr1	21778970	21779150	181	6	0.874606	0.293541	-0.581065
chr1	21780855	21781230	376	12	0.839149	0.171123	-0.668026
chr1	21828385	21828627	243	6	0.949847	0.300917	-0.64893
chr1	21862562	21862726	165	6	0.800946	0.037076	-0.76387
chr1	21916973	21917107	135	6	0.873485	0.227876	-0.645609
chr1	21940820	21941993	1174	32	0.832261	0.0602956	-0.771966
chr1	21963089	21963764	676	29	0.729395	0.0405502	-0.688845
chr1	22211431	22211618	188	8	0.79356	0.13746	-0.656099
chr1	22222729	22222878	150	6	0.874085	0.188501	-0.685583
chr1	22420722	22420874	153	6	0.848215	0.201881	-0.646334
chr1	22503754	22503883	130	8	0.748189	0.143905	-0.604285
chr1	22533609	22533888	280	40	0.669858	0.0318518	-0.638006
chr1	22615441	22615685	245	6	0.731653	0.121752	-0.609901
chr1	22655027	22655284	258	16	0.870583	0.197695	-0.672888
chr1	22744751	22745173	423	14	0.893777	0.191378	-0.702399
chr1	22763335	22763671	337	12	0.914853	0.259827	-0.655026
chr1	22774865	22774999	135	6	0.857902	0.22844	-0.629463
chr1	23023755	23023886	132	6	0.842364	0.173489	-0.668876
chr1	23208164	23208343	180	6	0.8015	0.147185	-0.654315
chr1	23264040	23264711	672	16	0.73487	0.113896	-0.620974
chr1	23380221	23380332	112	8	0.629033	0.0782146	-0.550819
chr1	23642925	23643074	150	6	0.918331	0.317556	-0.600775
chr1	23764824	23764943	120	8	0.102983	0.903256	0.800273
chr1	23808499	23808653	155	10	0.825733	0.138336	-0.687397
chr1	23843984	23844310	327	16	0.869673	0.0998033	-0.76987
chr1	23849674	23849924	251	12	0.918761	0.272433	-0.646328
chr1	23865900	23866274	375	20	0.928183	0.291728	-0.636455
chr1	24191727	24192161	435	10	0.851457	0.279087	-0.57237
chr1	24272851	24273095	245	8	0.854553	0.263153	-0.5914
chr1	24451729	24452539	811	22	0.811872	0.0845218	-0.72735
chr1	24717862	24718194	333	12	0.876164	0.214111	-0.662053
chr1	24866648	24867071	424	18	0.862063	0.167683	-0.694379
chr1	25053650	25054147	498	28	0.922157	0.286106	-0.636051
chr1	25061121	25061266	146	6	0.811583	0.0900225	-0.72156
chr1	25068887	25069413	527	8	0.897035	0.287027	-0.610008
chr1	25082331	25082605	275	12	0.664347	0.0798379	-0.584509
chr1	25085031	25085342	312	6	0.765404	0.12369	-0.641713
chr1	25108481	25108685	205	6	0.84243	0.094494	-0.747936
chr1	25146318	25146450	133	6	0.83734	0.0657907	-0.771549
chr1	25163704	25164026	323	13	0.872324	0.174539	-0.697785
chr1	25165496	25167283	1788	44	0.823458	0.135138	-0.68832
chr1	25171182	25171988	807	12	0.88257	0.0354602	-0.847109
chr1	25202885	25203639	755	16	0.854282	0.170276	-0.684006
chr1	25227102	25227958	857	6	0.871351	0.0556964	-0.815655
chr1	25245634	25246138	505	9	0.902465	0.283023	-0.619442
chr1	25319153	25319523	371	12	0.851603	0.129387	-0.722217
chr1	25343847	25344370	524	22	0.882311	0.0646905	-0.817621
chr1	25358703	25358922	220	8	0.860015	0.289352	-0.570663
chr1	25468486	25468827	342	14	0.8978	0.0623677	-0.835432
chr1	25514391	25514943	553	6	0.802272	0.117715	-0.684557
chr1	25588413	25588805	393	6	0.839099	0.20948	-0.629618
chr1	25657367	25657599	233	6	0.858511	0.268276	-0.590235
chr1	25678737	25679607	871	6	0.937217	0.324503	-0.612713
chr1	25698605	25699090	486	18	0.885189	0.083931	-0.801258
chr1	25757539	25757902	364	10	0.951957	0.382273	-0.569684
chr1	25783944	25784790	847	16	0.90899	0.249616	-0.659374
chr1	25805995	25806096	102	6	0.868576	0.143353	-0.725223
chr1	25823032	25824417	1386	36	0.796751	0.0855916	-0.711159
chr1	25826083	25826392	310	22	0.70323	0.0661309	-0.637099
chr1	25827524	25827811	288	11	0.691185	0.034766	-0.656419
chr1	25856604	25857194	591	9	0.865313	0.27295	-0.592363
chr1	25893064	25893392	329	12	0.173518	0.770774	0.597256
chr1	27235710	27235879	170	6	0.772214	0.104083	-0.668131
chr1	27889686	27890319	634	8	0.817165	0.126589	-0.690575
chr1	28053875	28054232	358	10	0.864215	0.187608	-0.676606
chr1	28329634	28329981	348	6	0.868439	0.151954	-0.716484
chr1	28420576	28420787	212	8	0.92344	0.317	-0.60644
chr1	28870108	28870545	438	7	0.702973	0.0430362	-0.659937
chr1	30548720	30548901	182	12	0.123913	0.834523	0.71061
chr1	30585665	30585868	204	8	0.80679	0.193445	-0.613345
chr1	30793170	30793304	135	6	0.85586	0.237352	-0.618508
chr1	31014277	31014480	204	6	0.207939	0.813972	0.606032
chr1	31073008	31073187	180	8	0.827927	0.220168	-0.607759
chr1	31161813	31161971	159	8	0.796046	0.133389	-0.662658
chr1	32174842	32174960	119	7	0.737282	0.102031	-0.635251
chr1	32443794	32444198	405	20	0.714925	0.038186	-0.676739
chr1	32639034	32639353	320	14	0.906802	0.0414048	-0.865398
chr1	32830528	32830809	282	12	0.83087	0.207461	-0.623409
chr1	32873167	32873278	112	8	0.906368	0.2747	-0.631668
chr1	33496279	33496475	197	8	0.886499	0.205741	-0.680758
chr1	33599113	33599274	162	7	0.252653	0.845622	0.592969
chr1	33946672	33947257	586	24	0.853662	0.120715	-0.732947
chr1	34021768	34022029	262	8	0.834615	0.207	-0.627615
chr1	34023171	34023402	232	16	0.758578	0.0494367	-0.709141
chr1	34029139	34029455	317	10	0.864386	0.121954	-0.742433
chr1	34054978	34055455	478	24	0.922522	0.203203	-0.71932
chr1	34077684	34077914	231	10	0.837112	0.183749	-0.653363
chr1	34116399	34116709	311	22	0.78985	0.18371	-0.60614
chr1	34132295	34132510	216	14	0.932067	0.0801127	-0.851955
chr1	34150800	34151177	378	16	0.166639	0.805653	0.639014
chr1	34186064	34186506	443	14	0.823686	0.105179	-0.718507
chr1	34283584	34283825	242	12	0.900225	0.305571	-0.594654
chr1	34744189	34744767	579	34	0.876856	0.235849	-0.641006
chr1	34750979	34751165	187	29	0.700364	0.0499958	-0.650369
chr1	34751385	34751743	359	20	0.764207	0.117796	-0.64641
chr1	34753672	34753870	199	10	0.812614	0.123897	-0.688717
chr1	34762732	34762911	180	6	0.892575	0.310116	-0.582458
chr1	34776103	34776340	238	8	0.861209	0.195337	-0.665872
chr1	34802476	34802638	163	8	0.729114	0.0612728	-0.667841
chr1	34812991	34813542	552	16	0.891316	0.193616	-0.6977
chr1	34851661	34851804	144	12	0.690596	0.0267544	-0.663842
chr1	35201306	35201555	250	10	0.897549	0.254368	-0.643181
chr1	35243036	35243619	584	24	0.804079	0.0428268	-0.761253
chr1	35374649	35374898	250	14	0.81312	0.104214	-0.708906
chr1	35759080	35759434	355	26	0.888386	0.0513291	-0.837057
chr1	35826844	35827005	162	14	0.819997	0.0340179	-0.785979
chr1	35879666	35880026	361	18	0.724419	0.0410325	-0.683387
chr1	35944438	35944664	227	10	0.340676	0.945502	0.604827
chr1	36138231	36138332	102	10	0.901114	0.327225	-0.573889
chr1	36214641	36214748	108	8	0.897052	0.294204	-0.602848
chr1	36421873	36422290	418	14	0.940609	0.220358	-0.720251
chr1	36477116	36477431	316	14	0.794461	0.100767	-0.693694
chr1	36551236	36551365	130	6	0.872314	0.230377	-0.641937
chr1	36581232	36581634	403	12	0.268252	0.935006	0.666754
chr1	36599634	36600134	501	21	0.893833	0.251845	-0.641988
chr1	36808325	36808458	134	8	0.825167	0.0746866	-0.75048
chr1	36813308	36813675	368	16	0.9197	0.218732	-0.700968
chr1	36847291	36847702	412	20	0.832027	0.0762626	-0.755765
chr1	37066015	37066343	329	10	0.858875	0.203533	-0.655342
chr1	37105025	37105157	133	9	0.349835	0.893207	0.543372
chr1	37149865	37150179	315	16	0.71487	0.11625	-0.598621
chr1	37286967	37287323	357	16	0.838713	0.153015	-0.685698
chr1	37300951	37301500	550	20	0.858256	0.173244	-0.685013
chr1	37303434	37303729	296	10	0.748853	0.107844	-0.641009
chr1	37310541	37310872	332	10	0.90841	0.251225	-0.657185
chr1	37339018	37339446	429	22	0.87872	0.147651	-0.731068
chr1	37362810	37363078	269	20	0.875393	0.23656	-0.638834
chr1	37368997	37369747	751	26	0.878449	0.184484	-0.693965
chr1	37384858	37385400	543	8	0.875767	0.241198	-0.634569
chr1	37406661	37406888	228	8	0.86314	0.195433	-0.667707
chr1	37518764	37518978	215	14	0.937558	0.357291	-0.580267
chr1	37650538	37650801	264	22	0.837518	0.246476	-0.591042
chr1	37662295	37662950	656	38	0.798229	0.112627	-0.685602
chr1	37663830	37664472	643	16	0.828655	0.146504	-0.682151
chr1	37671146	37671425	280	10	0.709292	0.0724806	-0.636811
chr1	37674086	37674362	277	14	0.845839	0.183307	-0.662532
chr1	37686878	37687751	874	54	0.802039	0.0668491	-0.73519
chr1	37698719	37698843	125	11	0.827084	0.20735	-0.619733
chr1	37717760	37718906	1147	45	0.804563	0.0925995	-0.711963
chr1	37725743	37726207	465	26	0.720556	0.0660245	-0.654532
chr1	37726580	37726997	418	27	0.801099	0.0606374	-0.740461
chr1	37729442	37729936	495	23	0.908242	0.255912	-0.65233
chr1	37916377	37916655	279	8	0.267246	0.906127	0.638881
chr1	38015160	38015363	204	8	0.843976	0.240242	-0.603734
chr1	38071390	38071708	319	16	0.839698	0.072265	-0.767433
chr1	38198361	38198575	215	15	0.153291	0.749918	0.596627
chr1	38268701	38269077	377	23	0.738684	0.0632046	-0.675479
chr1	38272560	38272802	243	10	0.91834	0.247137	-0.671203
chr1	38292638	38292863	226	6	0.793931	0.177685	-0.616246
chr1	38308096	38308327	232	8	0.230154	0.867406	0.637252
chr1	38333378	38333711	334	14	0.925648	0.307814	-0.617834
chr1	38396499	38396899	401	9	0.926821	0.359306	-0.567516
chr1	38436399	38436598	200	9	0.336794	0.925148	0.588354
chr1	38446314	38446701	388	19	0.895605	0.347368	-0.548237
chr1	38450728	38450953	226	12	0.219999	0.943088	0.723089
chr1	38497082	38497339	258	18	0.758365	0.0508119	-0.707553
chr1	38530197	38530410	214	12	0.85074	0.195047	-0.655693
chr1	38545565	38546015	451	23	0.778804	0.12745	-0.651354
chr1	38574075	38574990	916	30	0.87573	0.168374	-0.707356
chr1	38581794	38581931	138	14	0.936293	0.321697	-0.614596
chr1	38602145	38602392	248	12	0.89612	0.295534	-0.600586
chr1	38625817	38626152	336	16	0.853196	0.148831	-0.704365
chr1	38730387	38730509	123	6	0.851257	0.296442	-0.554815
chr1	38817241	38817946	706	28	0.822597	0.194703	-0.627894
chr1	38826022	38826266	245	12	0.844477	0.129297	-0.71518
chr1	38826674	38826925	252	8	0.921537	0.318536	-0.603002
chr1	38836323	38836507	185	50	0.745984	0.0302948	-0.715689
chr1	38912000	38912187	188	8	0.725384	0.164453	-0.560931
chr1	38929775	38929935	161	6	0.815239	0.0994025	-0.715836
chr1	38941539	38941868	330	10	0.807733	0.0777928	-0.72994
chr1	39012597	39012964	368	26	0.845411	0.101715	-0.743696
chr1	39026921	39027021	101	8	0.839111	0.24495	-0.594161
chr1	39028926	39029650	725	30	0.830503	0.121083	-0.70942
chr1	39035760	39036392	633	28	0.84403	0.187619	-0.656411
chr1	39090014	39090317	304	20	0.866958	0.254119	-0.61284
chr1	39093187	39093599	413	10	0.78623	0.111837	-0.674393
chr1	39176903	39177599	697	48	0.878681	0.15156	-0.727122
chr1	39185965	39186152	188	8	0.80497	0.0549629	-0.750007
chr1	39215390	39215746	357	8	0.845011	0.222725	-0.622286
chr1	39311720	39312181	462	26	0.740794	0.104772	-0.636022
chr1	39318869	39319106	238	12	0.705213	0.0621404	-0.643072
chr1	39338858	39339334	477	19	0.758959	0.117228	-0.641731
chr1	39366263	39366560	298	8	0.780755	0.156207	-0.624547
chr1	39387167	39387267	101	6	0.904217	0.330338	-0.57388
chr1	39424638	39424961	324	8	0.817365	0.271394	-0.545971
chr1	39441654	39442166	513	16	0.937066	0.0768528	-0.860213
chr1	39442926	39443450	525	20	0.880542	0.197586	-0.682956
chr1	39456809	39456945	137	10	0.80348	0.16078	-0.6427
chr1	39461165	39461496	332	8	0.801799	0.09687	-0.704929
chr1	39465574	39465897	324	20	0.929118	0.337009	-0.592109
chr1	39507010	39507148	139	10	0.229044	0.896052	0.667008
chr1	39556506	39556753	248	12	0.922645	0.366922	-0.555723
chr1	39571675	39571906	232	10	0.837655	0.225686	-0.611969
chr1	39606432	39607382	951	50	0.757199	0.0933937	-0.663805
chr1	39687529	39687754	226	16	0.896191	0.329164	-0.567027
chr1	39838726	39839169	444	16	0.178667	0.89136	0.712693
chr1	39913459	39913911	453	11	0.931895	0.38431	-0.547585
chr1	39962720	39963161	442	20	0.847384	0.0849524	-0.762432
chr1	39964826	39964970	145	12	0.883693	0.106603	-0.777091
chr1	39978276	39979020	745	32	0.86055	0.132442	-0.728108
chr1	39990041	39990500	460	22	0.929066	0.148087	-0.780979
chr1	39996800	39997320	521	39	0.917441	0.321409	-0.596032
chr1	40002310	40002999	690	22	0.895522	0.221168	-0.674354
chr1	40021788	40021890	103	8	0.95196	0.238204	-0.713756
chr1	40024974	40025170	197	34	0.921823	0.276323	-0.6455
chr1	40025946	40026220	275	8	0.854917	0.214355	-0.640561
chr1	40060562	40061052	491	18	0.829988	0.172634	-0.657354
chr1	40314037	40315006	970	42	0.864511	0.231802	-0.632709
chr1	40357701	40358205	505	7	0.279379	0.970187	0.690808
chr1	40898447	40898676	230	10	0.850798	0.223445	-0.627353
chr1	40964387	40964763	377	24	0.887187	0.237441	-0.649746
chr1	41062051	41062414	364	16	0.807426	0.196455	-0.610971
chr1	41092690	41092982	293	10	0.86317	0.176599	-0.686572
chr1	41289948	41290372	425	8	0.904939	0.23716	-0.66778
chr1	41349995	41350342	348	18	0.860296	0.207099	-0.653197
chr1	41555784	41556035	252	6	0.242392	0.897285	0.654893
chr1	41605718	41606244	527	10	0.170733	0.944137	0.773404
chr1	41652543	41653409	867	20	0.17631	0.890752	0.714442
chr1	41825314	41825427	114	7	0.781549	0.16503	-0.616519
chr1	41835782	41835939	158	10	0.886522	0.223621	-0.662901
chr1	41906182	41906602	421	12	0.919987	0.146138	-0.773849
chr1	41981730	41982041	312	16	0.840562	0.254867	-0.585696
chr1	42098933	42099220	288	7	0.874409	0.290013	-0.584396
chr1	42171050	42171277	228	10	0.791836	0.165117	-0.626719
chr1	42244366	42244534	169	12	0.708158	0.138735	-0.569423
chr1	42255762	42255926	165	6	0.847445	0.153383	-0.694062
chr1	42280507	42280809	303	15	0.919602	0.323347	-0.596256
chr1	42407327	42407537	211	8	0.939243	0.154135	-0.785108
chr1	42547099	42547247	149	6	0.892515	0.141359	-0.751156
chr1	42569672	42570005	334	16	0.900904	0.245763	-0.655141
chr1	42705120	42705440	321	19	0.249556	0.860849	0.611294
chr1	42705551	42705819	269	17	0.278993	0.832345	0.553352
chr1	42707177	42707860	684	18	0.255599	0.884875	0.629276
chr1	42710607	42712734	2128	39	0.146126	0.916486	0.77036
chr1	42811840	42812044	205	6	0.826067	0.199398	-0.626669
chr1	42875387	42875821	435	13	0.855538	0.274778	-0.58076
chr1	42893916	42894066	151	10	0.874092	0.309659	-0.564433
chr1	42949505	42949764	260	16	0.839726	0.286913	-0.552813
chr1	43137338	43137967	630	21	0.867996	0.242565	-0.625431
chr1	43186295	43186637	343	16	0.252129	0.902639	0.65051
chr1	43199500	43200116	617	10	0.863235	0.119977	-0.743258
chr1	43347340	43347443	104	6	0.789927	0.163437	-0.626491
chr1	43510880	43511120	241	8	0.94534	0.315388	-0.629953
chr1	43535774	43536024	251	10	0.882719	0.298302	-0.584417
chr1	43550361	43550497	137	8	0.88774	0.160424	-0.727316
chr1	43818435	43818654	220	8	0.866323	0.143713	-0.72261
chr1	44120334	44120724	391	13	0.761117	0.121863	-0.639254
chr1	44177207	44177312	106	6	0.935912	0.278294	-0.657618
chr1	44567031	44567215	185	6	0.883709	0.27036	-0.613349
chr1	44586815	44587229	415	10	0.81054	0.139286	-0.671254
chr1	44721504	44722161	658	11	0.815452	0.0979584	-0.717494
chr1	44733576	44733686	111	6	0.7786	0.0373153	-0.741284
chr1	45811917	45812125	209	10	0.904883	0.275754	-0.629129
chr1	46848027	46848591	565	22	0.880115	0.251267	-0.628848
chr1	47037453	47038019	567	12	0.812281	0.0663217	-0.745959
chr1	47050851	47051572	722	7	0.6765	0.152095	-0.524405
chr1	47093254	47093463	210	6	0.790359	0.117246	-0.673113
chr1	47448212	47448386	175	6	0.743332	0.0570643	-0.686268
chr1	47546749	47546927	179	10	0.878667	0.14666	-0.732007
chr1	47612433	47612589	157	6	0.91872	0.21446	-0.70426
chr1	50828649	50829299	651	11	0.795409	0.0929709	-0.702438
chr1	50924756	50926107	1352	50	0.683744	0.0589361	-0.624808
chr1	50993564	50993857	294	12	0.871317	0.302301	-0.569016
chr1	51091400	51091563	164	6	0.888482	0.295824	-0.592658
chr1	51132238	51132664	427	10	0.843419	0.227789	-0.615629
chr1	51199745	51199982	238	11	0.920587	0.402953	-0.517634
chr1	51213090	51213433	344	15	0.798515	0.145732	-0.652782
chr1	51249416	51249627	212	7	0.890207	0.284051	-0.606157
chr1	51290540	51290761	222	8	0.241335	0.899359	0.658024
chr1	51327188	51327389	202	6	0.798217	0.0902497	-0.707968
chr1	51365304	51365451	148	7	0.745806	0.0678365	-0.67797
chr1	51383978	51384360	383	12	0.825832	0.203757	-0.622075
chr1	51401945	51402083	139	7	0.801062	0.221847	-0.579215
chr1	51458137	51458388	252	12	0.847964	0.132152	-0.715812
chr1	51596244	51596471	228	14	0.894844	0.230719	-0.664125
chr1	51617619	51617832	214	9	0.227954	0.880108	0.652154
chr1	51647438	51647625	188	10	0.75216	0.219016	-0.533144
chr1	51739437	51739771	335	8	0.879073	0.293089	-0.585984
chr1	51764001	51764479	479	18	0.929533	0.252448	-0.677085
chr1	51768511	51768950	440	32	0.911245	0.288087	-0.623157
chr1	51802520	51802856	337	15	0.814501	0.216663	-0.597838
chr1	51808507	51809431	925	38	0.896457	0.0622695	-0.834187
chr1	51820415	51820592	178	10	0.862259	0.249954	-0.612305
chr1	51836829	51837304	476	16	0.896948	0.145865	-0.751082
chr1	51899307	51899779	473	24	0.912945	0.203279	-0.709666
chr1	51903008	51903210	203	11	0.885565	0.290132	-0.595433
chr1	51906302	51906563	262	14	0.876449	0.31685	-0.559599
chr1	51932287	51933103	817	22	0.865282	0.196006	-0.669277
chr1	51970215	51970455	241	9	0.749889	0.157886	-0.592003
chr1	51996945	51997499	555	17	0.116868	0.806502	0.689634
chr1	52043198	52043311	114	6	0.268375	0.947624	0.67925
chr1	52094355	52094853	499	13	0.773594	0.0863554	-0.687239
chr1	52171392	52171625	234	11	0.821708	0.272413	-0.549295
chr1	52257892	52258232	341	20	0.740235	0.0700316	-0.670203
chr1	52331846	52332302	457	26	0.716923	0.036079	-0.680844
chr1	52524197	52524444	248	14	0.717027	0.0548466	-0.66218
chr1	52723054	52723188	135	7	0.889412	0.268126	-0.621287
chr1	52799590	52800006	417	18	0.694473	0.0722869	-0.622186
chr1	52971556	52972483	928	6	0.827764	0.13112	-0.696644
chr1	53501542	53501772	231	10	0.823263	0.201355	-0.621908
chr1	53985249	53985543	295	8	0.881448	0.0409332	-0.840514
chr1	53997920	53998419	500	14	0.815647	0.146814	-0.668833
chr1	54002659	54002968	310	10	0.89214	0.274525	-0.617615
chr1	54015345	54015501	157	10	0.807183	0.0437105	-0.763473
chr1	54060133	54060516	384	7	0.846434	0.225685	-0.620749
chr1	54111320	54111520	201	12	0.926765	0.108184	-0.81858
chr1	54118642	54118767	126	6	0.724515	0.108145	-0.61637
chr1	54120144	54120421	278	16	0.744022	0.0866458	-0.657376
chr1	54145076	54145518	443	14	0.855307	0.119915	-0.735392
chr1	54707766	54708338	573	18	0.880195	0.156679	-0.723516
chr1	54853350	54853510	161	11	0.348265	0.933259	0.584994
chr1	55661179	55661466	288	10	0.862303	0.234028	-0.628275
chr1	55666993	55667157	165	6	0.820241	0.0968295	-0.723412
chr1	55675042	55675293	252	8	0.34228	0.942933	0.600653
chr1	55792972	55793151	180	7	0.612538	0.0648132	-0.547725
chr1	55837808	55838145	338	11	0.875325	0.170267	-0.705058
chr1	55863547	55863845	299	14	0.812163	0.220219	-0.591944
chr1	56130053	56130215	163	14	0.913415	0.374016	-0.539398
chr1	56226569	56226889	321	12	0.780337	0.110804	-0.669533
chr1	56321497	56321785	289	9	0.810632	0.233757	-0.576874
chr1	56913068	56913551	484	8	0.908253	0.288017	-0.620236
chr1	56969893	56970719	827	41	0.768537	0.165387	-0.60315
chr1	56974932	56976405	1474	68	0.784648	0.120089	-0.664559
chr1	57083630	57083738	109	8	0.834601	0.237121	-0.59748
chr1	57298599	57298852	254	10	0.749624	0.0391917	-0.710432
chr1	57333904	57334202	299	11	0.136125	0.823554	0.687428
chr1	57436592	57436850	259	15	0.668894	0.112725	-0.556169
chr1	57746993	57747565	573	18	0.811386	0.0921773	-0.719209
chr1	57783494	57784459	966	24	0.889965	0.222772	-0.667194
chr1	57790582	57791093	512	20	0.802089	0.117141	-0.684948
chr1	57807918	57808275	358	10	0.798779	0.138691	-0.660088
chr1	57815830	57816066	237	10	0.859879	0.069306	-0.790573
chr1	57882608	57883157	550	26	0.875159	0.0918079	-0.783351
chr1	57907256	57907387	132	8	0.863091	0.317657	-0.545433
chr1	58044008	58044295	288	9	0.794126	0.221353	-0.572773
chr1	58056981	58057483	503	24	0.879355	0.160993	-0.718362
chr1	58210133	58210925	793	62	0.842014	0.163658	-0.678357
chr1	58214285	58214613	329	10	0.809267	0.150928	-0.658339
chr1	58304319	58304430	112	10	0.254944	0.85562	0.600676
chr1	58420136	58420340	205	20	0.844344	0.271795	-0.572549
chr1	58617204	58617641	438	10	0.734257	0.0816704	-0.652587
chr1	58732173	58732293	121	8	0.91121	0.259549	-0.651661
chr1	58740168	58740575	408	12	0.88939	0.226787	-0.662604
chr1	58921562	58921953	392	28	0.928488	0.294739	-0.63375
chr1	58937184	58937388	205	10	0.90748	0.287048	-0.620432
chr1	60312979	60313086	108	13	0.9186	0.284763	-0.633837
chr1	60469716	60469995	280	6	0.936619	0.181965	-0.754654
chr1	60625658	60625903	246	8	0.757192	0.119069	-0.638123
chr1	60749132	60749676	545	16	0.815879	0.151907	-0.663972
chr1	60847167	60847323	157	10	0.869218	0.140221	-0.728997
chr1	60861366	60861747	382	11	0.79286	0.212711	-0.580149
chr1	61040524	61041048	525	16	0.843334	0.078376	-0.764958
chr1	61050461	61050711	251	8	0.807894	0.168229	-0.639665
chr1	61154463	61154588	126	6	0.915245	0.134796	-0.780449
chr1	61302682	61302977	296	14	0.259417	0.905769	0.646352
chr1	61321542	61321810	269	8	0.86651	0.186994	-0.679516
chr1	61416116	61416463	348	20	0.853491	0.220249	-0.633243
chr1	61472450	61473370	921	42	0.744708	0.101812	-0.642896
chr1	61528579	61528911	333	11	0.803878	0.194162	-0.609716
chr1	62411203	62411784	582	7	0.219539	0.889975	0.670436
chr1	62613756	62614098	343	16	0.857758	0.125107	-0.73265
chr1	62788630	62788741	112	6	0.820172	0.254087	-0.566085
chr1	62907234	62907615	382	22	0.887811	0.218978	-0.668833
chr1	62908660	62908942	283	18	0.835773	0.0902355	-0.745537
chr1	62947154	62947712	559	13	0.677833	0.0590853	-0.618748
chr1	63055827	63056018	192	8	0.793603	0.0715915	-0.722011
chr1	63088267	63088392	126	6	0.809478	0.162137	-0.64734
chr1	63113753	63113943	191	41	0.741138	0.0608273	-0.680311
chr1	63132290	63132566	277	12	0.923287	0.268404	-0.654883
chr1	63372848	63373412	565	16	0.802123	0.158991	-0.643132
chr1	63444762	63445369	608	28	0.833017	0.0840296	-0.748987
chr1	63448071	63448195	125	10	0.898783	0.37635	-0.522433
chr1	63454659	63455052	394	16	0.875952	0.0935763	-0.782375
chr1	63459850	63460201	352	14	0.858136	0.15583	-0.702306
chr1	63464163	63464410	248	10	0.885953	0.0683864	-0.817566
chr1	63465708	63465886	179	16	0.788077	0.164866	-0.623211
chr1	63499130	63499270	141	8	0.831227	0.223289	-0.607938
chr1	63518795	63519197	403	12	0.908675	0.256408	-0.652267
chr1	63571777	63573013	1237	36	0.839785	0.206157	-0.633628
chr1	63574283	63574645	363	22	0.677791	0.0328723	-0.644919
chr1	63579230	63579615	386	18	0.787508	0.0790732	-0.708435
chr1	63784832	63785146	315	16	0.828313	0.169095	-0.659218
chr1	63909932	63910079	148	10	0.926934	0.314032	-0.612902
chr1	64019624	64020144	521	28	0.889484	0.172973	-0.716511
chr1	64055959	64056417	459	14	0.894361	0.0854825	-0.808878
chr1	64117341	64118476	1136	30	0.886835	0.100792	-0.786043
chr1	64174123	64174324	202	14	0.721073	0.064336	-0.656737
chr1	64200556	64200874	319	10	0.246749	0.878955	0.632206
chr1	64219855	64220302	448	12	0.876636	0.145886	-0.73075
chr1	64295689	64295909	221	8	0.27095	0.895986	0.625036
chr1	64464016	64464228	213	10	0.772845	0.0729466	-0.699899
chr1	64521660	64522216	557	9	0.852445	0.250456	-0.601988
chr1	64522621	64522837	217	10	0.842064	0.304911	-0.537153
chr1	64620137	64620549	413	13	0.757136	0.0466958	-0.710441
chr1	64690914	64691322	409	138	0.702437	0.0493641	-0.653073
chr1	64719621	64720714	1094	22	0.876047	0.247693	-0.628354
chr1	64726511	64727014	504	24	0.911487	0.229134	-0.682353
chr1	64853691	64854009	319	10	0.108164	0.838749	0.730585
chr1	64894301	64894627	327	14	0.917402	0.164935	-0.752467
chr1	64919527	64919725	199	10	0.741275	0.0458875	-0.695387
chr1	64924135	64924922	788	40	0.801377	0.0858519	-0.715525
chr1	64929851	64930000	150	8	0.882865	0.315663	-0.567201
chr1	65343025	65343260	236	6	0.865783	0.222765	-0.643018
chr1	66196974	66197277	304	10	0.929832	0.268401	-0.661431
chr1	66324354	66324690	337	10	0.885235	0.055479	-0.829756
chr1	66337319	66337454	136	6	0.899355	0.346643	-0.552711
chr1	66343533	66343739	207	6	0.921916	0.30295	-0.618965
chr1	66369069	66369783	715	28	0.855373	0.0715972	-0.783776
chr1	66375007	66375430	424	10	0.916238	0.323162	-0.593076
chr1	66379552	66379789	238	12	0.859486	0.103086	-0.756401
chr1	66389281	66389888	608	12	0.836709	0.0856272	-0.751081
chr1	66416339	66417122	784	24	0.879902	0.257573	-0.622329
chr1	66431390	66431844	455	14	0.91775	0.202537	-0.715213
chr1	66467306	66467459	154	7	0.777158	0.163518	-0.61364
chr1	66468849	66469574	726	25	0.836051	0.206579	-0.629472
chr1	66607286	66607803	518	10	0.823377	0.104688	-0.718688
chr1	66649558	66649902	345	14	0.919232	0.0532824	-0.865949
chr1	66834141	66834368	228	15	0.858727	0.333056	-0.525671
chr1	66861778	66862318	541	18	0.137126	0.834299	0.697173
chr1	66913896	66914542	647	17	0.765824	0.0970533	-0.66877
chr1	67167431	67167722	292	10	0.907831	0.147964	-0.759866
chr1	67360105	67360228	124	7	0.72623	0.0554066	-0.670824
chr1	67414649	67414894	246	10	0.922158	0.301561	-0.620597
chr1	67531691	67531905	215	8	0.825429	0.0868957	-0.738533
chr1	67798834	67799058	225	8	0.830356	0.154368	-0.675988
chr1	68803210	68803554	345	14	0.828828	0.0750403	-0.753788
chr1	69441077	69441341	265	13	0.907339	0.338931	-0.568408
chr1	69491733	69492353	621	14	0.869078	0.153597	-0.715482
chr1	69499736	69500088	353	12	0.893967	0.241256	-0.652711
chr1	69759605	69759773	169	17	0.804563	0.23566	-0.568903
chr1	70207743	70208055	313	12	0.912095	0.0878461	-0.824249
chr1	70258446	70258717	272	12	0.776523	0.0696299	-0.706893
chr1	70316058	70316657	600	30	0.838248	0.0696351	-0.768613
chr1	70385718	70385924	207	6	0.848831	0.136219	-0.712612
chr1	70462334	70462576	243	12	0.801661	0.213183	-0.588478
chr1	70536618	70536925	308	8	0.82574	0.0375894	-0.78815
chr1	70978567	70978685	119	6	0.293919	0.88234	0.588421
chr1	71031207	71031320	114	8	0.920291	0.359766	-0.560525
chr1	71342209	71342422	214	7	0.209992	0.761863	0.551872
chr1	71419997	71420295	299	6	0.803065	0.114188	-0.688877
chr1	71430392	71430670	279	11	0.900658	0.343603	-0.557055
chr1	71722365	71722501	137	8	0.79106	0.0768531	-0.714207
chr1	71775795	71776312	518	35	0.812708	0.179955	-0.632753
chr1	71824623	71825145	523	18	0.89713	0.267201	-0.629928
chr1	72295810	72296093	284	16	0.818059	0.153795	-0.664264
chr1	72336755	72337208	454	20	0.929586	0.160705	-0.768881
chr1	72455465	72455750	286	14	0.851364	0.228488	-0.622875
chr1	72810270	72810711	442	15	0.896681	0.303202	-0.593479
chr1	72826209	72826504	296	7	0.132354	0.838504	0.706151
chr1	73270758	73270949	192	6	0.158217	0.796959	0.638742
chr1	73456631	73457182	552	14	0.863171	0.241224	-0.621947
chr1	73629759	73630226	468	10	0.878573	0.260609	-0.617964
chr1	73850363	73850584	222	14	0.215363	0.872789	0.657425
chr1	73903177	73903566	390	11	0.858207	0.201712	-0.656495
chr1	73930520	73930677	158	12	0.928332	0.0846119	-0.84372
chr1	73933229	73933389	161	7	0.777047	0.162463	-0.614584
chr1	74030121	74030242	122	6	0.912932	0.0594561	-0.853476
chr1	74149204	74149337	134	10	0.928696	0.302669	-0.626026
chr1	74197692	74197902	211	8	0.829668	0.0871581	-0.74251
chr1	74230452	74230613	162	8	0.799498	0.206674	-0.592824
chr1	74240482	74240843	362	14	0.739617	0.0316873	-0.707929
chr1	74300503	74300819	317	9	0.856782	0.217763	-0.639019
chr1	74437731	74438277	547	16	0.776907	0.0622831	-0.714624
chr1	74672522	74673051	530	18	0.900927	0.160444	-0.740483
chr1	75283201	75283393	193	8	0.656693	0.0515769	-0.605116
chr1	75290220	75290556	337	7	0.736169	0.0527147	-0.683454
chr1	75359493	75359654	162	15	0.771615	0.156439	-0.615176
chr1	75372883	75373153	271	7	0.880752	0.232689	-0.648062
chr1	75385422	75386033	612	26	0.833612	0.160259	-0.673353
chr1	75386451	75387155	705	18	0.857055	0.0699697	-0.787086
chr1	75401517	75401658	142	10	0.867221	0.28113	-0.586091
chr1	75452371	75452860	490	22	0.81818	0.217247	-0.600933
chr1	75549464	75549582	119	8	0.876131	0.299532	-0.576599
chr1	75693224	75693360	137	12	0.249266	0.899186	0.64992
chr1	75704421	75704941	521	14	0.23921	0.882379	0.643169
chr1	75738687	75738855	169	10	0.290613	0.8586	0.567986
chr1	75786278	75786850	573	22	0.234551	0.85231	0.617759
chr1	75844790	75845052	263	14	0.809625	0.189935	-0.61969
chr1	75992126	75992559	434	14	0.784214	0.0771874	-0.707026
chr1	75995364	75995844	481	18	0.850174	0.220271	-0.629903
chr1	76012913	76013034	122	6	0.884819	0.309223	-0.575596
chr1	76070666	76071315	650	34	0.7618	0.0387971	-0.723003
chr1	76075833	76076090	258	10	0.16728	0.92849	0.76121
chr1	76082182	76082325	144	8	0.813714	0.183332	-0.630382
chr1	76136171	76136439	269	10	0.88996	0.195782	-0.694178
chr1	76219294	76220001	708	24	0.866738	0.179679	-0.68706
chr1	76427541	76427866	326	16	0.866656	0.121164	-0.745492
chr1	76487379	76487852	474	12	0.854135	0.179539	-0.674596
chr1	76644447	76645061	615	18	0.922433	0.0370338	-0.885399
chr1	76705488	76705746	259	8	0.221666	0.875024	0.653358
chr1	76821921	76822109	189	6	0.893005	0.332774	-0.560231
chr1	76835147	76835598	452	9	0.790379	0.0448023	-0.745577
chr1	77008044	77008252	209	9	0.923975	0.3676	-0.556375
chr1	77057394	77057922	529	14	0.845294	0.0544347	-0.790859
chr1	77073462	77073610	149	6	0.270683	0.952001	0.681318
chr1	77125033	77125529	497	10	0.8726	0.252158	-0.620442
chr1	77128239	77128800	562	10	0.259774	0.906301	0.646528
chr1	77326007	77326239	233	12	0.781245	0.151645	-0.6296
chr1	77376434	77376655	222	6	0.926678	0.230828	-0.69585
chr1	77406705	77407700	996	46	0.75807	0.105542	-0.652528
chr1	77411245	77411427	183	8	0.916958	0.145158	-0.7718
chr1	77434794	77434935	142	10	0.79285	0.136008	-0.656842
chr1	77437994	77438228	235	14	0.880287	0.172148	-0.708138
chr1	77444560	77445293	734	26	0.84505	0.105554	-0.739496
chr1	77459142	77459278	137	6	0.840866	0.0635573	-0.777308
chr1	77501286	77502028	743	36	0.885034	0.167109	-0.717925
chr1	77503783	77504675	893	20	0.8444	0.0892129	-0.755187
chr1	77505737	77506023	287	10	0.723022	0.0977393	-0.625283
chr1	77507148	77507469	322	19	0.820515	0.222885	-0.59763
chr1	77507883	77508078	196	6	0.917979	0.359977	-0.558002
chr1	77510760	77511864	1105	26	0.84292	0.203967	-0.638953
chr1	77512219	77512662	444	26	0.779102	0.0507209	-0.728381
chr1	77630064	77630220	157	8	0.116075	0.703535	0.587459
chr1	77685679	77686037	359	6	0.700266	0.0320239	-0.668242
chr1	77719517	77720127	611	16	0.817678	0.11396	-0.703718
chr1	77782874	77783207	334	20	0.77575	0.151087	-0.624663
chr1	77809067	77809275	209	6	0.859766	0.218012	-0.641754
chr1	77841344	77841528	185	10	0.806282	0.108756	-0.697527
chr1	78537831	78537950	120	14	0.601568	0.0723388	-0.529229
chr1	78568304	78568671	368	18	0.201917	0.930767	0.728849
chr1	78699648	78699978	331	8	0.930987	0.155789	-0.775198
chr1	79007412	79007669	258	10	0.915432	0.0863271	-0.829105
chr1	79287280	79287409	130	6	0.874456	0.272236	-0.60222
chr1	79335703	79336134	432	16	0.778525	0.0667685	-0.711757
chr1	79391390	79391639	250	12	0.839622	0.230684	-0.608938
chr1	79432551	79432783	233	14	0.829461	0.131014	-0.698448
chr1	79438734	79439243	510	14	0.848329	0.101641	-0.746689
chr1	79458719	79458958	240	11	0.682616	0.0663581	-0.616258
chr1	79459412	79459660	249	6	0.888755	0.252873	-0.635882
chr1	79571163	79571488	326	12	0.779822	0.119801	-0.660021
chr1	79711447	79712155	709	20	0.883639	0.164845	-0.718794
chr1	79819164	79819585	422	18	0.920279	0.282439	-0.63784
chr1	79832774	79833045	272	13	0.172277	0.832816	0.660539
chr1	79860534	79861004	471	24	0.183524	0.813314	0.62979
chr1	79861113	79861671	559	10	0.145285	0.787253	0.641968
chr1	79880657	79880897	241	8	0.847905	0.155936	-0.691969
chr1	79932743	79933363	621	13	0.875819	0.245608	-0.630211
chr1	79949143	79949416	274	18	0.737334	0.119471	-0.617864
chr1	80008919	80009229	311	16	0.831697	0.180122	-0.651575
chr1	80015485	80015786	302	10	0.876449	0.112579	-0.763871
chr1	80165373	80165518	146	10	0.74626	0.0487045	-0.697555
chr1	80220340	80220486	147	7	0.873984	0.275821	-0.598163
chr1	80291425	80291656	232	8	0.917281	0.335253	-0.582028
chr1	80315753	80315897	145	6	0.815055	0.163719	-0.651336
chr1	80494474	80494733	260	10	0.860675	0.0699988	-0.790677
chr1	80540715	80540900	186	8	0.938808	0.357109	-0.581698
chr1	80589674	80589867	194	8	0.824284	0.0567883	-0.767495
chr1	80621598	80621762	165	6	0.908594	0.18838	-0.720215
chr1	80676588	80676989	402	6	0.844215	0.19501	-0.649204
chr1	80938722	80939314	593	9	0.837999	0.24757	-0.590428
chr1	80939428	80939636	209	8	0.66211	0.0437667	-0.618344
chr1	80964509	80964713	205	10	0.9023	0.181084	-0.721216
chr1	81077877	81078210	334	12	0.720082	0.0811719	-0.63891
chr1	81235909	81236150	242	8	0.918833	0.17047	-0.748363
chr1	81864836	81865492	657	10	0.807931	0.166762	-0.641169
chr1	82150569	82150951	383	14	0.232629	0.856054	0.623425
chr1	82184697	82184960	264	14	0.904039	0.288711	-0.615328
chr1	82285878	82286299	422	14	0.125024	0.796665	0.671641
chr1	82836330	82836583	254	12	0.812798	0.198861	-0.613938
chr1	82856269	82856630	362	6	0.870482	0.113239	-0.757243
chr1	82889020	82889186	167	6	0.903544	0.124191	-0.779353
chr1	83366910	83367166	257	12	0.830453	0.159666	-0.670787
chr1	83509564	83509705	142	10	0.869475	0.0492624	-0.820213
chr1	83641183	83641413	231	8	0.819877	0.197891	-0.621986
chr1	84078647	84078904	258	6	0.926414	0.24166	-0.684754
chr1	84115985	84116464	480	18	0.849104	0.255141	-0.593963
chr1	84182901	84183184	284	13	0.839097	0.223033	-0.616065
chr1	84294773	84294932	160	6	0.867673	0.170286	-0.697388
chr1	84321445	84321739	295	10	0.83124	0.0863339	-0.744906
chr1	84491602	84492168	567	18	0.938542	0.137182	-0.801361
chr1	84579061	84579288	228	10	0.801396	0.136283	-0.665113
chr1	84613224	84613401	178	10	0.166098	0.721615	0.555516
chr1	84628223	84628415	193	12	0.843796	0.166613	-0.677182
chr1	84846780	84847168	389	10	0.802404	0.119891	-0.682512
chr1	84883079	84883187	109	8	0.907202	0.240877	-0.666324
chr1	85809091	85809421	331	9	0.828852	0.188452	-0.6404
chr1	85896239	85898064	1826	55	0.800564	0.0476862	-0.752878
chr1	85899904	85900426	523	14	0.916908	0.151465	-0.765442
chr1	85931179	85931516	338	10	0.829706	0.143882	-0.685823
chr1	85957437	85957599	163	10	0.804653	0.189308	-0.615344
chr1	85958437	85958828	392	16	0.836323	0.0958651	-0.740458
chr1	85965738	85966002	265	6	0.775773	0.0781893	-0.697583
chr1	85999610	86000769	1160	47	0.809698	0.0911999	-0.718498
chr1	86053222	86053886	665	24	0.180446	0.884617	0.704171
chr1	86162028	86162298	271	9	0.903065	0.242661	-0.660405
chr1	86175165	86175683	519	24	0.923949	0.295196	-0.628753
chr1	86377333	86377518	186	14	0.774007	0.186883	-0.587123
chr1	86378201	86379265	1065	34	0.818745	0.0990059	-0.719739
chr1	86482402	86482521	120	18	0.840612	0.23646	-0.604152
chr1	86571944	86572404	461	12	0.838608	0.0383066	-0.800302
chr1	86596303	86597316	1014	30	0.86201	0.112912	-0.749098
chr1	86952831	86952959	129	10	0.915019	0.26371	-0.65131
chr1	87486555	87486874	320	12	0.685701	0.0419089	-0.643792
chr1	87504747	87505314	568	26	0.763937	0.133279	-0.630657
chr1	87507894	87508469	576	19	0.768136	0.0877859	-0.68035
chr1	87515149	87515473	325	16	0.803708	0.0431446	-0.760563
chr1	87520179	87520356	178	10	0.736892	0.0339138	-0.702978
chr1	87589298	87589484	187	14	0.802064	0.13829	-0.663774
chr1	87593742	87593894	153	6	0.672529	0.110709	-0.56182
chr1	87733117	87734105	989	22	0.781799	0.0989004	-0.682899
chr1	87812156	87812311	156	16	0.934385	0.34683	-0.587555
chr1	87813050	87813801	752	20	0.84441	0.169562	-0.674848
chr1	87848372	87848522	151	6	0.753885	0.10733	-0.646555
chr1	87849195	87849442	248	7	0.795837	0.152515	-0.643322
chr1	87922029	87922220	192	8	0.870542	0.104929	-0.765613
chr1	87935095	87935441	347	16	0.864854	0.287059	-0.577795
chr1	88153128	88153254	127	6	0.931642	0.259273	-0.672369
chr1	88375900	88376207	308	9	0.76241	0.171944	-0.590466
chr1	88444731	88444859	129	14	0.945756	0.346517	-0.599238
chr1	88507951	88508203	253	15	0.878263	0.326187	-0.552076
chr1	88521326	88521648	323	18	0.852497	0.251339	-0.601158
chr1	88580032	88580230	199	8	0.864672	0.266037	-0.598635
chr1	88590891	88591138	248	10	0.908566	0.357995	-0.550571
chr1	88658491	88658636	146	8	0.129587	0.798312	0.668726
chr1	88668265	88669386	1122	42	0.197531	0.888558	0.691026
chr1	88727155	88727368	214	6	0.886526	0.285146	-0.601379
chr1	88839848	88840374	527	12	0.203843	0.903107	0.699264
chr1	88908745	88908992	248	16	0.888356	0.184236	-0.70412
chr1	88960229	88960337	109	11	0.905891	0.323154	-0.582737
chr1	88964489	88964887	399	29	0.786158	0.217894	-0.568264
chr1	89045431	89045977	547	22	0.805798	0.0803392	-0.725459
chr1	89049567	89049796	230	8	0.813281	0.114483	-0.698799
chr1	89141457	89141670	214	10	0.899782	0.312302	-0.58748
chr1	89164979	89165300	322	12	0.753146	0.12834	-0.624805
chr1	89193560	89193953	394	16	0.873106	0.0915284	-0.781577
chr1	89244714	89244944	231	16	0.883366	0.0723049	-0.811061
chr1	89271748	89271926	179	12	0.81172	0.174701	-0.637019
chr1	89353069	89353295	227	6	0.707445	0.080611	-0.626835
chr1	89368600	89368711	112	12	0.797579	0.0698462	-0.727732
chr1	89400634	89401084	451	24	0.160571	0.827698	0.667127
chr1	89406052	89406274	223	12	0.802267	0.192298	-0.609969
chr1	89455079	89455226	148	43	0.74063	0.0286193	-0.712011
chr1	89470735	89470982	248	12	0.859523	0.213108	-0.646415
chr1	89471766	89472133	368	23	0.864605	0.181137	-0.683469
chr1	89501203	89501565	363	12	0.882056	0.130134	-0.751922
chr1	89510096	89510304	209	14	0.264682	0.919955	0.655273
chr1	89517761	89518098	338	12	0.215862	0.865886	0.650024
chr1	89565811	89566017	207	10	0.818706	0.183918	-0.634788
chr1	89594911	89595255	345	16	0.842766	0.22304	-0.619726
chr1	89599898	89600475	578	24	0.854444	0.185117	-0.669328
chr1	89600794	89601057	264	12	0.751789	0.0655728	-0.686216
chr1	89627460	89627563	104	6	0.754532	0.159739	-0.594793
chr1	89642043	89642407	365	9	0.822137	0.209378	-0.612759
chr1	89652662	89652776	115	7	0.904352	0.365292	-0.539059
chr1	89889433	89889585	153	22	0.880927	0.257152	-0.623775
chr1	89928061	89928161	101	7	0.713685	0.180396	-0.533289
chr1	89930564	89930810	247	62	0.693686	0.0458483	-0.647837
chr1	89989510	89989717	208	6	0.297272	0.952765	0.655494
chr1	90094647	90094884	238	6	0.897888	0.180689	-0.7172
chr1	90174500	90174709	210	16	0.721108	0.0862994	-0.634809
chr1	90253309	90253975	667	29	0.86227	0.122743	-0.739527
chr1	90309255	90309358	104	7	0.877235	0.317724	-0.559511
chr1	90368567	90368717	151	20	0.887951	0.0684935	-0.819457
chr1	90471103	90471577	475	22	0.840295	0.125936	-0.714359
chr1	91006673	91007099	427	20	0.897527	0.196183	-0.701344
chr1	91037727	91038079	353	20	0.896253	0.242214	-0.654039
chr1	91059707	91060902	1196	30	0.863966	0.158861	-0.705105
chr1	91110735	91110945	211	6	0.90761	0.182338	-0.725272
chr1	91152562	91152752	191	18	0.948204	0.332311	-0.615892
chr1	91189149	91189517	369	18	0.886825	0.0968363	-0.789989
chr1	91192111	91192504	394	22	0.85003	0.29167	-0.55836
chr1	91205118	91205267	150	6	0.904249	0.160804	-0.743446
chr1	91207020	91207304	285	12	0.671459	0.030108	-0.641351
chr1	91209588	91210107	520	16	0.150538	0.84787	0.697332
chr1	91626073	91626575	503	28	0.807241	0.11441	-0.692831
chr1	91669957	91670187	231	16	0.903384	0.287707	-0.615677
chr1	91758849	91759126	278	9	0.249588	0.910264	0.660677
chr1	91880087	91880353	267	16	0.857103	0.233697	-0.623406
chr1	91979632	91980018	387	9	0.890886	0.313676	-0.57721
chr1	92143296	92143530	235	10	0.810055	0.180866	-0.629189
chr1	92170628	92170840	213	8	0.931989	0.131561	-0.800428
chr1	92194448	92194800	353	20	0.850096	0.0965259	-0.75357
chr1	92210702	92211187	486	22	0.894039	0.224947	-0.669092
chr1	92351373	92351546	174	9	0.898184	0.346391	-0.551793
chr1	92379615	92379855	241	6	0.813134	0.129673	-0.68346
chr1	92393240	92393644	405	16	0.869167	0.0762726	-0.792895
chr1	92849208	92849501	294	14	0.802931	0.0502228	-0.752708
chr1	92849779	92850414	636	19	0.790687	0.139693	-0.650994
chr1	92953100	92953355	256	9	0.904761	0.354554	-0.550207
chr1	93051318	93051483	166	22	0.771335	0.116169	-0.655166
chr1	93071460	93071568	109	9	0.687274	0.129511	-0.557763
chr1	93346946	93347552	607	14	0.931603	0.16245	-0.769153
chr1	93349554	93349915	362	10	0.797773	0.0729783	-0.724795
chr1	93359724	93359872	149	8	0.879168	0.206494	-0.672674
chr1	93366332	93366442	111	8	0.835101	0.112413	-0.722688
chr1	93405661	93406518	858	14	0.79759	0.142626	-0.654963
chr1	93423786	93423963	178	16	0.845109	0.203999	-0.641111
chr1	93577396	93577975	580	24	0.841688	0.141795	-0.699893
chr1	93699183	93699361	179	7	0.754091	0.12614	-0.627951
chr1	94053475	94053770	296	10	0.779971	0.0930255	-0.686945
chr1	94502126	94502735	610	11	0.88384	0.187153	-0.696687
chr1	94503885	94504420	536	14	0.163085	0.90187	0.738785
chr1	95610708	95611142	435	6	0.924148	0.350128	-0.57402
chr1	97614973	97615554	582	20	0.888158	0.139809	-0.748349
chr1	97622924	97623198	275	6	0.179418	0.796559	0.617141
chr1	97661450	97661631	182	41	0.726737	0.0392869	-0.68745
chr1	97662077	97662265	189	49	0.723809	0.0352839	-0.688525
chr1	97793410	97793547	138	6	0.820702	0.0897352	-0.730967
chr1	97841102	97841386	285	14	0.884821	0.143238	-0.741583
chr1	97862226	97862426	201	12	0.837874	0.153147	-0.684727
chr1	97887275	97887845	571	22	0.915541	0.0380804	-0.877461
chr1	97923629	97923764	136	8	0.224909	0.823001	0.598093
chr1	97962038	97962411	374	20	0.765129	0.103167	-0.661962
chr1	97985734	97986019	286	10	0.807148	0.0416155	-0.765532
chr1	97999073	97999195	123	8	0.357434	0.919805	0.562372
chr1	98031813	98032134	322	16	0.895199	0.156859	-0.73834
chr1	98156639	98157039	401	16	0.879995	0.305747	-0.574248
chr1	98192004	98192400	397	18	0.683768	0.027194	-0.656574
chr1	98302917	98303140	224	6	0.845062	0.27201	-0.573052
chr1	99970503	99971162	660	10	0.186617	0.919536	0.732919
chr1	100923956	100924321	366	8	0.787289	0.0792587	-0.70803
chr1	102448401	102449312	912	6	0.670063	0.509974	-0.160089
chr1	103120055	103120382	328	6	0.76548	0.212498	-0.552982
chr1	104771909	104772311	403	10	0.174344	0.947289	0.772945
chr1	104994815	104995170	356	16	0.817031	0.107367	-0.709664
chr1	105050530	105050881	352	14	0.829682	0.103024	-0.726659
chr1	105111258	105111506	249	8	0.209926	0.932798	0.722872
chr1	105263758	105264049	292	8	0.762541	0.131057	-0.631484
chr1	105302216	105302365	150	6	0.227865	0.853026	0.625161
chr1	105342340	105342567	228	12	0.838333	0.0934067	-0.744927
chr1	105755962	105756299	338	10	0.941677	0.406154	-0.535523
chr1	105999686	105999888	203	14	0.91829	0.359314	-0.558976
chr1	106155292	106155528	237	12	0.207673	0.900671	0.692998
chr1	106172117	106172473	357	126	0.704263	0.0284964	-0.675767
chr1	106288979	106289548	570	20	0.876327	0.173602	-0.702725
chr1	106314301	106314731	431	12	0.828974	0.078429	-0.750545
chr1	106387290	106387467	178	8	0.908601	0.267765	-0.640836
chr1	106401344	106401516	173	7	0.787788	0.175195	-0.612593
chr1	106603100	106603305	206	12	0.260724	0.904692	0.643967
chr1	106687916	106688638	723	33	0.868014	0.19277	-0.675244
chr1	106766030	106766195	166	16	0.929475	0.127211	-0.802264
chr1	107529363	107531337	1975	14	0.655825	0.210742	-0.445083
chr1	107980659	107980824	166	6	0.865481	0.234437	-0.631044
chr1	108087832	108088460	629	8	0.743076	0.109871	-0.633205
chr1	109703504	109703935	432	16	0.809002	0.245745	-0.563257
chr1	109972125	109972391	267	7	0.222943	0.831233	0.608291
chr1	111696013	111696125	113	7	0.835818	0.186962	-0.648856
chr1	112028655	112028837	183	10	0.773145	0.0564606	-0.716684
chr1	112222168	112222933	766	11	0.80106	0.314048	-0.487012
chr1	113395306	113395410	105	8	0.805831	0.186796	-0.619035
chr1	115809016	115809138	123	10	0.717361	0.0499078	-0.667453
chr1	115920895	115921059	165	7	0.656027	0.0517499	-0.604277
chr1	115956417	115956654	238	8	0.748492	0.0974413	-0.651051
chr1	118470600	118470965	366	17	0.91514	0.334078	-0.581061
chr1	118548903	118549099	197	10	0.860375	0.277642	-0.582733
chr1	118646428	118646962	535	18	0.877938	0.194304	-0.683634
chr1	118730252	118730489	238	8	0.235087	0.894447	0.65936
chr1	118731461	118731619	159	6	0.81542	0.0978235	-0.717597
chr1	118777688	118777966	279	12	0.904282	0.176863	-0.727418
chr1	118941293	118941403	111	8	0.743565	0.130592	-0.612973
chr1	119034165	119034545	381	24	0.274331	0.924879	0.650549
chr1	119050199	119050488	290	12	0.199294	0.916236	0.716942
chr1	119328715	119329260	546	36	0.177374	0.882215	0.704841
chr1	119834853	119835306	454	8	0.750457	0.0355928	-0.714864
chr1	119891145	119891556	412	22	0.846396	0.117544	-0.728852
chr1	120095137	120095330	194	6	0.857959	0.29477	-0.56319
chr1	120602938	120603095	158	38	0.735578	0.0427156	-0.692862
chr1	120603897	120604127	231	30	0.606232	0.0718009	-0.534431
chr1	120604474	120604731	258	20	0.653523	0.0871737	-0.566349
chr1	121004631	121005099	469	24	0.890813	0.219604	-0.671209
chr1	121087612	121088322	711	22	0.176859	0.855106	0.678247
chr1	121177670	121178285	616	73	0.703657	0.0960717	-0.607585
chr1	121178436	121179263	828	41	0.724033	0.084626	-0.639407
chr1	121447325	121447702	378	22	0.899605	0.196299	-0.703306
chr1	121550906	121551022	117	12	0.83057	0.166845	-0.663726
chr1	121560010	121560183	174	10	0.913352	0.344874	-0.568478
chr1	122082436	122082992	557	14	0.817007	0.101813	-0.715194
chr1	122255227	122255423	197	9	0.3712	0.957102	0.585902
chr1	122634881	122635087	207	8	0.688218	0.0482812	-0.639937
chr1	123170143	123170866	724	8	0.895436	0.24674	-0.648696
chr1	123235793	123236100	308	11	0.709404	0.145936	-0.563468
chr1	123765234	123765773	540	6	0.852414	0.0308626	-0.821552
chr1	123901417	123901524	108	6	0.902892	0.0328575	-0.870035
chr1	123902808	123902984	177	10	0.769541	0.0474426	-0.722099
chr1	124511636	124511987	352	8	0.85536	0.178908	-0.676452
chr1	124576623	124577203	581	12	0.845982	0.243194	-0.602788
chr1	124715735	124716120	386	14	0.863311	0.253753	-0.609558
chr1	124884386	124884867	482	20	0.780994	0.095081	-0.685913
chr1	125461174	125461522	349	16	0.813685	0.143891	-0.669794
chr1	125483063	125483240	178	6	0.734536	0.0471108	-0.687425
chr1	125537820	125538221	402	18	0.920211	0.156297	-0.763914
chr1	125575567	125576088	522	16	0.884368	0.171803	-0.712564
chr1	125596779	125597436	658	11	0.79887	0.113908	-0.684962
chr1	125623860	125624568	709	16	0.714327	0.0970763	-0.61725
chr1	125790371	125790699	329	10	0.818601	0.13724	-0.681361
chr1	125913370	125913595	226	10	0.69792	0.048208	-0.649712
chr1	125949050	125949418	369	11	0.868981	0.247031	-0.62195
chr1	125950912	125951108	197	8	0.763091	0.119062	-0.644029
chr1	126012792	126013337	546	28	0.942005	0.385987	-0.556018
chr1	126124056	126124488	433	12	0.861193	0.15837	-0.702823
chr1	126132286	126132517	232	6	0.948974	0.0943227	-0.854651
chr1	126178576	126178748	173	8	0.859909	0.190978	-0.668931
chr1	126183001	126183248	248	8	0.925633	0.301582	-0.624051
chr1	126216631	126216842	212	8	0.899808	0.362001	-0.537808
chr1	126231430	126231563	134	14	0.873348	0.146144	-0.727205
chr1	126247468	126247674	207	10	0.860902	0.137648	-0.723254
chr1	126248225	126248459	235	8	0.915248	0.153515	-0.761732
chr1	126282394	126282840	447	18	0.877226	0.0801593	-0.797067
chr1	126379105	126379369	265	14	0.871669	0.0861554	-0.785513
chr1	126486911	126487114	204	8	0.941017	0.220025	-0.720992
chr1	126558069	126558199	131	12	0.851471	0.312838	-0.538634
chr1	126683636	126684214	579	20	0.126564	0.81203	0.685466
chr1	126684512	126684649	138	8	0.158703	0.967203	0.8085
chr1	126765645	126765780	136	6	0.314681	0.962224	0.647543
chr1	126808443	126808993	551	13	0.795099	0.121361	-0.673738
chr1	126925455	126925823	369	16	0.200071	0.906645	0.706575
chr1	127160198	127160441	244	6	0.158514	0.715439	0.556925
chr1	127246021	127246516	496	24	0.900971	0.308633	-0.592338
chr1	127262347	127262811	465	26	0.889352	0.16381	-0.725543
chr1	127414558	127414835	278	12	0.299083	0.877135	0.578051
chr1	127439522	127439937	416	18	0.853515	0.174828	-0.678688
chr1	127449610	127449898	289	24	0.899683	0.265753	-0.63393
chr1	127461016	127461414	399	20	0.858355	0.102111	-0.756244
chr1	127500700	127501115	416	38	0.860486	0.166297	-0.694189
chr1	127508343	127508574	232	16	0.715991	0.147123	-0.568868
chr1	127575441	127575826	386	12	0.297904	0.927801	0.629898
chr1	127706323	127706567	245	7	0.684496	0.0630087	-0.621488
chr1	127716444	127716895	452	22	0.888191	0.118489	-0.769702
chr1	127813104	127813290	187	14	0.858695	0.0410141	-0.817681
chr1	127860672	127860856	185	8	0.83895	0.270737	-0.568213
chr1	127964732	127964934	203	16	0.893993	0.284081	-0.609911
chr1	127990262	127990415	154	10	0.682456	0.0925222	-0.589934
chr1	127991268	127991526	259	8	0.89665	0.218699	-0.677951
chr1	127993684	127994081	398	12	0.867805	0.25295	-0.614855
chr1	127998055	127998345	291	12	0.849922	0.0484287	-0.801494
chr1	128003803	128004530	728	12	0.921998	0.312716	-0.609282
chr1	128010014	128010361	348	7	0.891971	0.161093	-0.730878
chr1	128010857	128011176	320	16	0.923893	0.336667	-0.587226
chr1	128073134	128073477	344	14	0.89165	0.122503	-0.769147
chr1	128141718	128143701	1984	29	0.898636	0.255435	-0.643201
chr1	128152941	128153354	414	6	0.897648	0.299332	-0.598316
chr1	128405267	128405491	225	6	0.0828765	0.663643	0.580767
chr1	128463597	128463749	153	8	0.833119	0.227043	-0.606076
chr1	128482767	128483239	473	20	0.888715	0.268265	-0.620449
chr1	128649555	128649822	268	18	0.220257	0.809436	0.589179
chr1	128672345	128672574	230	6	0.811553	0.171235	-0.640318
chr1	128683021	128683345	325	18	0.704603	0.0841999	-0.620403
chr1	128758958	128759146	189	10	0.684219	0.0861536	-0.598066
chr1	129138645	129138855	211	11	0.769385	0.20083	-0.568556
chr1	129180554	129180823	270	6	0.828615	0.0614126	-0.767202
chr1	129207685	129207945	261	8	0.683047	0.0441365	-0.63891
chr1	129537678	129537856	179	16	0.868696	0.241208	-0.627488
chr1	129644701	129644944	244	8	0.193288	0.873075	0.679786
chr1	129691869	129692032	164	6	0.822228	0.235866	-0.586362
chr1	130099165	130099274	110	6	0.878106	0.345089	-0.533017
chr1	131097639	131097794	156	40	0.694836	0.0393531	-0.655483
chr1	131118668	131118986	319	19	0.701709	0.0966471	-0.605062
chr1	131184684	131184919	236	12	0.865954	0.310544	-0.55541
chr1	131186212	131186414	203	18	0.931374	0.346824	-0.58455
chr1	131334492	131334730	239	10	0.875241	0.208361	-0.666879
chr1	131417296	131418131	836	16	0.744897	0.0528188	-0.692078
chr1	131470512	131470790	279	6	0.838248	0.0436972	-0.794551
chr1	131492057	131492527	471	14	0.821432	0.17671	-0.644722
chr1	131543842	131544177	336	16	0.902475	0.0835819	-0.818893
chr1	131579390	131579784	395	16	0.789657	0.194237	-0.59542
chr1	131580911	131581160	250	6	0.805539	0.234032	-0.571507
chr1	131770674	131770792	119	8	0.210917	0.848576	0.637659
chr1	131822490	131822799	310	16	0.792956	0.17127	-0.621687
chr1	131823627	131823854	228	10	0.731071	0.0962106	-0.634861
chr1	131920394	131920654	261	12	0.889592	0.201596	-0.687996
chr1	132281776	132281909	134	7	0.305193	0.872708	0.567515
chr1	132317560	132317731	172	8	0.174266	0.959457	0.785191
chr1	132319359	132319650	292	11	0.238249	0.876735	0.638486
chr1	132351473	132351811	339	8	0.866829	0.0998521	-0.766976
chr1	132372141	132372469	329	10	0.828328	0.150806	-0.677521
chr1	132383839	132384394	556	20	0.903039	0.0733549	-0.829684
chr1	132387821	132388046	226	8	0.793335	0.180144	-0.613191
chr1	132388411	132389619	1209	32	0.828076	0.118178	-0.709897
chr1	132430723	132430943	221	6	0.730985	0.0583602	-0.672625
chr1	132431726	132432372	647	30	0.747331	0.0440429	-0.703288
chr1	132433175	132433283	109	12	0.852714	0.209328	-0.643386
chr1	132437377	132437817	441	14	0.895387	0.135025	-0.760362
chr1	132561972	132562152	181	8	0.765674	0.126238	-0.639436
chr1	132565672	132566082	411	13	0.85316	0.185723	-0.667437
chr1	132580183	132580390	208	12	0.890856	0.258883	-0.631972
chr1	132591866	132591966	101	6	0.78336	0.0910827	-0.692278
chr1	132592307	132592442	136	7	0.781538	0.186283	-0.595255
chr1	132623861	132624409	549	22	0.802663	0.12132	-0.681343
chr1	132673515	132673972	458	28	0.871776	0.0918111	-0.779965
chr1	132688119	132688340	222	12	0.883595	0.222054	-0.661541
chr1	132714858	132715446	589	22	0.845389	0.152962	-0.692427
chr1	132718429	132718923	495	18	0.755229	0.122117	-0.633112
chr1	132781792	132781935	144	10	0.777281	0.113126	-0.664155
chr1	132819269	132819598	330	18	0.872414	0.146034	-0.72638
chr1	132836966	132837180	215	14	0.853959	0.26905	-0.58491
chr1	132887001	132887381	381	22	0.877336	0.138892	-0.738444
chr1	132900872	132901095	224	12	0.909458	0.339686	-0.569772
chr1	132944604	132944940	337	16	0.912416	0.0874552	-0.824961
chr1	133089520	133089691	172	8	0.858406	0.0481999	-0.810206
chr1	133199117	133200573	1457	46	0.833961	0.162657	-0.671303
chr1	133279686	133279974	289	20	0.824171	0.155273	-0.668898
chr1	133641965	133642138	174	8	0.916427	0.259937	-0.65649
chr1	133655520	133655734	215	6	0.867423	0.15384	-0.713583
chr1	133659944	133660193	250	11	0.86614	0.325518	-0.540622
chr1	133712390	133712616	227	17	0.79432	0.217926	-0.576394
chr1	133736774	133737000	227	11	0.829174	0.226724	-0.60245
chr1	133840298	133840730	433	26	0.792096	0.107951	-0.684145
chr1	133842033	133842384	352	16	0.919731	0.112303	-0.807427
chr1	133843019	133843155	137	6	0.907274	0.203395	-0.703879
chr1	133862905	133863126	222	12	0.904904	0.094467	-0.810437
chr1	133887728	133887854	127	10	0.858723	0.190322	-0.6684
chr1	133896901	133897411	511	11	0.867699	0.206736	-0.660963
chr1	134063478	134064099	622	47	0.168788	0.868222	0.699434
chr1	134093766	134093945	180	13	0.82172	0.250958	-0.570762
chr1	134120666	134121079	414	26	0.81391	0.22749	-0.58642
chr1	134146036	134146339	304	8	0.840856	0.126934	-0.713922
chr1	134205175	134205428	254	10	0.730893	0.027307	-0.703586
chr1	134241144	134241400	257	13	0.786045	0.142585	-0.64346
chr1	134286879	134287075	197	9	0.824962	0.157802	-0.66716
chr1	134320305	134320538	234	16	0.85759	0.22545	-0.63214
chr1	134585011	134585206	196	10	0.959012	0.413004	-0.546008
chr1	134671822	134672142	321	21	0.88461	0.25187	-0.63274
chr1	134756756	134756930	175	14	0.810271	0.188079	-0.622193
chr1	134845985	134846331	347	10	0.816763	0.187391	-0.629373
chr1	134866103	134866574	472	17	0.821704	0.238533	-0.583171
chr1	134889558	134890114	557	16	0.903936	0.0541109	-0.849825
chr1	134920774	134920950	177	6	0.836674	0.247256	-0.589418
chr1	134923179	134923317	139	6	0.876544	0.155695	-0.720849
chr1	135131643	135131745	103	8	0.737108	0.142705	-0.594404
chr1	135463767	135464015	249	20	0.870069	0.232862	-0.637207
chr1	135519101	135519398	298	8	0.792359	0.185791	-0.606568
chr1	135543678	135543923	246	12	0.853018	0.145004	-0.708014
chr1	135579942	135580071	130	10	0.742298	0.0422947	-0.700004
chr1	135588281	135588429	149	7	0.799286	0.207593	-0.591693
chr1	135624826	135624975	150	8	0.736799	0.143788	-0.593011
chr1	135637858	135638031	174	6	0.10231	0.775141	0.672831
chr1	135686375	135686941	567	33	0.217321	0.846294	0.628974
chr1	135803978	135804182	205	16	0.888942	0.300427	-0.588515
chr1	135840658	135841007	350	22	0.799735	0.102742	-0.696993
chr1	135916765	135917095	331	8	0.263596	0.956989	0.693393
chr1	136074614	136074791	178	6	0.835776	0.224093	-0.611683
chr1	136277052	136278241	1190	42	0.903118	0.163804	-0.739314
chr1	136280718	136281066	349	23	0.875109	0.226285	-0.648824
chr1	136381367	136381543	177	9	0.341776	0.944973	0.603197
chr1	136417261	136417940	680	30	0.854647	0.157726	-0.696921
chr1	136521740	136521901	162	10	0.899547	0.282689	-0.616858
chr1	136552414	136553012	599	26	0.876023	0.147358	-0.728665
chr1	136617380	136617708	329	12	0.825476	0.170583	-0.654892
chr1	136656532	136656853	322	20	0.875223	0.245263	-0.62996
chr1	136662341	136662528	188	14	0.158643	0.840259	0.681616
chr1	136778033	136778135	103	12	0.920486	0.406902	-0.513584
chr1	136883408	136883828	421	16	0.855443	0.193155	-0.662288
chr1	136918796	136919194	399	19	0.817721	0.232896	-0.584825
chr1	137144908	137145649	742	26	0.893401	0.211129	-0.682272
chr1	137227632	137227767	136	6	0.898782	0.169628	-0.729155
chr1	137255932	137256601	670	14	0.914961	0.189024	-0.725937
chr1	137438672	137438858	187	6	0.897332	0.134424	-0.762908
chr1	137516621	137516827	207	8	0.851086	0.148516	-0.70257
chr1	137669953	137670220	268	6	0.906171	0.306055	-0.600115
chr1	137771266	137771787	522	14	0.746975	0.0860938	-0.660882
chr1	137791753	137792028	276	10	0.854793	0.0539099	-0.800884
chr1	137817790	137818587	798	14	0.890427	0.188393	-0.702034
chr1	137922792	137923090	299	14	0.901305	0.0548985	-0.846406
chr1	137937823	137938065	243	10	0.88241	0.302809	-0.579601
chr1	137961656	137961885	230	10	0.926936	0.072815	-0.854121
chr1	137972569	137973039	471	14	0.902307	0.085365	-0.816942
chr1	138134450	138134615	166	12	0.931956	0.327368	-0.604589
chr1	138144443	138144545	103	6	0.821341	0.225969	-0.595371
chr1	138148033	138148766	734	8	0.824999	0.0660375	-0.758961
chr1	138551637	138551837	201	10	0.917807	0.150002	-0.767805
chr1	138962485	138962708	224	6	0.85031	0.237396	-0.612914
chr1	138977591	138977714	124	6	0.869793	0.213873	-0.655919
chr1	139202864	139203258	395	11	0.840709	0.17861	-0.662098
chr1	139209786	139210135	350	11	0.137768	0.881205	0.743436
chr1	139276429	139276638	210	12	0.850124	0.293741	-0.556383
chr1	139459079	139459301	223	14	0.839203	0.214096	-0.625107
chr1	140253924	140254454	531	8	0.262951	0.912993	0.650042
chr1	140307160	140307327	168	6	0.770623	0.165012	-0.605611
chr1	140687748	140688285	538	12	0.883415	0.137335	-0.746079
chr1	140886649	140886990	342	6	0.861962	0.175319	-0.686643
chr1	141429781	141430022	242	8	0.844212	0.0667596	-0.777453
chr1	141864792	141865529	738	6	0.818354	0.103284	-0.71507
chr1	141926610	141927086	477	16	0.930318	0.229531	-0.700786
chr1	142410719	142410848	130	8	0.787351	0.176325	-0.611025
chr1	142823114	142823319	206	10	0.825092	0.244563	-0.58053
chr1	142855162	142855325	164	8	0.785991	0.130183	-0.655808
chr1	143089557	143090277	721	16	0.856882	0.194613	-0.662269
chr1	143099073	143099548	476	14	0.860961	0.240172	-0.620788
chr1	143261694	143261961	268	8	0.850681	0.160506	-0.690176
chr1	143317845	143318014	170	12	0.895473	0.200372	-0.695101
chr1	143318502	143318917	416	18	0.889455	0.272311	-0.617144
chr1	143836571	143836842	272	10	0.711236	0.0375267	-0.673709
chr1	143930675	143930918	244	10	0.846531	0.0766623	-0.769869
chr1	143938347	143939052	706	16	0.852326	0.0477802	-0.804546
chr1	144000975	144002857	1883	49	0.900296	0.293387	-0.606909
chr1	144005218	144005459	242	10	0.714756	0.150224	-0.564532
chr1	144127924	144128261	338	16	0.822232	0.112978	-0.709254
chr1	144161306	144161592	287	8	0.908628	0.305018	-0.60361
chr1	144169203	144169442	240	6	0.743896	0.0924075	-0.651488
chr1	144202907	144203102	196	10	0.803913	0.110636	-0.693278
chr1	144601748	144602012	265	8	0.765307	0.084581	-0.680726
chr1	145015323	145016139	817	20	0.827952	0.159111	-0.668841
chr1	145489419	145489656	238	6	0.796225	0.0894416	-0.706784
chr1	146052526	146052706	181	6	0.88801	0.0301746	-0.857835
chr1	146271255	146271427	173	8	0.914394	0.21345	-0.700944
chr1	146576876	146576984	109	7	0.79398	0.179023	-0.614956
chr1	147896279	147896719	441	7	0.834602	0.0676516	-0.766951
chr1	149338226	149338519	294	10	0.844809	0.0723911	-0.772418
chr1	149553151	149553373	223	6	0.820257	0.190888	-0.629369
chr1	149556529	149556738	210	16	0.84525	0.0383552	-0.806895
chr1	149813574	149814170	597	12	0.896325	0.157887	-0.738437
chr1	150210272	150210433	162	6	0.784307	0.116643	-0.667664
chr1	150628219	150628481	263	14	0.88843	0.175111	-0.713319
chr1	150745539	150745783	245	12	0.894399	0.298631	-0.595768
chr1	150751488	150752043	556	18	0.901386	0.183973	-0.717413
chr1	150757320	150757699	380	18	0.91395	0.0888617	-0.825088
chr1	150782907	150783785	879	38	0.846301	0.213972	-0.632329
chr1	151088082	151088286	205	15	0.829028	0.217661	-0.611367
chr1	151103622	151103835	214	7	0.745915	0.110294	-0.635622
chr1	151138324	151138641	318	16	0.846737	0.0391749	-0.807563
chr1	151167689	151167951	263	16	0.213969	0.866586	0.652617
chr1	151273630	151274621	992	26	0.849747	0.190058	-0.659688
chr1	151358789	151359729	941	19	0.909091	0.233077	-0.676015
chr1	151586887	151587197	311	9	0.729358	0.0429309	-0.686427
chr1	151613379	151613575	197	8	0.78171	0.10906	-0.67265
chr1	151614286	151614565	280	12	0.777529	0.158851	-0.618678
chr1	151877855	151878248	394	12	0.86801	0.118824	-0.749186
chr1	151999547	151999742	196	10	0.846225	0.228745	-0.61748
chr1	152130084	152130459	376	28	0.84224	0.153379	-0.688861
chr1	152234614	152234715	102	7	0.831196	0.237762	-0.593434
chr1	152294444	152294651	208	14	0.898342	0.331182	-0.567159
chr1	152304581	152305055	475	26	0.873263	0.0899419	-0.783321
chr1	152422275	152422953	679	16	0.839956	0.0727357	-0.767221
chr1	152514593	152514845	253	12	0.816795	0.188514	-0.62828
chr1	152556359	152557045	687	34	0.159923	0.836567	0.676643
chr1	152642341	152642592	252	9	0.865771	0.280154	-0.585617
chr1	152660113	152660366	254	10	0.885732	0.134588	-0.751143
chr1	152749755	152750371	617	8	0.858145	0.282911	-0.575234
chr1	152764678	152765367	690	15	0.668189	0.0302858	-0.637903
chr1	152792755	152793298	544	24	0.210594	0.84121	0.630615
chr1	152831379	152831518	140	11	0.890097	0.341762	-0.548336
chr1	152981329	152981735	407	14	0.87833	0.217078	-0.661251
chr1	153001896	153002131	236	7	0.928461	0.21671	-0.711752
chr1	153052289	153052419	131	14	0.691301	0.0692224	-0.622079
chr1	153053694	153053829	136	11	0.807298	0.220417	-0.586881
chr1	153088819	153089107	289	14	0.924536	0.0923257	-0.83221
chr1	153130038	153130249	212	10	0.674923	0.0496634	-0.625259
chr1	153157422	153157672	251	7	0.828931	0.20966	-0.619272
chr1	153161484	153161847	364	22	0.890147	0.141599	-0.748548
chr1	153283783	153284228	446	12	0.877634	0.200966	-0.676669
chr1	153292269	153292407	139	11	0.805892	0.11504	-0.690852
chr1	153319968	153320164	197	10	0.926815	0.13325	-0.793566
chr1	153321374	153322027	654	36	0.848595	0.154974	-0.693621
chr1	153526156	153526363	208	8	0.901209	0.145295	-0.755914
chr1	153561035	153561522	488	16	0.771627	0.0853191	-0.686308
chr1	153564795	153565389	595	38	0.911605	0.125851	-0.785754
chr1	153587949	153588264	316	12	0.184326	0.948404	0.764078
chr1	153599347	153599690	344	12	0.720802	0.031952	-0.688851
chr1	153625789	153626082	294	12	0.886031	0.254019	-0.632012
chr1	153642776	153643054	279	18	0.785358	0.166608	-0.61875
chr1	153652821	153653347	527	50	0.663028	0.0874254	-0.575602
chr1	153661260	153661372	113	9	0.645758	0.0431395	-0.602618
chr1	153666664	153668395	1732	34	0.870951	0.067086	-0.803865
chr1	153669848	153671097	1250	28	0.83083	0.155982	-0.674848
chr1	153671631	153672055	425	22	0.844093	0.189047	-0.655046
chr1	153672856	153673274	419	16	0.76611	0.111095	-0.655015
chr1	153673919	153674419	501	30	0.906441	0.120872	-0.785568
chr1	153738106	153738413	308	12	0.744445	0.117978	-0.626467
chr1	153764163	153764343	181	10	0.865887	0.300661	-0.565226
chr1	153808246	153808493	248	6	0.772074	0.0792744	-0.6928
chr1	153874102	153874347	246	12	0.829823	0.170848	-0.658974
chr1	153914242	153914378	137	12	0.91033	0.184795	-0.725535
chr1	154102892	154103430	539	25	0.187148	0.806516	0.619368
chr1	154167745	154168439	695	32	0.877285	0.274268	-0.603017
chr1	154256854	154257203	350	30	0.76848	0.109565	-0.658915
chr1	154258130	154258956	827	22	0.815939	0.116376	-0.699564
chr1	154279579	154279696	118	6	0.848041	0.217826	-0.630215
chr1	154332076	154332314	239	8	0.825729	0.101266	-0.724463
chr1	154428196	154428662	467	16	0.883081	0.0929724	-0.790108
chr1	154473334	154473624	291	18	0.849127	0.210036	-0.639091
chr1	154528811	154529086	276	10	0.795785	0.151457	-0.644328
chr1	154554324	154554502	179	10	0.900675	0.188801	-0.711874
chr1	154566093	154566427	335	14	0.784994	0.0857241	-0.69927
chr1	154581999	154582702	704	20	0.836919	0.102699	-0.73422
chr1	154638433	154638620	188	10	0.892107	0.225128	-0.666979
chr1	154689093	154689337	245	16	0.618062	0.035507	-0.582555
chr1	154696132	154696482	351	16	0.859161	0.184528	-0.674633
chr1	154714621	154715048	428	12	0.936529	0.330561	-0.605969
chr1	154721587	154722013	427	12	0.85474	0.296535	-0.558206
chr1	154722439	154722849	411	13	0.729439	0.0599577	-0.669482
chr1	154725483	154725742	260	15	0.735164	0.114671	-0.620493
chr1	154736755	154736890	136	8	0.928598	0.294173	-0.634425
chr1	154776223	154776530	308	9	0.790859	0.155105	-0.635754
chr1	154788622	154788960	339	12	0.844068	0.154101	-0.689967
chr1	154791789	154792003	215	15	0.780721	0.151349	-0.629372
chr1	154832235	154832602	368	20	0.827535	0.148052	-0.679483
chr1	154847247	154847835	589	8	0.790941	0.13465	-0.656291
chr1	154855484	154856103	620	10	0.920831	0.347652	-0.573179
chr1	154876617	154876814	198	10	0.775985	0.0401063	-0.735879
chr1	154952354	154952706	353	6	0.897473	0.244315	-0.653158
chr1	155027872	155028164	293	9	0.746526	0.117646	-0.62888
chr1	155033201	155033434	234	12	0.892276	0.282157	-0.610119
chr1	155167612	155167851	240	6	0.904041	0.259785	-0.644256
chr1	155253142	155253698	557	38	0.759298	0.0823127	-0.676985
chr1	155279784	155280073	290	9	0.849009	0.189693	-0.659316
chr1	155297591	155297820	230	12	0.802704	0.105807	-0.696897
chr1	155302757	155303549	793	14	0.807225	0.0947255	-0.7125
chr1	155349314	155349585	272	6	0.871077	0.214457	-0.656621
chr1	155386684	155386839	156	8	0.8548	0.0302129	-0.824587
chr1	155394070	155394996	927	14	0.840166	0.206617	-0.633549
chr1	155442406	155443040	635	29	0.823236	0.168324	-0.654911
chr1	155489271	155490208	938	33	0.858514	0.24823	-0.610284
chr1	155672010	155672358	349	12	0.921289	0.173628	-0.747661
chr1	155848712	155848938	227	8	0.907203	0.339694	-0.567509
chr1	155939900	155940266	367	8	0.904306	0.332599	-0.571707
chr1	156207984	156208214	231	18	0.805917	0.183258	-0.622659
chr1	156221782	156221962	181	14	0.876057	0.245769	-0.630287
chr1	156449595	156449977	383	38	0.790555	0.099129	-0.691426
chr1	156581050	156581645	596	36	0.87897	0.0908902	-0.78808
chr1	156593248	156593570	323	11	0.878623	0.16325	-0.715373
chr1	156608343	156608546	204	6	0.904216	0.237406	-0.66681
chr1	156630053	156630614	562	14	0.939711	0.222617	-0.717094
chr1	156928328	156928514	187	8	0.917625	0.218964	-0.698661
chr1	157023603	157023851	249	12	0.895888	0.285913	-0.609975
chr1	157230592	157230830	239	6	0.784956	0.193704	-0.591253
chr1	157290867	157291166	300	6	0.888184	0.20481	-0.683374
chr1	157305727	157306009	283	8	0.946161	0.405845	-0.540316
chr1	157417677	157418275	599	20	0.162083	0.822114	0.66003
chr1	157426094	157426335	242	12	0.279203	0.931446	0.652243
chr1	157443851	157444056	206	9	0.723958	0.0790472	-0.644911
chr1	157467878	157468142	265	16	0.889712	0.25051	-0.639202
chr1	157481064	157481243	180	6	0.859398	0.0369042	-0.822494
chr1	157484349	157484472	124	6	0.935172	0.372392	-0.56278
chr1	157568030	157568149	120	7	0.888259	0.336452	-0.551806
chr1	157578199	157579056	858	36	0.863247	0.115431	-0.747816
chr1	157675024	157675140	117	6	0.83093	0.214721	-0.61621
chr1	157703771	157703936	166	10	0.823841	0.21769	-0.60615
chr1	157723814	157724820	1007	44	0.725764	0.0754968	-0.650268
chr1	157741182	157741367	186	16	0.261989	0.847817	0.585828
chr1	157799002	157799535	534	26	0.818895	0.062018	-0.756877
chr1	158083303	158083411	109	6	0.747333	0.0417036	-0.705629
chr1	158147565	158147793	229	6	0.168906	0.814694	0.645788
chr1	158185547	158185705	159	10	0.758911	0.0802763	-0.678635
chr1	158192532	158192870	339	8	0.714044	0.0689526	-0.645091
chr1	158242527	158244033	1507	26	0.919086	0.185875	-0.733211
chr1	158390119	158390345	227	8	0.930283	0.261661	-0.668623
chr1	158405890	158406261	372	13	0.731788	0.105243	-0.626545
chr1	158428767	158429003	237	7	0.832267	0.254139	-0.578128
chr1	158454510	158455060	551	8	0.946273	0.320705	-0.625568
chr1	158513275	158513846	572	31	0.844916	0.162357	-0.68256
chr1	158533593	158533731	139	7	0.869551	0.224415	-0.645136
chr1	158545160	158545270	111	8	0.825163	0.124983	-0.700181
chr1	158578604	158578996	393	14	0.874932	0.150206	-0.724726
chr1	159015343	159015585	243	8	0.212799	0.910891	0.698093
chr1	159037057	159037343	287	8	0.884242	0.210197	-0.674045
chr1	159211792	159211943	152	8	0.80004	0.0389651	-0.761075
chr1	159278202	159278561	360	6	0.942915	0.135839	-0.807076
chr1	159444972	159445088	117	6	0.766342	0.144621	-0.621721
chr1	159614729	159615048	320	20	0.816388	0.0781439	-0.738244
chr1	159626418	159627175	758	16	0.880129	0.0773545	-0.802774
chr1	159662707	159663219	513	6	0.934353	0.0519114	-0.882442
chr1	159664403	159665226	824	16	0.946044	0.109578	-0.836467
chr1	159671374	159671507	134	9	0.352971	0.930255	0.577284
chr1	159741347	159741720	374	6	0.135629	0.886416	0.750787
chr1	159843022	159843208	187	8	0.827491	0.070198	-0.757293
chr1	159935053	159935271	219	10	0.872377	0.191936	-0.680441
chr1	159952324	159952915	592	21	0.790557	0.170758	-0.619798
chr1	160150894	160151070	177	6	0.229967	0.907963	0.677996
chr1	160250812	160251018	207	8	0.743563	0.0663508	-0.677212
chr1	160291483	160292075	593	15	0.90597	0.20834	-0.69763
chr1	160413638	160413739	102	6	0.88469	0.239811	-0.644879
chr1	160480025	160480136	112	6	0.838642	0.0792665	-0.759375
chr1	160502181	160502281	101	6	0.671784	0.0782067	-0.593577
chr1	160528247	160530725	2479	36	0.896659	0.210729	-0.685929
chr1	160572145	160572780	636	7	0.885068	0.321932	-0.563137
chr1	160573059	160573511	453	10	0.823087	0.171573	-0.651514
chr1	160574492	160575113	622	8	0.741011	0.176364	-0.564647
chr1	160576035	160578971	2937	64	0.884195	0.166452	-0.717743
chr1	160580238	160580462	225	10	0.916144	0.099715	-0.816429
chr1	160594399	160594674	276	6	0.812198	0.0966918	-0.715506
chr1	160608742	160609131	390	8	0.853459	0.150343	-0.703116
chr1	160663880	160664554	675	8	0.810302	0.0784519	-0.73185
chr1	160674454	160675359	906	26	0.840926	0.126752	-0.714174
chr1	160713857	160714189	333	10	0.898878	0.170474	-0.728405
chr1	161004260	161004427	168	11	0.863954	0.329216	-0.534738
chr1	161143209	161143533	325	16	0.814077	0.097436	-0.716641
chr1	161145420	161146114	695	24	0.790063	0.100499	-0.689564
chr1	161369145	161369813	669	12	0.889616	0.167793	-0.721823
chr1	161507829	161508004	176	6	0.107197	0.925803	0.818606
chr1	161575254	161575436	183	10	0.875213	0.156651	-0.718563
chr1	161578815	161578938	124	9	0.884781	0.222994	-0.661787
chr1	161606821	161607113	293	12	0.878779	0.287162	-0.591618
chr1	161826983	161827269	287	6	0.748605	0.028937	-0.719668
chr1	161972266	161972630	365	16	0.913395	0.0888416	-0.824553
chr1	162014807	162014959	153	10	0.924029	0.272419	-0.65161
chr1	162094520	162094889	370	16	0.896411	0.205389	-0.691022
chr1	162136769	162137011	243	8	0.771651	0.0576424	-0.714009
chr1	162209600	162210094	495	18	0.202654	0.831576	0.628922
chr1	162382582	162383065	484	16	0.878476	0.0931133	-0.785362
chr1	162475844	162476335	492	24	0.765299	0.0936058	-0.671693
chr1	162600450	162600677	228	6	0.943431	0.295788	-0.647643
chr1	162637372	162637571	200	12	0.86942	0.127639	-0.741781
chr1	163110025	163110377	353	8	0.777055	0.172941	-0.604114
chr1	163113435	163113859	425	10	0.712479	0.0692845	-0.643195
chr1	163366407	163366662	256	12	0.812246	0.143234	-0.669012
chr1	163845056	163845407	352	24	0.901681	0.179804	-0.721876
chr1	163928989	163929354	366	21	0.744736	0.139807	-0.604928
chr1	163945718	163946536	819	44	0.903625	0.176428	-0.727197
chr1	164219485	164219709	225	8	0.94327	0.323746	-0.619523
chr1	164333116	164333547	432	14	0.882173	0.244772	-0.637402
chr1	164362331	164363057	727	16	0.852877	0.263285	-0.589592
chr1	164389517	164389842	326	12	0.890059	0.101094	-0.788965
chr1	164433276	164433586	311	25	0.893072	0.30369	-0.589383
chr1	164439290	164439517	228	6	0.874673	0.306442	-0.568231
chr1	164441292	164441887	596	40	0.784617	0.126582	-0.658035
chr1	164443740	164444836	1097	38	0.877465	0.226432	-0.651033
chr1	164449203	164450227	1025	30	0.900693	0.270867	-0.629826
chr1	164453314	164454550	1237	37	0.880956	0.0767178	-0.804239
chr1	164455170	164456097	928	34	0.805157	0.0445607	-0.760597
chr1	164461068	164461544	477	20	0.848102	0.181484	-0.666618
chr1	164476091	164476331	241	10	0.827961	0.14747	-0.680491
chr1	164508238	164508362	125	10	0.222303	0.904332	0.682029
chr1	164684057	164684331	275	6	0.924118	0.169248	-0.75487
chr1	164689046	164689712	667	16	0.801959	0.0905201	-0.711439
chr1	164787790	164788036	247	14	0.820366	0.188628	-0.631737
chr1	164869695	164869962	268	9	0.88874	0.322626	-0.566115
chr1	165019609	165020169	561	14	0.871635	0.140775	-0.73086
chr1	165021367	165021485	119	12	0.760033	0.10603	-0.654004
chr1	165037166	165037340	175	10	0.815785	0.173848	-0.641937
chr1	165042509	165042638	130	14	0.77458	0.114683	-0.659897
chr1	165043569	165043738	170	6	0.879618	0.0898713	-0.789747
chr1	165071986	165072409	424	8	0.869727	0.155488	-0.714238
chr1	165081414	165081639	226	12	0.926159	0.289299	-0.636861
chr1	165096239	165096397	159	8	0.895192	0.225443	-0.669749
chr1	165109055	165109343	289	10	0.762612	0.110333	-0.652279
chr1	165190775	165191025	251	12	0.889253	0.276078	-0.613175
chr1	165301361	165301676	316	9	0.87352	0.276167	-0.597353
chr1	165517658	165517908	251	10	0.848078	0.206722	-0.641355
chr1	165718381	165718770	390	24	0.754836	0.121433	-0.633403
chr1	165814496	165814994	499	23	0.109743	0.674959	0.565216
chr1	165869904	165870036	133	12	0.92585	0.207125	-0.718725
chr1	165964465	165964793	329	12	0.918668	0.304986	-0.613682
chr1	166190335	166190545	211	10	0.857762	0.0378625	-0.819899
chr1	166209396	166209642	247	12	0.820235	0.120269	-0.699966
chr1	166243339	166244555	1217	33	0.815489	0.0940749	-0.721414
chr1	166254902	166256622	1721	45	0.788605	0.104823	-0.683782
chr1	166299715	166300750	1036	33	0.912059	0.106553	-0.805506
chr1	166301396	166301889	494	22	0.917143	0.0880966	-0.829046
chr1	166317832	166318120	289	10	0.826622	0.204859	-0.621763
chr1	166334243	166334420	178	13	0.865706	0.261505	-0.6042
chr1	166688832	166689021	190	8	0.72942	0.106872	-0.622549
chr1	166809293	166809664	372	8	0.939778	0.209038	-0.73074
chr1	166824293	166824850	558	10	0.840186	0.0689794	-0.771206
chr1	166825376	166825922	547	34	0.843254	0.13395	-0.709305
chr1	166871310	166871458	149	8	0.80441	0.123133	-0.681277
chr1	167021982	167022218	237	12	0.617874	0.0492687	-0.568605
chr1	167037503	167037739	237	16	0.881196	0.102243	-0.778953
chr1	167191428	167191597	170	12	0.636846	0.0625808	-0.574265
chr1	167194640	167195084	445	20	0.26368	0.885371	0.621691
chr1	167244066	167244288	223	14	0.881242	0.146146	-0.735096
chr1	167259746	167260282	537	25	0.807514	0.0880246	-0.719489
chr1	167498586	167498852	267	7	0.622874	0.0331314	-0.589743
chr1	167560324	167560832	509	22	0.881187	0.0525209	-0.828666
chr1	167572700	167573293	594	24	0.836036	0.10597	-0.730066
chr1	167576808	167576936	129	6	0.804816	0.105583	-0.699234
chr1	167600551	167601293	743	18	0.873291	0.159641	-0.71365
chr1	167603388	167603512	125	10	0.829473	0.214176	-0.615297
chr1	167761859	167762094	236	22	0.269545	0.912935	0.64339
chr1	167818278	167818784	507	16	0.75819	0.127134	-0.631055
chr1	168046279	168046775	497	20	0.176768	0.953232	0.776464
chr1	168147535	168147763	229	7	0.819406	0.171089	-0.648318
chr1	168164453	168164870	418	26	0.879697	0.214855	-0.664842
chr1	168216238	168216632	395	26	0.147941	0.78303	0.635089
chr1	168294138	168294281	144	10	0.899956	0.26608	-0.633876
chr1	168307480	168307838	359	16	0.894742	0.284032	-0.610709
chr1	168331892	168332223	332	13	0.904714	0.361421	-0.543293
chr1	168336379	168336572	194	10	0.832565	0.199994	-0.63257
chr1	168345050	168345419	370	18	0.84293	0.255447	-0.587482
chr1	168408775	168409059	285	20	0.8056	0.114417	-0.691183
chr1	168418877	168419332	456	24	0.899461	0.189298	-0.710163
chr1	168630456	168630657	202	8	0.871701	0.320238	-0.551463
chr1	168660775	168661569	795	30	0.827939	0.180611	-0.647328
chr1	168676773	168677356	584	38	0.716328	0.0506762	-0.665651
chr1	168681680	168682181	502	14	0.824861	0.168558	-0.656303
chr1	168887088	168887218	131	6	0.902325	0.318473	-0.583853
chr1	168922783	168922898	116	6	0.883989	0.256803	-0.627185
chr1	168991893	168992253	361	21	0.81683	0.240448	-0.576381
chr1	169042403	169043034	632	14	0.785607	0.126592	-0.659015
chr1	169185217	169185507	291	14	0.886453	0.232539	-0.653914
chr1	169249137	169249327	191	11	0.856727	0.216765	-0.639962
chr1	169495890	169496324	435	23	0.831166	0.2053	-0.625866
chr1	169746169	169747067	899	22	0.758395	0.131084	-0.627312
chr1	169750423	169750861	439	10	0.899395	0.134348	-0.765047
chr1	169804004	169804360	357	12	0.787427	0.0896682	-0.697759
chr1	169817042	169817330	289	8	0.756118	0.108867	-0.647251
chr1	169833447	169833864	418	14	0.865602	0.150009	-0.715593
chr1	169949327	169949444	118	10	0.919063	0.270745	-0.648318
chr1	170076968	170077398	431	18	0.871795	0.257849	-0.613946
chr1	170225915	170226118	204	8	0.782549	0.119083	-0.663466
chr1	170326275	170326528	254	10	0.802605	0.156112	-0.646493
chr1	170368794	170369175	382	16	0.789706	0.0273269	-0.762379
chr1	170375647	170375845	199	10	0.870873	0.206632	-0.664241
chr1	170383913	170384128	216	9	0.862181	0.16258	-0.699601
chr1	170486269	170486403	135	10	0.813585	0.240605	-0.57298
chr1	170489571	170490121	551	20	0.829389	0.191811	-0.637578
chr1	170522891	170523156	266	10	0.275033	0.90011	0.625076
chr1	170526103	170526648	546	22	0.862534	0.209233	-0.653301
chr1	170558038	170558316	279	8	0.905846	0.0670995	-0.838747
chr1	170580628	170581506	879	36	0.849973	0.103678	-0.746295
chr1	170587746	170588035	290	8	0.863438	0.25769	-0.605748
chr1	170652429	170652779	351	20	0.882117	0.169687	-0.71243
chr1	170732432	170732739	308	10	0.830413	0.24394	-0.586473
chr1	170791135	170791343	209	6	0.886389	0.219547	-0.666841
chr1	170812349	170812649	301	14	0.680504	0.0883703	-0.592133
chr1	170855182	170855349	168	12	0.859061	0.164595	-0.694467
chr1	170891815	170892122	308	6	0.731877	0.056474	-0.675403
chr1	171151679	171152096	418	13	0.792778	0.121116	-0.671662
chr1	171192065	171192660	596	26	0.750079	0.0925213	-0.657558
chr1	171194936	171195224	289	11	0.676114	0.0653407	-0.610774
chr1	172174546	172174702	157	8	0.900566	0.328575	-0.571991
chr1	172187863	172188040	178	10	0.804668	0.191401	-0.613267
chr1	172220192	172220669	478	17	0.194351	0.856309	0.661958
chr1	172279464	172279875	412	26	0.867467	0.212586	-0.654882
chr1	172304415	172304587	173	10	0.882113	0.193745	-0.688367
chr1	172412431	172412573	143	7	0.692455	0.0826114	-0.609843
chr1	172435664	172435884	221	6	0.924287	0.355979	-0.568308
chr1	172436896	172437141	246	12	0.730747	0.0816655	-0.649082
chr1	173322450	173322626	177	10	0.721706	0.114506	-0.607199
chr1	173336052	173336387	336	17	0.738477	0.093204	-0.645273
chr1	173359029	173359318	290	10	0.844608	0.0584384	-0.786169
chr1	173397436	173397868	433	21	0.835046	0.240965	-0.594081
chr1	174513399	174513828	430	18	0.87805	0.126569	-0.751482
chr1	174547261	174547678	418	9	0.863455	0.148219	-0.715237
chr1	174557189	174558075	887	16	0.867008	0.228982	-0.638026
chr1	174563062	174563536	475	12	0.927735	0.287936	-0.6398
chr1	174567861	174568206	346	12	0.88256	0.131461	-0.751099
chr1	174655415	174655689	275	18	0.7759	0.114115	-0.661784
chr1	174746415	174746830	416	22	0.924993	0.213823	-0.711171
chr1	174763106	174763234	129	10	0.834719	0.134302	-0.700417
chr1	174929521	174929685	165	12	0.865613	0.0339697	-0.831644
chr1	175209859	175210093	235	10	0.915992	0.368413	-0.547579
chr1	175225711	175226237	527	10	0.871162	0.209242	-0.661921
chr1	175239618	175239779	162	6	0.817763	0.185695	-0.632067
chr1	175244736	175244934	199	10	0.917326	0.328801	-0.588525
chr1	175277136	175277715	580	12	0.899295	0.191789	-0.707505
chr1	175297563	175297881	319	10	0.917582	0.363753	-0.553829
chr1	175391725	175392136	412	11	0.878288	0.180988	-0.697299
chr1	175404485	175404698	214	12	0.799739	0.036479	-0.76326
chr1	175442117	175442702	586	18	0.730365	0.0822201	-0.648145
chr1	175484785	175485055	271	10	0.740214	0.143954	-0.59626
chr1	176069857	176070182	326	23	0.896649	0.228145	-0.668504
chr1	176110578	176110830	253	8	0.141427	0.87656	0.735133
chr1	176124516	176124818	303	16	0.811028	0.0431973	-0.767831
chr1	176275306	176275428	123	22	0.685284	0.0375382	-0.647746
chr1	176432963	176433147	185	8	0.770853	0.110661	-0.660192
chr1	176930894	176931735	842	26	0.864744	0.16547	-0.699274
chr1	176996841	176997214	374	30	0.771788	0.14617	-0.625618
chr1	177126337	177127042	706	22	0.790428	0.0697819	-0.720647
chr1	177411471	177411578	108	6	0.126405	0.674399	0.547994
chr1	177419151	177419723	573	32	0.864306	0.0725211	-0.791785
chr1	177445064	177445691	628	16	0.229534	0.858372	0.628838
chr1	177447015	177447790	776	42	0.220748	0.927531	0.706782
chr1	178329130	178329339	210	10	0.757036	0.190834	-0.566202
chr1	178459766	178460384	619	10	0.899385	0.110696	-0.788688
chr1	178486694	178487658	965	17	0.859221	0.0567877	-0.802433
chr1	178798940	178799253	314	16	0.852175	0.245348	-0.606826
chr1	178872245	178872498	254	10	0.845055	0.265956	-0.579099
chr1	178886750	178887623	874	20	0.814145	0.146966	-0.667179
chr1	178970066	178970309	244	8	0.888358	0.205127	-0.683232
chr1	178979255	178979495	241	16	0.803387	0.115998	-0.687389
chr1	179061810	179061948	139	10	0.153013	0.77644	0.623428
chr1	179106533	179106995	463	32	0.176183	0.830699	0.654516
chr1	179211415	179211569	155	8	0.889045	0.257167	-0.631878
chr1	179327298	179327540	243	18	0.864073	0.274194	-0.58988
chr1	179371079	179371414	336	18	0.899618	0.148765	-0.750853
chr1	179373946	179374252	307	17	0.895431	0.255791	-0.639639
chr1	179374872	179375116	245	10	0.886379	0.266806	-0.619573
chr1	179398777	179399009	233	8	0.907247	0.283569	-0.623678
chr1	179423272	179423525	254	22	0.885431	0.274435	-0.610996
chr1	179432717	179432952	236	10	0.858632	0.251601	-0.607032
chr1	179447817	179448060	244	18	0.949395	0.277256	-0.672139
chr1	179490989	179491400	412	11	0.833177	0.243766	-0.589411
chr1	179511932	179512373	442	18	0.8249	0.161234	-0.663665
chr1	179568564	179568725	162	6	0.829655	0.050638	-0.779017
chr1	179578693	179579271	579	30	0.822438	0.148079	-0.67436
chr1	179591722	179592027	306	24	0.887178	0.0699147	-0.817263
chr1	179688578	179688846	269	12	0.884154	0.232146	-0.652007
chr1	179698592	179698760	169	12	0.85909	0.132649	-0.726441
chr1	179836856	179837105	250	10	0.859769	0.215527	-0.644242
chr1	179868492	179868799	308	18	0.901167	0.289427	-0.61174
chr1	179884280	179884478	199	10	0.810689	0.220478	-0.590211
chr1	179939924	179940185	262	18	0.777943	0.180277	-0.597667
chr1	179962215	179962728	514	10	0.691191	0.0925978	-0.598593
chr1	180103623	180104242	620	20	0.888987	0.145385	-0.743602
chr1	180140738	180140974	237	14	0.930031	0.291826	-0.638205
chr1	180310561	180310738	178	14	0.906499	0.388872	-0.517628
chr1	180312431	180313166	736	22	0.202589	0.901069	0.69848
chr1	180441888	180442111	224	12	0.848646	0.212253	-0.636393
chr1	180447004	180447253	250	15	0.743642	0.126322	-0.617321
chr1	180464730	180465482	753	40	0.798302	0.127649	-0.670653
chr1	180525772	180525937	166	6	0.752442	0.159584	-0.592859
chr1	180535653	180536305	653	24	0.826247	0.218811	-0.607436
chr1	181130533	181130973	441	9	0.93482	0.244147	-0.690673
chr1	181317094	181317383	290	22	0.719263	0.105428	-0.613835
chr1	181441575	181441795	221	11	0.844024	0.266221	-0.577803
chr1	181624752	181625129	378	20	0.895838	0.143403	-0.752435
chr1	181627891	181628116	226	16	0.892152	0.292997	-0.599156
chr1	181757077	181757439	363	30	0.875683	0.256952	-0.618732
chr1	181811564	181811713	150	18	0.893205	0.260353	-0.632852
chr1	181991203	181991716	514	10	0.869967	0.21898	-0.650988
chr1	182019467	182019651	185	70	0.688971	0.0311427	-0.657828
chr1	182067891	182068271	381	26	0.85875	0.221549	-0.637202
chr1	182280636	182280950	315	22	0.818792	0.197773	-0.621019
chr1	182460173	182460825	653	24	0.843781	0.0523954	-0.791386
chr1	182574060	182574474	415	12	0.147824	0.747045	0.599221
chr1	182766118	182766364	247	20	0.853495	0.246298	-0.607197
chr1	182775612	182775751	140	8	0.920638	0.0826194	-0.838018
chr1	182778044	182778521	478	38	0.82947	0.134749	-0.694721
chr1	182797231	182797576	346	20	0.809478	0.182027	-0.627451
chr1	182818014	182818178	165	14	0.714498	0.137973	-0.576525
chr1	182823789	182824484	696	47	0.739076	0.105365	-0.63371
chr1	182849700	182849938	239	18	0.785752	0.211922	-0.57383
chr1	182851991	182852242	252	14	0.835388	0.228377	-0.607011
chr1	182882288	182882814	527	19	0.787102	0.084081	-0.703021
chr1	182896652	182896831	180	10	0.8427	0.20657	-0.63613
chr1	182918954	182919143	190	8	0.181339	0.924371	0.743032
chr1	182951792	182952465	674	28	0.915922	0.171027	-0.744896
chr1	183574040	183574194	155	11	0.170344	0.743977	0.573633
chr1	183595014	183595889	876	24	0.840776	0.158969	-0.681807
chr1	183636378	183636703	326	8	0.876758	0.254869	-0.62189
chr1	183640580	183640826	247	16	0.896308	0.0497181	-0.84659
chr1	183669371	183669590	220	16	0.806561	0.111745	-0.694816
chr1	183783823	183784101	279	6	0.306626	0.933759	0.627133
chr1	183949791	183950155	365	17	0.895815	0.29241	-0.603405
chr1	184051995	184052182	188	8	0.285981	0.935938	0.649957
chr1	184065737	184066819	1083	32	0.227332	0.877352	0.65002
chr1	184650698	184651210	513	16	0.791447	0.171895	-0.619553
chr1	184717448	184717605	158	10	0.601336	0.0623623	-0.538974
chr1	184718011	184718486	476	31	0.649892	0.0653966	-0.584496
chr1	184724110	184724415	306	15	0.762662	0.0771477	-0.685514
chr1	184724678	184725764	1087	62	0.713671	0.0730958	-0.640575
chr1	184725873	184726026	154	9	0.785451	0.222101	-0.563351
chr1	184727304	184728400	1097	111	0.70802	0.0565529	-0.651467
chr1	184728724	184728922	199	12	0.761863	0.107217	-0.654646
chr1	184729404	184729643	240	15	0.666159	0.138365	-0.527795
chr1	184733665	184736266	2602	129	0.775171	0.0924892	-0.682682
chr1	184736553	184737211	659	14	0.789199	0.144397	-0.644802
chr1	184862724	184863082	359	14	0.84417	0.129459	-0.714711
chr1	184904450	184904657	208	9	0.779784	0.199038	-0.580746
chr1	184905390	184906076	687	46	0.846965	0.161643	-0.685322
chr1	184930967	184931141	175	12	0.881869	0.230352	-0.651517
chr1	184938649	184939024	376	18	0.92862	0.236322	-0.692298
chr1	184958887	184959223	337	19	0.871243	0.233193	-0.63805
chr1	184961985	184962312	328	14	0.842485	0.261828	-0.580656
chr1	184963091	184963750	660	30	0.861397	0.121327	-0.74007
chr1	184975129	184975518	390	12	0.906685	0.215989	-0.690696
chr1	184995642	184996188	547	18	0.859395	0.209735	-0.64966
chr1	184997360	184997875	516	32	0.698632	0.0651856	-0.633446
chr1	184999421	184999563	143	58	0.713847	0.0395796	-0.674267
chr1	185032376	185032505	130	10	0.891591	0.24998	-0.641611
chr1	185099119	185099435	317	21	0.236912	0.889511	0.652599
chr1	185101247	185101470	224	12	0.886091	0.276047	-0.610044
chr1	185117330	185117993	664	20	0.736172	0.118743	-0.617429
chr1	185124250	185124507	258	10	0.852612	0.173781	-0.678831
chr1	185131546	185132154	609	22	0.860772	0.109438	-0.751334
chr1	185148744	185149896	1153	18	0.845097	0.0772833	-0.767813
chr1	185177932	185178096	165	12	0.764527	0.0967651	-0.667762
chr1	185185375	185186052	678	32	0.813271	0.0737263	-0.739545
chr1	185197016	185197237	222	12	0.77656	0.125758	-0.650802
chr1	185217751	185218306	556	14	0.727285	0.0719081	-0.655377
chr1	185245731	185245901	171	8	0.921903	0.383511	-0.538392
chr1	185367027	185367741	715	28	0.8855	0.152637	-0.732863
chr1	185430354	185430967	614	20	0.936072	0.0874107	-0.848662
chr1	185436679	185437048	370	16	0.876792	0.152021	-0.724771
chr1	185484084	185484562	479	40	0.824237	0.214585	-0.609652
chr1	185834047	185834347	301	12	0.264713	0.878622	0.613908
chr1	185862731	185862992	262	12	0.863371	0.215366	-0.648004
chr1	186093365	186093646	282	9	0.772022	0.199493	-0.57253
chr1	186240856	186241059	204	14	0.829079	0.200171	-0.628908
chr1	186413293	186413421	129	6	0.895361	0.261444	-0.633917
chr1	186538098	186538500	403	7	0.814307	0.0923997	-0.721907
chr1	186586945	186587845	901	24	0.799876	0.0764394	-0.723437
chr1	186655066	186655218	153	10	0.0865443	0.842874	0.756329
chr1	186817162	186817399	238	10	0.865145	0.32533	-0.539814
chr1	186985633	186985801	169	14	0.876207	0.291278	-0.584929
chr1	187029126	187029616	491	6	0.907966	0.297723	-0.610243
chr1	187052861	187053004	144	10	0.231065	0.857796	0.626731
chr1	187567892	187568219	328	10	0.815799	0.260696	-0.555103
chr1	187651168	187651397	230	18	0.639699	0.0349362	-0.604763
chr1	187665102	187665280	179	13	0.866669	0.26598	-0.600689
chr1	187692807	187692947	141	10	0.90829	0.0399472	-0.868342
chr1	187720793	187721516	724	18	0.895456	0.0538068	-0.841649
chr1	187807781	187808018	238	12	0.280787	0.907217	0.62643
chr1	187821151	187821608	458	14	0.815928	0.113186	-0.702741
chr1	187838018	187838402	385	18	0.928741	0.265819	-0.662922
chr1	187983122	187983506	385	10	0.251525	0.961426	0.709901
chr1	187998344	187998599	256	10	0.867527	0.279536	-0.587991
chr1	188068651	188069017	367	29	0.8581	0.264565	-0.593535
chr1	188207425	188207686	262	12	0.760937	0.0716737	-0.689263
chr1	188389310	188389568	259	10	0.904429	0.247692	-0.656737
chr1	188416373	188417069	697	24	0.867182	0.0673489	-0.799833
chr1	188599167	188599492	326	16	0.84416	0.0455096	-0.79865
chr1	188713373	188713887	515	30	0.913394	0.246307	-0.667087
chr1	188887252	188887449	198	12	0.875142	0.177606	-0.697536
chr1	189039528	189039631	104	7	0.815451	0.247704	-0.567746
chr1	189055210	189055334	125	6	0.829126	0.221055	-0.608071
chr1	189113198	189113633	436	10	0.904749	0.284133	-0.620616
chr1	189187752	189188166	415	22	0.126199	0.806837	0.680638
chr1	189203306	189203506	201	6	0.889335	0.257269	-0.632066
chr1	189221751	189222046	296	12	0.907369	0.040168	-0.867201
chr1	189229210	189229599	390	15	0.799462	0.0962292	-0.703232
chr1	189274736	189275026	291	6	0.846541	0.296707	-0.549834
chr1	189278972	189279406	435	10	0.915259	0.231672	-0.683587
chr1	189289066	189290038	973	31	0.900161	0.104145	-0.796016
chr1	189291300	189291550	251	11	0.883702	0.150432	-0.733269
chr1	189341482	189341684	203	8	0.773963	0.0600157	-0.713947
chr1	189426395	189426571	177	18	0.832415	0.238499	-0.593916
chr1	189435400	189435838	439	22	0.795571	0.0899341	-0.705636
chr1	189476523	189476639	117	10	0.888631	0.282761	-0.60587
chr1	189488480	189489292	813	33	0.87421	0.177514	-0.696695
chr1	189497149	189497907	759	36	0.918888	0.232209	-0.686679
chr1	189506388	189506552	165	10	0.915449	0.207277	-0.708171
chr1	189554838	189554964	127	8	0.901304	0.147207	-0.754097
chr1	189561935	189562201	267	18	0.912257	0.283616	-0.628641
chr1	189607041	189607307	267	18	0.891889	0.213817	-0.678072
chr1	189650500	189650735	236	16	0.945948	0.431789	-0.514159
chr1	189666085	189666305	221	6	0.944066	0.425783	-0.518283
chr1	189890968	189891415	448	24	0.850919	0.200047	-0.650872
chr1	190172632	190173018	387	41	0.650838	0.0765181	-0.57432
chr1	190173822	190174851	1030	46	0.775469	0.0983929	-0.677076
chr1	190175056	190175162	107	16	0.633853	0.0677645	-0.566089
chr1	190190239	190190469	231	10	0.109629	0.69109	0.581462
chr1	190527548	190527907	360	14	0.847858	0.172176	-0.675682
chr1	190808351	190808692	342	26	0.83912	0.188161	-0.650959
chr1	190846227	190846942	716	28	0.871587	0.253194	-0.618393
chr1	190910804	190911024	221	14	0.837057	0.181412	-0.655645
chr1	190942615	190942771	157	10	0.868099	0.27408	-0.594019
chr1	191292502	191292693	192	10	0.134751	0.835649	0.700898
chr1	191374684	191375445	762	24	0.904557	0.101477	-0.803079
chr1	191376364	191376612	249	8	0.933675	0.31016	-0.623515
chr1	191384990	191385110	121	8	0.935218	0.282749	-0.652469
chr1	191448027	191448374	348	8	0.853361	0.173906	-0.679455
chr1	191540522	191541533	1012	36	0.898661	0.151427	-0.747234
chr1	191579429	191579761	333	12	0.918353	0.127584	-0.790768
chr1	191592693	191592921	229	12	0.787784	0.165483	-0.622301
chr1	191611725	191612107	383	20	0.855009	0.225249	-0.62976
chr1	191612357	191612457	101	6	0.874495	0.314221	-0.560274
chr1	191662274	191662617	344	18	0.694691	0.0615166	-0.633175
chr1	191697275	191697398	124	8	0.805722	0.137781	-0.667941
chr1	191761360	191761623	264	12	0.75707	0.0926262	-0.664443
chr1	191802188	191802992	805	19	0.695685	0.0352748	-0.66041
chr1	191855632	191855767	136	12	0.861179	0.0668602	-0.794319
chr1	191894330	191894769	440	36	0.79648	0.0465154	-0.749965
chr1	191952836	191953140	305	16	0.937125	0.114714	-0.82241
chr1	192052575	192052805	231	16	0.881751	0.30706	-0.574691
chr1	192060856	192061322	467	20	0.890695	0.180549	-0.710146
chr1	192101443	192101862	420	22	0.833255	0.0848864	-0.748368
chr1	192238519	192239078	560	34	0.788262	0.121654	-0.666608
chr1	192266893	192267097	205	12	0.789582	0.0914923	-0.69809
chr1	192288246	192289163	918	32	0.847557	0.163445	-0.684112
chr1	192312103	192312553	451	18	0.734325	0.12712	-0.607205
chr1	192319559	192319903	345	14	0.847029	0.187879	-0.65915
chr1	192440901	192441084	184	12	0.849178	0.116573	-0.732605
chr1	192447014	192447121	108	7	0.824499	0.182081	-0.642418
chr1	192447239	192447393	155	6	0.846866	0.204274	-0.642591
chr1	192478284	192478390	107	7	0.787704	0.20167	-0.586033
chr1	192587553	192587777	225	18	0.8251	0.16383	-0.66127
chr1	192771005	192771262	258	46	0.690606	0.0403482	-0.650258
chr1	192784911	192785484	574	26	0.752435	0.0825204	-0.669915
chr1	192800206	192800763	558	24	0.827478	0.167101	-0.660377
chr1	192828659	192828845	187	6	0.795044	0.166353	-0.628691
chr1	192853844	192854351	508	16	0.793317	0.185473	-0.607844
chr1	192861155	192862406	1252	29	0.826516	0.103113	-0.723403
chr1	192881526	192881726	201	8	0.914701	0.235591	-0.67911
chr1	192946866	192947650	785	11	0.798735	0.136963	-0.661772
chr1	193034445	193034641	197	7	0.758105	0.172312	-0.585792
chr1	193142649	193142960	312	16	0.885545	0.178034	-0.70751
chr1	193149585	193149728	144	6	0.884067	0.262909	-0.621158
chr1	193243519	193244787	1269	39	0.802015	0.128726	-0.67329
chr1	193272381	193272640	260	25	0.304241	0.887631	0.58339
chr1	193316538	193316794	257	16	0.87846	0.282193	-0.596267
chr1	193319968	193320661	694	23	0.804954	0.115134	-0.68982
chr1	193360810	193361111	302	16	0.894389	0.196382	-0.698007
chr1	193362012	193362444	433	16	0.856992	0.151814	-0.705178
chr1	193433571	193433756	186	13	0.14494	0.711401	0.566461
chr1	193447514	193447702	189	8	0.881349	0.301357	-0.579992
chr1	193520789	193520956	168	8	0.784337	0.131925	-0.652412
chr1	193545695	193546397	703	9	0.350104	0.962938	0.612834
chr1	193587953	193588590	638	16	0.835147	0.0870672	-0.74808
chr1	193847966	193848164	199	10	0.664054	0.0446901	-0.619364
chr1	194208176	194208579	404	24	0.234541	0.852975	0.618435
chr1	194226496	194226657	162	6	0.190439	0.799503	0.609064
chr1	194621971	194622526	556	10	0.843918	0.129911	-0.714008
chr1	194663934	194664158	225	6	0.892249	0.23478	-0.657469
chr1	194676100	194676300	201	6	0.899313	0.179242	-0.720071
chr1	194777655	194778078	424	8	0.885395	0.0929469	-0.792448
chr1	194795437	194795609	173	6	0.860102	0.127318	-0.732785
chr1	194972162	194972317	156	8	0.880073	0.0745071	-0.805566
chr1	195017181	195018921	1741	48	0.873186	0.142061	-0.731125
chr1	195169182	195169340	159	6	0.858578	0.0360435	-0.822535
chr10	3397857	3398531	675	19	0.874996	0.11472	-0.760276
chr10	3515729	3516034	306	12	0.902203	0.139042	-0.763161
chr10	3920578	3920855	278	18	0.750716	0.0895263	-0.661189
chr10	4002690	4002923	234	6	0.757818	0.188579	-0.569239
chr10	4079912	4080555	644	36	0.233734	0.853294	0.619561
chr10	4106184	4106695	512	24	0.123593	0.751448	0.627855
chr10	4112696	4113046	351	16	0.269757	0.90587	0.636113
chr10	4132417	4133202	786	28	0.853216	0.179844	-0.673371
chr10	4675392	4675824	433	21	0.787749	0.203375	-0.584374
chr10	4777909	4778260	352	9	0.788369	0.133837	-0.654533
chr10	4785592	4786065	474	18	0.762624	0.118775	-0.643849
chr10	4875043	4875330	288	9	0.242179	0.892353	0.650174
chr10	4975073	4975324	252	8	0.902935	0.346035	-0.556899
chr10	5015789	5016093	305	16	0.837883	0.242983	-0.594901
chr10	5075709	5075968	260	16	0.853403	0.253158	-0.600246
chr10	5180115	5180421	307	10	0.88084	0.194427	-0.686412
chr10	5192342	5193160	819	22	0.875599	0.134793	-0.740806
chr10	5212527	5212739	213	10	0.921579	0.180012	-0.741567
chr10	5255906	5256039	134	6	0.805462	0.0282162	-0.777246
chr10	5260725	5261011	287	15	0.842592	0.175681	-0.666912
chr10	5264154	5264789	636	26	0.820453	0.231174	-0.589279
chr10	5288377	5288601	225	12	0.842784	0.155781	-0.687003
chr10	5363463	5363815	353	12	0.929357	0.286146	-0.643211
chr10	5364685	5364931	247	10	0.87614	0.264361	-0.611779
chr10	5367120	5368568	1449	56	0.800136	0.117585	-0.682551
chr10	5522202	5522395	194	12	0.937135	0.314683	-0.622452
chr10	5539917	5540127	211	10	0.860785	0.156152	-0.704633
chr10	5912729	5913186	458	10	0.877202	0.173312	-0.70389
chr10	5920303	5920920	618	19	0.876608	0.274988	-0.601621
chr10	6229990	6230191	202	6	0.806758	0.217192	-0.589565
chr10	6854405	6854599	195	10	0.881296	0.170222	-0.711074
chr10	6871154	6871953	800	15	0.701338	0.0788272	-0.622511
chr10	6925442	6925737	296	16	0.187527	0.875081	0.687553
chr10	6979633	6980048	416	28	0.692213	0.0881656	-0.604048
chr10	7649101	7649347	247	8	0.903945	0.292403	-0.611542
chr10	7703930	7704178	249	12	0.898335	0.380356	-0.517978
chr10	7824591	7825127	537	19	0.876202	0.245188	-0.631014
chr10	7900878	7901670	793	28	0.877021	0.205631	-0.67139
chr10	7914569	7915243	675	20	0.789077	0.0870911	-0.701986
chr10	7929003	7929307	305	18	0.900891	0.294541	-0.60635
chr10	7958985	7959294	310	10	0.926682	0.216723	-0.709959
chr10	8001843	8002082	240	10	0.880051	0.310932	-0.569119
chr10	8130554	8131117	564	33	0.746145	0.108953	-0.637192
chr10	8137065	8137462	398	18	0.83384	0.180529	-0.653311
chr10	8142208	8142316	109	6	0.826737	0.122325	-0.704412
chr10	8396631	8397120	490	22	0.900152	0.231373	-0.668779
chr10	8415531	8415736	206	10	0.86551	0.11864	-0.74687
chr10	8835837	8836087	251	16	0.887049	0.29043	-0.596619
chr10	9047134	9047254	121	6	0.846466	0.183473	-0.662992
chr10	9090577	9090999	423	8	0.927865	0.217471	-0.710394
chr10	9093331	9095207	1877	26	0.869677	0.193119	-0.676558
chr10	9096661	9097030	370	8	0.937858	0.393457	-0.544401
chr10	9111198	9111300	103	6	0.860744	0.0661777	-0.794567
chr10	9134315	9134614	300	16	0.853048	0.259022	-0.594025
chr10	9242750	9243433	684	21	0.826958	0.212538	-0.61442
chr10	9252550	9252992	443	12	0.173691	0.78866	0.614969
chr10	9272385	9272563	179	7	0.180175	0.767654	0.58748
chr10	9308310	9308517	208	6	0.899136	0.111037	-0.788099
chr10	9392448	9392672	225	10	0.884334	0.302029	-0.582305
chr10	9462364	9462602	239	12	0.787143	0.134309	-0.652833
chr10	9591913	9592367	455	18	0.785018	0.0534847	-0.731534
chr10	9642262	9642473	212	8	0.956269	0.0640405	-0.892228
chr10	9830588	9831492	905	13	0.851363	0.220048	-0.631315
chr10	9831802	9832099	298	12	0.902001	0.149987	-0.752015
chr10	10059077	10059642	566	12	0.848834	0.188965	-0.659869
chr10	10086113	10086295	183	8	0.791049	0.107502	-0.683546
chr10	10151613	10151857	245	8	0.830554	0.150554	-0.68
chr10	10188200	10188401	202	10	0.865116	0.249483	-0.615633
chr10	10492640	10493061	422	11	0.889874	0.061772	-0.828102
chr10	10546701	10546928	228	10	0.743024	0.105898	-0.637125
chr10	10553017	10553486	470	16	0.898811	0.292415	-0.606396
chr10	10615002	10615155	154	8	0.643488	0.0347885	-0.608699
chr10	10615467	10615760	294	11	0.693654	0.0877028	-0.605951
chr10	10747119	10747480	362	16	0.90759	0.294631	-0.612959
chr10	10790125	10790328	204	8	0.820361	0.113704	-0.706657
chr10	10816103	10816468	366	14	0.83613	0.113577	-0.722553
chr10	10925287	10925626	340	12	0.854507	0.248778	-0.605729
chr10	11052624	11053030	407	8	0.85655	0.159765	-0.696785
chr10	11061830	11062065	236	12	0.837044	0.257013	-0.580031
chr10	11171602	11171967	366	10	0.909984	0.22186	-0.688124
chr10	11363072	11363360	289	24	0.856312	0.103039	-0.753273
chr10	11450245	11450521	277	17	0.728414	0.0653735	-0.66304
chr10	11451270	11451555	286	9	0.727838	0.0793929	-0.648445
chr10	11515314	11515842	529	19	0.800902	0.100222	-0.700681
chr10	11594990	11595175	186	6	0.874332	0.126723	-0.747609
chr10	11727709	11728167	459	20	0.834877	0.261655	-0.573222
chr10	11752061	11752790	730	18	0.907868	0.147651	-0.760218
chr10	11777913	11778205	293	12	0.869167	0.195745	-0.673422
chr10	11816786	11817154	369	10	0.849404	0.216653	-0.632751
chr10	11841030	11841866	837	30	0.88268	0.107817	-0.774863
chr10	12169388	12169753	366	6	0.846066	0.169731	-0.676334
chr10	12181110	12181262	153	8	0.793076	0.0960459	-0.69703
chr10	12225403	12225599	197	8	0.754314	0.0566964	-0.697618
chr10	12278283	12279042	760	14	0.834294	0.201493	-0.632801
chr10	12302505	12302662	158	7	0.721789	0.139037	-0.582752
chr10	12316048	12316289	242	6	0.850996	0.237802	-0.613193
chr10	12405236	12406013	778	21	0.847404	0.164864	-0.68254
chr10	12500518	12500704	187	8	0.887433	0.204975	-0.682459
chr10	12547328	12547589	262	10	0.199912	0.815985	0.616073
chr10	12611436	12611745	310	6	0.858764	0.141942	-0.716822
chr10	12613266	12613413	148	7	0.824973	0.229044	-0.595929
chr10	12613799	12614103	305	8	0.856805	0.0934723	-0.763333
chr10	12912047	12912386	340	22	0.678666	0.10624	-0.572426
chr10	13013602	13014212	611	30	0.767749	0.120378	-0.647371
chr10	13108331	13108747	417	13	0.250349	0.904276	0.653927
chr10	13233956	13234118	163	9	0.788331	0.198005	-0.590326
chr10	13584683	13584892	210	10	0.838013	0.280605	-0.557408
chr10	13653173	13654113	941	36	0.875213	0.121084	-0.75413
chr10	13687037	13687252	216	14	0.899507	0.109489	-0.790018
chr10	13714700	13715028	329	18	0.182235	0.805297	0.623062
chr10	13782164	13783147	984	36	0.885145	0.183333	-0.701812
chr10	13834050	13834362	313	16	0.860575	0.185949	-0.674626
chr10	13861098	13861253	156	9	0.619011	0.0610815	-0.55793
chr10	13861361	13861699	339	11	0.65439	0.0681682	-0.586222
chr10	13867940	13868197	258	14	0.859277	0.238087	-0.62119
chr10	13917055	13917245	191	14	0.170498	0.83166	0.661161
chr10	13978567	13978719	153	8	0.939195	0.281381	-0.657814
chr10	14016361	14016516	156	12	0.735099	0.0863644	-0.648734
chr10	14019799	14020224	426	14	0.778448	0.0866589	-0.691789
chr10	14054919	14055119	201	8	0.93301	0.246876	-0.686134
chr10	14060513	14061067	555	22	0.912958	0.264902	-0.648056
chr10	14071857	14072419	563	18	0.832919	0.179349	-0.65357
chr10	14073495	14073886	392	9	0.789257	0.197921	-0.591336
chr10	14101961	14102423	463	13	0.786761	0.190421	-0.59634
chr10	14117102	14117370	269	10	0.888116	0.167467	-0.720648
chr10	14185068	14185389	322	14	0.869263	0.16042	-0.708842
chr10	14196085	14196709	625	29	0.83894	0.103189	-0.73575
chr10	14207631	14208518	888	22	0.823153	0.15923	-0.663923
chr10	14210517	14210784	268	16	0.894093	0.259379	-0.634714
chr10	14313996	14314526	531	21	0.797023	0.166673	-0.63035
chr10	14314723	14315559	837	20	0.795761	0.0680832	-0.727678
chr10	14639185	14639411	227	6	0.912323	0.292402	-0.619922
chr10	14667024	14667682	659	10	0.897604	0.267799	-0.629804
chr10	14702538	14702802	265	10	0.87876	0.240305	-0.638454
chr10	15218678	15218960	283	6	0.83202	0.176699	-0.655321
chr10	15245512	15245703	192	6	0.864556	0.262454	-0.602102
chr10	15897295	15897551	257	8	0.793424	0.163745	-0.62968
chr10	16171306	16171558	253	8	0.737738	0.0786784	-0.659059
chr10	16580382	16580502	121	6	0.739426	0.0465994	-0.692826
chr10	16896967	16897147	181	6	0.868683	0.156153	-0.71253
chr10	17014707	17015238	532	12	0.863216	0.197575	-0.665641
chr10	17202898	17203016	119	7	0.164747	0.818223	0.653476
chr10	17326141	17326445	305	14	0.902733	0.203829	-0.698904
chr10	17337279	17337686	408	6	0.800533	0.160447	-0.640086
chr10	17380302	17380623	322	6	0.868577	0.262143	-0.606433
chr10	17725961	17726961	1001	24	0.889036	0.233445	-0.655591
chr10	17882293	17882595	303	14	0.908878	0.143775	-0.765103
chr10	17947425	17947625	201	66	0.740187	0.0526613	-0.687526
chr10	18076950	18077335	386	40	0.9286	0.367006	-0.561594
chr10	18258692	18259044	353	17	0.789195	0.111642	-0.677554
chr10	18389091	18389445	355	11	0.163512	0.737727	0.574216
chr10	18457605	18457813	209	14	0.338301	0.943494	0.605193
chr10	18487986	18488105	120	10	0.865674	0.256301	-0.609373
chr10	18506561	18506729	169	7	0.308698	0.916322	0.607624
chr10	18627381	18627701	321	24	0.905595	0.1986	-0.706995
chr10	18741745	18742882	1138	44	0.836764	0.247288	-0.589475
chr10	18769474	18769586	113	14	0.8769	0.208537	-0.668364
chr10	18917408	18917528	121	10	0.702927	0.0585715	-0.644355
chr10	19067711	19067973	263	6	0.743863	0.115076	-0.628787
chr10	19617632	19618138	507	14	0.828799	0.188735	-0.640063
chr10	19779285	19779673	389	19	0.728146	0.121512	-0.606635
chr10	19829310	19829472	163	8	0.765385	0.0675768	-0.697808
chr10	19832759	19833210	452	12	0.800986	0.132086	-0.6689
chr10	19903838	19904718	881	34	0.817512	0.111444	-0.706068
chr10	19934407	19934713	307	57	0.696324	0.0365393	-0.659784
chr10	20077381	20077668	288	14	0.70579	0.14586	-0.559929
chr10	20091189	20091342	154	12	0.844694	0.0968297	-0.747864
chr10	20123592	20123762	171	12	0.631571	0.0383694	-0.593202
chr10	20171171	20172254	1084	47	0.793021	0.075425	-0.717596
chr10	20181257	20181643	387	22	0.824893	0.143977	-0.680917
chr10	20398406	20398551	146	7	0.820546	0.225624	-0.594922
chr10	20421988	20422143	156	10	0.893883	0.274736	-0.619146
chr10	20454038	20455036	999	24	0.825327	0.130789	-0.694538
chr10	20463655	20464056	402	8	0.776809	0.0364511	-0.740358
chr10	20471874	20472291	418	18	0.943302	0.319233	-0.624069
chr10	20472649	20472782	134	8	0.86545	0.146217	-0.719234
chr10	20473520	20473669	150	10	0.88711	0.201475	-0.685636
chr10	20475109	20475634	526	20	0.66086	0.0616869	-0.599173
chr10	20526790	20527014	225	6	0.834349	0.0793146	-0.755034
chr10	20532893	20533149	257	6	0.846442	0.255794	-0.590648
chr10	20537348	20537622	275	11	0.873888	0.311885	-0.562003
chr10	20543625	20545338	1714	30	0.812045	0.106953	-0.705093
chr10	20546155	20547363	1209	40	0.90318	0.0681147	-0.835066
chr10	20550155	20550370	216	10	0.820181	0.182294	-0.637887
chr10	20608379	20608794	416	10	0.859581	0.207479	-0.652102
chr10	20637586	20637804	219	6	0.920088	0.367617	-0.552471
chr10	20733451	20734457	1007	28	0.854251	0.0965218	-0.75773
chr10	20799814	20800338	525	20	0.830477	0.140921	-0.689555
chr10	20818697	20818961	265	10	0.78975	0.052205	-0.737545
chr10	20891366	20891681	316	14	0.889298	0.226336	-0.662962
chr10	21025994	21026108	115	6	0.73295	0.111763	-0.621187
chr10	21027799	21028027	229	13	0.85571	0.299096	-0.556614
chr10	21082494	21082768	275	9	0.224947	0.858593	0.633646
chr10	21144628	21145094	467	28	0.690149	0.0557254	-0.634424
chr10	21301976	21302123	148	14	0.896387	0.203246	-0.693141
chr10	21304954	21305194	241	14	0.892611	0.243341	-0.649271
chr10	21319237	21319647	411	6	0.879288	0.26955	-0.609739
chr10	21320270	21320908	639	27	0.924405	0.217972	-0.706434
chr10	21326534	21326926	393	20	0.921535	0.276204	-0.645331
chr10	21327670	21328118	449	13	0.923812	0.275095	-0.648716
chr10	21405756	21405920	165	6	0.798443	0.179469	-0.618974
chr10	21470462	21470959	498	42	0.834527	0.173434	-0.661093
chr10	21517276	21517838	563	24	0.893755	0.151724	-0.742031
chr10	21518698	21519035	338	18	0.786739	0.0885107	-0.698229
chr10	21604511	21604862	352	16	0.937144	0.194996	-0.742148
chr10	21683356	21683580	225	12	0.89193	0.177743	-0.714187
chr10	21687692	21688130	439	28	0.854991	0.133627	-0.721364
chr10	21726811	21727417	607	36	0.921839	0.146357	-0.775482
chr10	21754663	21754778	116	8	0.856876	0.275482	-0.581394
chr10	21776808	21777182	375	20	0.879123	0.0546086	-0.824515
chr10	21793675	21794136	462	26	0.90425	0.219701	-0.684549
chr10	21805700	21806035	336	14	0.795532	0.111205	-0.684327
chr10	21829262	21829465	204	11	0.240833	0.883073	0.642241
chr10	21859845	21860135	291	12	0.855589	0.213413	-0.642175
chr10	21882953	21883397	445	15	0.737726	0.115051	-0.622675
chr10	21884391	21885502	1112	16	0.921897	0.359641	-0.562255
chr10	22187590	22187796	207	10	0.78359	0.0732569	-0.710333
chr10	22599208	22599374	167	11	0.870365	0.343727	-0.526638
chr10	22707648	22708278	631	28	0.896525	0.290642	-0.605884
chr10	22708954	22709527	574	16	0.890989	0.267874	-0.623116
chr10	22710191	22710715	525	26	0.901711	0.176681	-0.72503
chr10	22721834	22721939	106	8	0.943704	0.149927	-0.793777
chr10	22858594	22859051	458	24	0.888447	0.203541	-0.684907
chr10	22916069	22916251	183	12	0.70832	0.0366932	-0.671627
chr10	23216812	23216994	183	10	0.852228	0.127069	-0.725159
chr10	23347915	23348423	509	24	0.840603	0.223813	-0.616791
chr10	24148895	24149112	218	8	0.75716	0.135336	-0.621824
chr10	24150153	24150421	269	14	0.73638	0.133936	-0.602444
chr10	24223635	24223798	164	44	0.71914	0.0519325	-0.667207
chr10	24244728	24245074	347	10	0.940639	0.336844	-0.603795
chr10	24408533	24408766	234	10	0.827924	0.235541	-0.592383
chr10	24479282	24479564	283	16	0.891135	0.145567	-0.745568
chr10	24534450	24534606	157	9	0.871147	0.327856	-0.543291
chr10	24595815	24596086	272	42	0.707812	0.123213	-0.584599
chr10	24682075	24682225	151	8	0.91569	0.243528	-0.672162
chr10	24778905	24779011	107	10	0.90752	0.217227	-0.690293
chr10	24938999	24939177	179	8	0.823401	0.120704	-0.702697
chr10	25023659	25024583	925	20	0.132192	0.8285	0.696308
chr10	25028526	25028757	232	14	0.87882	0.321191	-0.557629
chr10	25330075	25330466	392	16	0.898566	0.225642	-0.672924
chr10	25372313	25372813	501	18	0.185665	0.910106	0.724441
chr10	25446936	25447278	343	8	0.83275	0.149512	-0.683238
chr10	25676699	25677292	594	20	0.90588	0.287211	-0.618668
chr10	25894946	25895109	164	10	0.891764	0.360606	-0.531158
chr10	26077102	26077523	422	21	0.824776	0.218623	-0.606154
chr10	26359714	26359958	245	10	0.914466	0.198716	-0.71575
chr10	26678656	26678846	191	6	0.877903	0.209202	-0.668701
chr10	26703321	26703476	156	12	0.894818	0.381884	-0.512934
chr10	26755019	26755487	469	12	0.852304	0.280402	-0.571902
chr10	26768114	26768661	548	12	0.905668	0.0297885	-0.87588
chr10	26877014	26877853	840	41	0.901111	0.127279	-0.773832
chr10	26885025	26885401	377	19	0.749512	0.137556	-0.611955
chr10	27322703	27322884	182	8	0.780096	0.0899591	-0.690137
chr10	27654294	27654485	192	8	0.90763	0.0473466	-0.860284
chr10	27942080	27942345	266	16	0.869833	0.224024	-0.645808
chr10	27979004	27979607	604	12	0.833785	0.209606	-0.624178
chr10	28119610	28120119	510	20	0.90112	0.137437	-0.763683
chr10	28184934	28185073	140	10	0.887702	0.329379	-0.558323
chr10	28204201	28204459	259	12	0.843424	0.257719	-0.585705
chr10	28874522	28874713	192	8	0.770689	0.100422	-0.670267
chr10	29198868	29199077	210	12	0.875407	0.277574	-0.597833
chr10	29218164	29218501	338	11	0.822302	0.167035	-0.655267
chr10	30782990	30783342	353	8	0.813503	0.157994	-0.655509
chr10	30843889	30844481	593	52	0.676691	0.103073	-0.573618
chr10	31327545	31327654	110	6	0.874436	0.0845146	-0.789922
chr10	31402105	31402308	204	8	0.850821	0.250828	-0.599993
chr10	31446679	31446796	118	10	0.868668	0.282418	-0.58625
chr10	31536338	31536448	111	10	0.873902	0.289565	-0.584337
chr10	31541545	31541696	152	8	0.889293	0.21337	-0.675923
chr10	31909606	31910211	606	8	0.902022	0.337002	-0.56502
chr10	32001760	32001966	207	6	0.85084	0.221533	-0.629308
chr10	32207844	32208064	221	6	0.890741	0.281815	-0.608926
chr10	32373262	32373506	245	6	0.889185	0.207468	-0.681717
chr10	32512295	32512413	119	10	0.818199	0.108172	-0.710028
chr10	32602841	32603092	252	7	0.790568	0.0891005	-0.701468
chr10	32704277	32704605	329	6	0.886917	0.291164	-0.595754
chr10	32711891	32712010	120	6	0.821606	0.125651	-0.695955
chr10	32868435	32869388	954	8	0.77938	0.190313	-0.589068
chr10	32887714	32888677	964	8	0.831376	0.0692384	-0.762137
chr10	32952353	32952914	562	8	0.868379	0.269333	-0.599046
chr10	33016317	33016851	535	8	0.784822	0.0998588	-0.684963
chr10	33177638	33177816	179	6	0.775568	0.169495	-0.606073
chr10	33996801	33996938	138	12	0.825948	0.209764	-0.616184
chr10	34112018	34112118	101	6	0.870626	0.220227	-0.650399
chr10	34190371	34190627	257	8	0.84973	0.278062	-0.571668
chr10	34230865	34231108	244	12	0.818761	0.0789899	-0.739771
chr10	34298438	34299587	1150	40	0.828413	0.105707	-0.722706
chr10	34301001	34301243	243	7	0.603593	0.037357	-0.566236
chr10	34301531	34302011	481	16	0.739051	0.0824682	-0.656583
chr10	34302434	34302709	276	15	0.90213	0.283152	-0.618978
chr10	34315729	34316055	327	12	0.856829	0.270388	-0.586442
chr10	36367814	36369947	2134	11	0.723879	0.270118	-0.453761
chr10	36550707	36551093	387	6	0.929398	0.275769	-0.653629
chr10	36909003	36909572	570	13	0.695075	0.060616	-0.634459
chr10	37047798	37048192	395	20	0.816466	0.121434	-0.695032
chr10	37078455	37078591	137	6	0.131284	0.787569	0.656285
chr10	37250944	37251537	594	14	0.151596	0.894806	0.74321
chr10	37790977	37791487	511	6	0.914329	0.203782	-0.710547
chr10	37842965	37843102	138	10	0.161485	0.878139	0.716654
chr10	38979998	38980179	182	6	0.908282	0.149077	-0.759205
chr10	39266431	39266770	340	12	0.189455	0.85066	0.661205
chr10	39291059	39291401	343	16	0.193081	0.833791	0.64071
chr10	39409685	39409997	313	14	0.856663	0.103804	-0.752859
chr10	39416270	39416451	182	15	0.864981	0.32422	-0.54076
chr10	39471848	39471999	152	9	0.132656	0.716285	0.58363
chr10	39492246	39492430	185	10	0.919119	0.37205	-0.547069
chr10	39502370	39502566	197	15	0.347796	0.934362	0.586566
chr10	39542989	39543246	258	12	0.905123	0.150534	-0.754589
chr10	39562173	39562500	328	7	0.910458	0.172305	-0.738153
chr10	39629866	39630430	565	30	0.881674	0.0668703	-0.814804
chr10	39674898	39675116	219	6	0.214506	0.905986	0.69148
chr10	39794885	39795007	123	6	0.921125	0.397417	-0.523707
chr10	39964338	39964746	409	18	0.837139	0.157996	-0.679143
chr10	40036830	40037504	675	48	0.790856	0.063324	-0.727532
chr10	40113481	40113936	456	11	0.850538	0.234365	-0.616173
chr10	40276226	40276339	114	8	0.84176	0.236348	-0.605412
chr10	40390176	40390693	518	8	0.897515	0.166087	-0.731429
chr10	40449612	40449827	216	12	0.914378	0.185701	-0.728678
chr10	40604933	40605100	168	7	0.643409	0.103055	-0.540354
chr10	40682513	40682798	286	15	0.746835	0.0693561	-0.677479
chr10	40684380	40684649	270	14	0.923546	0.279517	-0.644029
chr10	40698998	40699225	228	8	0.822133	0.0910759	-0.731057
chr10	40711159	40711424	266	10	0.906166	0.338716	-0.567449
chr10	40716794	40717960	1167	18	0.881514	0.234684	-0.64683
chr10	40732547	40732755	209	12	0.894671	0.064563	-0.830109
chr10	40762850	40762956	107	9	0.750406	0.0725882	-0.677817
chr10	40826137	40826314	178	8	0.839227	0.223753	-0.615473
chr10	40843768	40843992	225	10	0.932451	0.397581	-0.53487
chr10	40844571	40844799	229	18	0.735045	0.14	-0.595045
chr10	40862158	40862407	250	12	0.9369	0.235488	-0.701412
chr10	40865621	40866015	395	9	0.878094	0.264438	-0.613656
chr10	40880120	40880302	183	13	0.862349	0.293138	-0.569211
chr10	40887576	40889267	1692	30	0.893477	0.184318	-0.709159
chr10	40890628	40891453	826	14	0.849049	0.182716	-0.666333
chr10	40893052	40893446	395	14	0.766212	0.114928	-0.651284
chr10	40896339	40897220	882	21	0.855433	0.224223	-0.63121
[truncated: 22,286 more rows]
