# Supplementary material for: Whole Genome DNA Methylation Profiling of D2 Medium Spiny Neurons in Mouse Nucleus Accumbens Using Two Independent Library Preparation Methods
Source: Genes (Basel). 2022 Feb 6;13(2):306. doi: 10.3390/genes13020306 (PMC8872013; doi:10.3390/genes13020306)
Supplement: Supplementary file 1 [file genes-13-00306-s001.zip › Table_S9.xlsx]

## Sheet: Sheet1
Table S9: CpG DMRs of D2-MSNs vs PFC CamKIIa+ neurons
chr	start	end	length	nCG	PFC_Excit meCpG level	D2-MSN meCpG level	diff.Methy
chr1	3119952	3120636	685	10	0.0835472	0.808513	0.724966
chr1	3299623	3299810	188	6	0.142887	0.736902	0.594016
chr1	3381218	3381363	146	8	0.920775	0.16895	-0.751824
chr1	3639093	3639472	380	8	0.265154	0.597751	0.332597
chr1	3842147	3842270	124	6	0.828644	0.181015	-0.647629
chr1	4053417	4053874	458	12	0.852044	0.180387	-0.671658
chr1	4295152	4295366	215	8	0.863945	0.170572	-0.693373
chr1	4703241	4703580	340	8	0.351583	0.957881	0.606298
chr1	4819576	4819766	191	12	0.77532	0.131785	-0.643536
chr1	4923272	4923667	396	10	0.242855	0.878239	0.635384
chr1	4934578	4934831	254	6	0.804756	0.0322266	-0.77253
chr1	5021385	5022544	1160	20	0.145575	0.814628	0.669053
chr1	5130604	5130927	324	8	0.176276	0.815703	0.639427
chr1	5177066	5177659	594	8	0.177225	0.892035	0.71481
chr1	5315879	5316831	953	8	0.182402	0.87131	0.688908
chr1	5394663	5394969	307	6	0.338222	0.971025	0.632803
chr1	5589606	5589868	263	6	0.919393	0.3321	-0.587293
chr1	5697040	5697172	133	6	0.355412	0.955654	0.600242
chr1	6655420	6655550	131	6	0.915975	0.31724	-0.598735
chr1	6678418	6678556	139	6	0.220946	0.966956	0.74601
chr1	6800220	6800676	457	10	0.890784	0.141163	-0.749621
chr1	6810024	6810589	566	6	0.2636	0.8315	0.5679
chr1	8065803	8065914	112	6	0.330501	0.902316	0.571815
chr1	9173378	9173576	199	6	0.359589	0.946176	0.586587
chr1	9207596	9207759	164	8	0.212515	0.882961	0.670446
chr1	9570218	9570643	426	10	0.241501	0.84713	0.605629
chr1	9626937	9628279	1343	32	0.160949	0.912021	0.751072
chr1	9629698	9629950	253	6	0.120506	0.753187	0.632681
chr1	9630365	9631174	810	14	0.176806	0.857379	0.680572
chr1	9804175	9804349	175	6	0.250239	0.943443	0.693205
chr1	9815731	9816371	641	14	0.121658	0.863082	0.741425
chr1	10102231	10102411	181	8	0.245781	0.859355	0.613574
chr1	10132900	10133861	962	13	0.300245	0.914348	0.614103
chr1	10141232	10141762	531	30	0.191522	0.911979	0.720456
chr1	10156764	10157012	249	12	0.85365	0.226529	-0.627121
chr1	10193172	10193323	152	10	0.0931298	0.909114	0.815985
chr1	10355274	10355467	194	10	0.258658	0.960649	0.701991
chr1	10701015	10701134	120	10	0.171453	0.952759	0.781306
chr1	10777975	10778278	304	8	0.196907	0.821697	0.62479
chr1	10781051	10781850	800	16	0.306404	0.934107	0.627702
chr1	10794095	10794676	582	12	0.733624	0.124951	-0.608673
chr1	11037699	11038001	303	8	0.89345	0.191617	-0.701833
chr1	11123779	11123939	161	8	0.927501	0.287029	-0.640473
chr1	11177890	11178123	234	18	0.304123	0.919071	0.614949
chr1	11247175	11247347	173	6	0.37147	0.932605	0.561134
chr1	11627420	11627614	195	10	0.340167	0.979501	0.639335
chr1	11653316	11653551	236	12	0.195101	0.941866	0.746766
chr1	12148680	12148854	175	6	0.944865	0.159246	-0.785619
chr1	12282475	12282690	216	8	0.342222	0.956818	0.614596
chr1	12368200	12368450	251	16	0.131431	0.787266	0.655836
chr1	12399482	12399709	228	6	0.67745	0.0325291	-0.644921
chr1	12541043	12541240	198	8	0.238778	0.91003	0.671253
chr1	12620297	12620619	323	8	0.137542	0.872298	0.734756
chr1	12875692	12875946	255	30	0.639878	0.0632022	-0.576676
chr1	12880414	12880857	444	6	0.840189	0.243219	-0.596969
chr1	12954407	12954534	128	8	0.743218	0.163617	-0.579601
chr1	13010936	13011218	283	14	0.919419	0.351307	-0.568112
chr1	13255420	13256139	720	25	0.218776	0.913033	0.694257
chr1	13299974	13300206	233	8	0.26444	0.876938	0.612498
chr1	13305628	13305823	196	8	0.0744174	0.729773	0.655355
chr1	13362521	13362859	339	6	0.787268	0.0439546	-0.743313
chr1	13423617	13424148	532	20	0.268356	0.965883	0.697527
chr1	13532140	13532404	265	9	0.315991	0.939142	0.623151
chr1	13657907	13658020	114	8	0.140057	0.910153	0.770095
chr1	13834828	13835145	318	18	0.971616	0.37315	-0.598465
chr1	14150913	14151416	504	13	0.257865	0.916358	0.658492
chr1	14265269	14265601	333	15	0.214302	0.968149	0.753846
chr1	14384925	14385380	456	8	0.326524	0.979631	0.653106
chr1	14675489	14675623	135	6	0.210256	0.917192	0.706936
chr1	14692626	14692728	103	6	0.951987	0.433683	-0.518304
chr1	15334066	15335251	1186	16	0.362763	0.966954	0.604191
chr1	15413816	15414103	288	14	0.281897	0.902532	0.620635
chr1	15616561	15616828	268	6	0.110893	0.796884	0.68599
chr1	15658178	15658791	614	13	0.23613	0.859172	0.623042
chr1	15710190	15710688	499	22	0.18408	0.93004	0.745959
chr1	15776878	15777459	582	12	0.288217	0.942148	0.653931
chr1	15778987	15779149	163	6	0.283559	0.951427	0.667868
chr1	15847913	15848846	934	18	0.47059	0.600583	0.129993
chr1	15851044	15851343	300	8	0.131453	0.948382	0.816929
chr1	15943804	15944310	507	18	0.218465	0.890396	0.671931
chr1	15961293	15961435	143	6	0.260912	0.92749	0.666578
chr1	15991113	15991480	368	6	0.181517	0.942657	0.76114
chr1	16091762	16092018	257	16	0.137669	0.772269	0.6346
chr1	16099613	16099836	224	6	0.219347	0.856624	0.637277
chr1	16120308	16121104	797	18	0.898681	0.193433	-0.705248
chr1	16198097	16198736	640	14	0.945749	0.364048	-0.5817
chr1	16201749	16202356	608	18	0.123493	0.779947	0.656454
chr1	16224782	16225232	451	6	0.74794	0.0793035	-0.668636
chr1	16232214	16232649	436	10	0.966694	0.225582	-0.741112
chr1	16250640	16250962	323	8	0.761654	0.0473633	-0.714291
chr1	16293625	16294036	412	8	0.852983	0.261617	-0.591366
chr1	16564872	16565160	289	6	0.256066	0.846903	0.590836
chr1	16616052	16616254	203	6	0.110014	0.716163	0.606149
chr1	16636228	16637674	1447	22	0.138675	0.872937	0.734262
chr1	16677019	16677393	375	22	0.8812	0.166167	-0.715033
chr1	16934370	16934612	243	6	0.137811	0.859342	0.721531
chr1	16987328	16988210	883	20	0.304515	0.930549	0.626034
chr1	17042859	17043773	915	22	0.164039	0.962645	0.798606
chr1	17054103	17054267	165	6	0.110852	0.847668	0.736816
chr1	17120061	17120351	291	14	0.104831	0.8131	0.70827
chr1	17121073	17121253	181	7	0.277849	0.957127	0.679278
chr1	17172532	17172934	403	14	0.208949	0.830634	0.621685
chr1	18026324	18026501	178	6	0.887874	0.182117	-0.705757
chr1	18148766	18148956	191	6	0.145622	0.95234	0.806717
chr1	18377425	18377774	350	12	0.321172	0.906956	0.585784
chr1	18402797	18403015	219	6	0.96378	0.252753	-0.711028
chr1	18583716	18583909	194	8	0.668912	0.0335743	-0.635337
chr1	18634081	18634264	184	8	0.89915	0.311339	-0.58781
chr1	18698253	18698501	249	6	0.294542	0.915326	0.620784
chr1	19046739	19046936	198	8	0.231411	0.946532	0.715121
chr1	19458970	19459317	348	26	0.956279	0.445438	-0.510841
chr1	19459889	19460304	416	23	0.344423	0.942988	0.598566
chr1	19955587	19955917	331	7	0.896741	0.203638	-0.693103
chr1	20010552	20010806	255	6	0.316478	0.968954	0.652476
chr1	20176913	20177255	343	8	0.915671	0.292992	-0.622679
chr1	20623147	20623490	344	7	0.888247	0.225672	-0.662575
chr1	20633817	20634227	411	6	0.257737	0.857174	0.599438
chr1	20671223	20671471	249	12	0.924151	0.300456	-0.623695
chr1	20749373	20749524	152	6	0.323513	0.968567	0.645054
chr1	20905952	20906406	455	18	0.0967468	0.698241	0.601494
chr1	20923173	20923348	176	8	0.247262	0.89811	0.650849
chr1	20981113	20981291	179	10	0.197685	0.811462	0.613777
chr1	20995408	20995634	227	7	0.364111	0.917428	0.553317
chr1	21563438	21563667	230	10	0.833868	0.0305473	-0.803321
chr1	21643148	21643593	446	18	0.923551	0.186102	-0.737449
chr1	21655981	21656203	223	10	0.873155	0.330283	-0.542872
chr1	21671856	21672025	170	8	0.874265	0.246371	-0.627893
chr1	21780855	21781229	375	11	0.748805	0.169912	-0.578893
chr1	21803926	21804342	417	10	0.106446	0.88268	0.776235
chr1	21862562	21862726	165	6	0.737688	0.0370464	-0.700642
chr1	22167324	22167568	245	6	0.340988	0.945899	0.60491
chr1	22183152	22183631	480	10	0.173028	0.866385	0.693357
chr1	22260707	22260860	154	6	0.0800386	0.971432	0.891394
chr1	22275324	22275485	162	6	0.145498	0.774646	0.629149
chr1	22539663	22540049	387	8	0.216974	0.946785	0.729811
chr1	22664363	22664531	169	6	0.132564	0.759046	0.626482
chr1	22727791	22728467	677	18	0.24822	0.927575	0.679356
chr1	22744751	22744998	248	8	0.674333	0.100137	-0.574195
chr1	22768720	22768915	196	6	0.266364	0.920626	0.654262
chr1	22789475	22789785	311	12	0.107134	0.66869	0.561556
chr1	22800316	22800846	531	11	0.18112	0.879455	0.698335
chr1	22890098	22890280	183	8	0.201768	0.781046	0.579277
chr1	22895642	22895752	111	8	0.336255	0.920137	0.583882
chr1	22940188	22940362	175	7	0.282136	0.921757	0.63962
chr1	22942715	22942945	231	10	0.255869	0.844526	0.588657
chr1	22969155	22969271	117	6	0.241646	0.952373	0.710727
chr1	23005044	23005273	230	10	0.337772	0.966209	0.628437
chr1	23023755	23023886	132	6	0.862768	0.173483	-0.689285
chr1	23060111	23060353	243	13	0.374588	0.965357	0.590769
chr1	23067806	23067981	176	7	0.369956	0.925248	0.555291
chr1	23098014	23098672	659	16	0.133548	0.94362	0.810072
chr1	23102781	23102949	169	10	0.312073	0.974544	0.662471
chr1	23138618	23138791	174	6	0.225888	0.895402	0.669513
chr1	23365844	23366038	195	8	0.270354	0.907214	0.63686
chr1	23538364	23538604	241	10	0.800506	0.191648	-0.608858
chr1	23585970	23586461	492	12	0.869994	0.218427	-0.651567
chr1	23689570	23689796	227	14	0.88783	0.291896	-0.595934
chr1	23744943	23745283	341	8	0.849467	0.25985	-0.589617
chr1	23745900	23746190	291	10	0.935557	0.297304	-0.638254
chr1	23808499	23808653	155	10	0.853586	0.138586	-0.715001
chr1	23953574	23954136	563	29	0.203315	0.82304	0.619725
chr1	23978474	23978696	223	10	0.108933	0.893741	0.784809
chr1	23989267	23989449	183	20	0.356877	0.933006	0.57613
chr1	24029432	24029532	101	6	0.949803	0.394541	-0.555263
chr1	24090226	24090381	156	9	0.237919	0.846629	0.608709
chr1	24102552	24102715	164	12	0.795073	0.196705	-0.598367
chr1	24122250	24122888	639	8	0.221357	0.965358	0.744
chr1	24172888	24173125	238	12	0.272569	0.918255	0.645686
chr1	24184937	24185503	567	26	0.23153	0.935638	0.704108
chr1	24223264	24223439	176	12	0.334588	0.940975	0.606386
chr1	24225410	24225526	117	10	0.870078	0.303822	-0.566256
chr1	24226311	24228182	1872	26	0.108812	0.924054	0.815242
chr1	24264417	24264683	267	18	0.312911	0.92514	0.612229
chr1	24446348	24446562	215	8	0.903172	0.337631	-0.565541
chr1	24661754	24661981	228	8	0.0880901	0.936629	0.848539
chr1	24739438	24739715	278	10	0.145017	0.942874	0.797857
chr1	24758598	24758884	287	14	0.339471	0.915641	0.57617
chr1	24759701	24760135	435	7	0.233265	0.848382	0.615118
chr1	24771163	24771353	191	6	0.245643	0.891797	0.646154
chr1	24869836	24870104	269	24	0.210713	0.882878	0.672165
chr1	24904833	24905085	253	8	0.144772	0.780711	0.635939
chr1	25023660	25024028	369	16	0.930998	0.282419	-0.648579
chr1	25031212	25031389	178	6	0.954882	0.369765	-0.585116
chr1	25106663	25107002	340	14	0.107179	0.71407	0.606892
chr1	25112181	25112435	255	12	0.26595	0.898612	0.632663
chr1	25131624	25131755	132	6	0.26718	0.87425	0.60707
chr1	25203039	25203639	601	14	0.850386	0.132891	-0.717495
chr1	25236685	25236966	282	16	0.893465	0.281691	-0.611774
chr1	25343847	25344370	524	22	0.835749	0.0646925	-0.771057
chr1	25435633	25435932	300	8	0.107169	0.821231	0.714062
chr1	25643946	25644509	564	15	0.157469	0.857987	0.700517
chr1	25722500	25722601	102	6	0.125621	0.895594	0.769972
chr1	25805995	25806096	102	6	0.848034	0.143467	-0.704567
chr1	25856959	25857114	156	6	0.841268	0.281697	-0.559571
chr1	25877387	25877800	414	12	0.133356	0.897344	0.763989
chr1	25892504	25892702	199	8	0.322701	0.879646	0.556945
chr1	26289534	26289676	143	6	0.298445	0.950074	0.651628
chr1	26405036	26405402	367	9	0.344833	0.967538	0.622705
chr1	26781152	26781252	101	10	0.213221	0.969121	0.7559
chr1	26857527	26857917	391	8	0.208582	0.88961	0.681028
chr1	27062461	27062743	283	8	0.239795	0.926376	0.686581
chr1	27127140	27127251	112	6	0.292053	0.932424	0.640371
chr1	27235710	27235879	170	6	0.757643	0.104067	-0.653576
chr1	27306748	27307087	340	12	0.169306	0.933255	0.763949
chr1	27478796	27479653	858	10	0.149838	0.921788	0.771949
chr1	27608417	27609253	837	26	0.136116	0.905096	0.768979
chr1	27658168	27658385	218	6	0.164268	0.868508	0.70424
chr1	27889686	27890319	634	8	0.8139	0.126566	-0.687334
chr1	28101891	28102176	286	8	0.19136	0.969099	0.777739
chr1	28270368	28270572	205	10	0.862933	0.276435	-0.586498
chr1	28329634	28329981	348	6	0.960433	0.152569	-0.807864
chr1	28373707	28373850	144	8	0.180468	0.971494	0.791026
chr1	28420576	28420787	212	8	0.957879	0.316844	-0.641035
chr1	28971075	28971309	235	6	0.101721	0.909187	0.807466
chr1	29019553	29019748	196	10	0.211654	0.915721	0.704067
chr1	29261332	29261625	294	8	0.798234	0.0383534	-0.759881
chr1	29324250	29324513	264	6	0.961724	0.29792	-0.663804
chr1	29331841	29332035	195	8	0.351509	0.956098	0.60459
chr1	30018054	30018317	264	8	0.301256	0.946306	0.645051
chr1	30416403	30416512	110	6	0.229196	0.920482	0.691286
chr1	30532012	30532216	205	10	0.909697	0.377869	-0.531828
chr1	30564485	30564725	241	12	0.924501	0.317208	-0.607293
chr1	30588970	30589112	143	6	0.234593	0.98165	0.747056
chr1	30700978	30701446	469	16	0.0654986	0.765537	0.700039
chr1	30802950	30803059	110	6	0.198643	0.827317	0.628673
chr1	30873446	30873569	124	39	0.730938	0.0505401	-0.680398
chr1	30954060	30954361	302	15	0.358168	0.938358	0.58019
chr1	31065181	31065662	482	22	0.129887	0.792455	0.662568
chr1	31073008	31073187	180	8	0.896432	0.220147	-0.676286
chr1	31095921	31096181	261	6	0.288899	0.901277	0.612378
chr1	31101262	31101801	540	12	0.129634	0.897947	0.768313
chr1	31149586	31149949	364	14	0.296111	0.941694	0.645583
chr1	31715939	31716855	917	14	0.952825	0.392355	-0.560469
chr1	31811513	31812113	601	25	0.219859	0.838683	0.618824
chr1	32294475	32294886	412	10	0.23504	0.881031	0.645991
chr1	32301509	32301769	261	10	0.134486	0.763178	0.628692
chr1	32346941	32347379	439	9	0.242239	0.858069	0.61583
chr1	32463229	32463853	625	14	0.12042	0.941602	0.821181
chr1	32503404	32503808	405	14	0.201731	0.97068	0.768949
chr1	32598860	32599846	987	14	0.901838	0.259051	-0.642786
chr1	32649947	32650070	124	6	0.866465	0.195174	-0.671291
chr1	32787312	32787623	312	6	0.746479	0.0923517	-0.654127
chr1	32944888	32945110	223	6	0.932614	0.368263	-0.564351
chr1	33125228	33125668	441	24	0.318568	0.901582	0.583014
chr1	33175773	33175895	123	14	0.176802	0.748263	0.571461
chr1	33249455	33249821	367	11	0.220115	0.890901	0.670785
chr1	33593622	33593871	250	8	0.979947	0.421787	-0.55816
chr1	33671462	33671738	277	10	0.207708	0.837035	0.629328
chr1	33693925	33694341	417	8	0.241118	0.948234	0.707116
chr1	33751250	33751880	631	36	0.200006	0.875926	0.67592
chr1	33776193	33776747	555	34	0.188587	0.835578	0.646991
chr1	33869374	33869900	527	12	0.222928	0.911473	0.688546
chr1	33907860	33908033	174	57	0.736713	0.0446517	-0.692061
chr1	33909354	33909570	217	14	0.24072	0.843567	0.602847
chr1	33938340	33938484	145	8	0.14985	0.833965	0.684115
chr1	33948680	33948789	110	8	0.341637	0.946633	0.604996
chr1	33960576	33960851	276	18	0.291275	0.941935	0.65066
chr1	33967264	33967375	112	8	0.17692	0.793053	0.616133
chr1	33980362	33980923	562	30	0.17057	0.797281	0.626711
chr1	34094433	34094555	123	10	0.16793	0.837759	0.669829
chr1	34099356	34099851	496	13	0.209857	0.904984	0.695127
chr1	34132295	34132459	165	12	0.669889	0.0607737	-0.609116
chr1	34258773	34259151	379	24	0.329629	0.955599	0.62597
chr1	34277095	34277567	473	25	0.307973	0.895731	0.587758
chr1	34298465	34298736	272	12	0.225044	0.822594	0.59755
chr1	34300589	34301258	670	24	0.155921	0.806153	0.650232
chr1	34323708	34323997	290	14	0.264149	0.913361	0.649213
chr1	34326551	34326840	290	20	0.39095	0.944454	0.553504
chr1	34331756	34331960	205	6	0.188547	0.795315	0.606767
chr1	34366866	34367106	241	8	0.438712	0.980593	0.541881
chr1	34392636	34392776	141	6	0.941641	0.304263	-0.637378
chr1	34709365	34709610	246	10	0.122755	0.933062	0.810307
chr1	34744189	34744767	579	34	0.940268	0.248761	-0.691507
chr1	34776103	34776340	238	8	0.934839	0.19534	-0.739499
chr1	34779245	34780211	967	8	0.280408	0.961853	0.681445
chr1	34793706	34794069	364	20	0.13488	0.885516	0.750636
chr1	34799310	34799612	303	7	0.214019	0.964222	0.750203
chr1	35180660	35181929	1270	15	0.218985	0.85895	0.639965
chr1	35361223	35361848	626	10	0.188967	0.960583	0.771616
chr1	35362932	35363068	137	6	0.254724	0.849422	0.594699
chr1	35509938	35510083	146	14	0.902829	0.375444	-0.527385
chr1	35519915	35520138	224	10	0.235436	0.879655	0.644219
chr1	35535263	35536412	1150	6	0.222111	0.92737	0.705259
chr1	35550468	35550757	290	6	0.216166	0.905934	0.689768
chr1	35759756	35759897	142	8	0.0769399	0.722313	0.645373
chr1	35849945	35850358	414	26	0.248966	0.865403	0.616436
chr1	35858530	35858695	166	6	0.923984	0.372413	-0.551571
chr1	36009100	36009302	203	10	0.211218	0.80131	0.590092
chr1	36030626	36030873	248	30	0.278794	0.888118	0.609324
chr1	36071822	36072145	324	16	0.247549	0.924158	0.676609
chr1	36304807	36305021	215	14	0.304188	0.913347	0.609159
chr1	36421810	36422290	481	18	0.868075	0.262776	-0.605299
chr1	36435759	36436043	285	14	0.199325	0.858821	0.659496
chr1	36477116	36477431	316	14	0.730437	0.101181	-0.629256
chr1	36864747	36864990	244	8	0.210306	0.887228	0.676922
chr1	37065393	37065525	133	6	0.204104	0.794948	0.590844
chr1	37077454	37078405	952	42	0.154261	0.812754	0.658493
chr1	37081464	37081990	527	22	0.109244	0.757393	0.648149
chr1	37089143	37089419	277	10	0.22422	0.854453	0.630233
chr1	37098057	37098483	427	12	0.308718	0.912535	0.603818
chr1	37101045	37101290	246	9	0.287551	0.906881	0.61933
chr1	37102892	37103196	305	13	0.308575	0.944084	0.635509
chr1	37115695	37116288	594	18	0.270533	0.941252	0.670719
chr1	37117925	37118266	342	14	0.160629	0.804776	0.644148
chr1	37152723	37152851	129	10	0.288751	0.889399	0.600648
chr1	37303378	37303729	352	12	0.750607	0.0863014	-0.664306
chr1	37358604	37359168	565	28	0.186234	0.895576	0.709342
chr1	37362810	37363078	269	20	0.92653	0.238012	-0.688518
chr1	37451252	37451713	462	23	0.317797	0.952314	0.634518
chr1	37600921	37601029	109	13	0.171689	0.765403	0.593713
chr1	37650421	37650801	381	30	0.833476	0.262082	-0.571395
chr1	38116429	38116601	173	6	0.165093	0.861401	0.696309
chr1	38154319	38154648	330	16	0.38421	0.963493	0.579283
chr1	38169794	38170057	264	12	0.139225	0.851502	0.712277
chr1	38280660	38281070	411	21	0.331509	0.980363	0.648854
chr1	38294999	38295289	291	8	0.325122	0.95403	0.628908
chr1	38334243	38334538	296	13	0.229255	0.817052	0.587796
chr1	38358212	38358601	390	12	0.259188	0.939027	0.679839
chr1	38396499	38396899	401	9	0.904376	0.359321	-0.545054
chr1	38418139	38418555	417	18	0.337011	0.943292	0.606281
chr1	38450075	38450375	301	10	0.0710825	0.924206	0.853124
chr1	38574178	38574469	292	14	0.828251	0.172275	-0.655975
chr1	38589047	38589276	230	8	0.173932	0.768454	0.594521
chr1	38632494	38633021	528	28	0.248889	0.961857	0.712967
chr1	38683173	38683749	577	22	0.225197	0.948516	0.723319
chr1	38715671	38715993	323	8	0.293454	0.93983	0.646375
chr1	38729791	38730058	268	12	0.187151	0.859232	0.672081
chr1	38803488	38803604	117	10	0.288713	0.911378	0.622665
chr1	38911584	38912244	661	22	0.897316	0.230577	-0.666739
chr1	38941367	38941868	502	14	0.825295	0.0797307	-0.745564
chr1	38971906	38972065	160	6	0.202365	0.865672	0.663306
chr1	39007097	39007722	626	22	0.904007	0.243708	-0.660299
chr1	39017974	39018320	347	7	0.957888	0.240759	-0.717129
chr1	39064986	39065133	148	6	0.191549	0.982679	0.79113
chr1	39083659	39084253	595	36	0.237386	0.953493	0.716107
chr1	39098173	39100024	1852	51	0.197202	0.923621	0.726419
chr1	39102803	39103716	914	28	0.139369	0.830962	0.691593
chr1	39105509	39106020	512	30	0.217398	0.919254	0.701855
chr1	39106291	39106940	650	23	0.189725	0.860958	0.671232
chr1	39145007	39145235	229	6	0.315105	0.853216	0.538111
chr1	39147089	39147311	223	9	0.934312	0.342463	-0.591849
chr1	39160394	39160704	311	9	0.173803	0.800159	0.626356
chr1	39177729	39178055	327	20	0.179681	0.816517	0.636836
chr1	39232509	39232810	302	12	0.13873	0.831504	0.692774
chr1	39300165	39300732	568	32	0.34126	0.952236	0.610975
chr1	39336800	39337154	355	16	0.212749	0.879391	0.666642
chr1	39387167	39387267	101	6	0.899067	0.330759	-0.568308
chr1	39443404	39443539	136	6	0.815614	0.234649	-0.580965
chr1	39456809	39456945	137	10	0.857648	0.160982	-0.696667
chr1	39465574	39465897	324	20	0.95817	0.33743	-0.62074
chr1	39482166	39482320	155	10	0.903004	0.224043	-0.67896
chr1	39532670	39532979	310	20	0.884147	0.19654	-0.687607
chr1	39605797	39606118	322	10	0.916013	0.333089	-0.582924
chr1	39606596	39607382	787	40	0.692444	0.0782793	-0.614165
chr1	39629725	39630298	574	16	0.256186	0.920983	0.664797
chr1	39636029	39636380	352	9	0.303001	0.945657	0.642656
chr1	39637707	39637916	210	8	0.325063	0.968846	0.643783
chr1	39649111	39649463	353	14	0.103148	0.695766	0.592618
chr1	39713974	39714401	428	28	0.183542	0.905899	0.722358
chr1	39824927	39825323	397	9	0.225092	0.927797	0.702705
chr1	39869895	39870383	489	36	0.275368	0.895784	0.620416
chr1	39941488	39941708	221	12	0.865564	0.246612	-0.618951
chr1	39978276	39979020	745	32	0.8023	0.132404	-0.669896
chr1	39993519	39993704	186	6	0.857952	0.28125	-0.576702
chr1	40060529	40061052	524	20	0.955552	0.185845	-0.769708
chr1	40139624	40140240	617	34	0.158574	0.90119	0.742616
chr1	40235601	40235851	251	6	0.125469	0.872413	0.746945
chr1	40255162	40255331	170	12	0.937648	0.317275	-0.620373
chr1	40275246	40275788	543	18	0.319938	0.959746	0.639808
chr1	40600579	40601261	683	46	0.115662	0.929445	0.813784
chr1	40617467	40617710	244	12	0.927848	0.383325	-0.544523
chr1	40691688	40691877	190	10	0.93608	0.4254	-0.510679
chr1	40789094	40789331	238	10	0.294871	0.925116	0.630245
chr1	40885760	40886238	479	26	0.193764	0.920099	0.726335
chr1	40913764	40914073	310	8	0.738412	0.154822	-0.58359
chr1	40951549	40952011	463	20	0.364959	0.96049	0.59553
chr1	40964269	40964763	495	32	0.962642	0.281253	-0.681389
chr1	41003467	41003870	404	19	0.329942	0.965239	0.635298
chr1	41026914	41027367	454	12	0.252987	0.889934	0.636948
chr1	41035021	41036000	980	52	0.188994	0.947138	0.758144
chr1	41120232	41120604	373	23	0.854583	0.271884	-0.582699
chr1	41244589	41244917	329	26	0.334158	0.967236	0.633078
chr1	41289948	41290372	425	8	0.83925	0.237095	-0.602155
chr1	41349995	41350341	347	17	0.88328	0.206045	-0.677234
chr1	41360108	41360359	252	9	0.946641	0.410465	-0.536176
chr1	41429073	41429410	338	30	0.355597	0.958275	0.602678
chr1	41437418	41437569	152	6	0.72737	0.0630932	-0.664276
chr1	41674238	41675023	786	24	0.248288	0.897555	0.649267
chr1	41744107	41744449	343	7	0.292353	0.894718	0.602364
chr1	41806009	41806513	505	19	0.397766	0.95163	0.553864
chr1	41821105	41821279	175	10	0.301011	0.926666	0.625656
chr1	41887604	41888205	602	30	0.276436	0.888545	0.612109
chr1	41891862	41892194	333	22	0.170668	0.71748	0.546811
chr1	41898984	41901147	2164	52	0.190436	0.957666	0.76723
chr1	41959988	41960595	608	20	0.224169	0.92056	0.696391
chr1	42035967	42036093	127	6	0.221321	0.983213	0.761892
chr1	42043719	42044177	459	14	0.170653	0.933528	0.762875
chr1	42070128	42070384	257	10	0.157461	0.910088	0.752626
chr1	42152537	42152849	313	17	0.139827	0.831466	0.691639
chr1	42171050	42171277	228	10	0.914475	0.165205	-0.74927
chr1	42229650	42231441	1792	96	0.104046	0.802053	0.698007
chr1	42253966	42254230	265	8	0.243685	0.845443	0.601758
chr1	42255762	42255926	165	6	0.752492	0.153621	-0.598871
chr1	42446897	42447185	289	8	0.22404	0.932865	0.708825
chr1	42480308	42480784	477	11	0.299973	0.951941	0.651968
chr1	42485689	42486300	612	22	0.313667	0.974932	0.661266
chr1	42651415	42652142	728	50	0.230405	0.967625	0.73722
chr1	42749501	42750043	543	11	0.300376	0.94807	0.647694
chr1	42780230	42780430	201	8	0.212527	0.841526	0.628999
chr1	42791731	42791857	127	8	0.378305	0.966529	0.588225
chr1	42811564	42812285	722	26	0.923331	0.324791	-0.59854
chr1	42888684	42889246	563	30	0.825342	0.222127	-0.603215
chr1	42935677	42935847	171	12	0.928733	0.386667	-0.542066
chr1	42949472	42949744	273	16	0.824763	0.282077	-0.542685
chr1	42989788	42990244	457	6	0.215097	0.910152	0.695054
chr1	43047956	43048302	347	22	0.195966	0.844029	0.648063
chr1	43128180	43128403	224	10	0.337707	0.918395	0.580688
chr1	43134126	43134797	672	24	0.238658	0.972501	0.733844
chr1	43140818	43141759	942	38	0.188629	0.924792	0.736163
chr1	43141895	43143289	1395	38	0.168839	0.842887	0.674048
chr1	43153847	43154031	185	10	0.296792	0.856049	0.559257
chr1	43162598	43162887	290	12	0.128507	0.874248	0.745741
chr1	43178334	43179348	1015	20	0.0924861	0.85816	0.765674
chr1	43197106	43197210	105	8	0.282121	0.969956	0.687835
chr1	43347340	43347443	104	6	0.717516	0.163345	-0.554171
chr1	43463950	43464702	753	24	0.140628	0.93839	0.797761
chr1	43489261	43490152	892	9	0.245623	0.967332	0.721709
chr1	43501651	43501883	233	10	0.281187	0.987391	0.706204
chr1	43545728	43545977	250	14	0.288993	0.962637	0.673644
chr1	43562041	43562227	187	8	0.319047	0.982148	0.663101
chr1	43843701	43843881	181	10	0.209939	0.926861	0.716922
chr1	43868760	43869021	262	6	0.314209	0.944789	0.63058
chr1	43877249	43877657	409	28	0.107785	0.972678	0.864893
chr1	44057674	44057838	165	10	0.353615	0.921648	0.568033
chr1	44544589	44544759	171	6	0.889968	0.356077	-0.533891
chr1	44563786	44564167	382	10	0.873977	0.263303	-0.610674
chr1	44567458	44568223	766	10	0.919189	0.303537	-0.615651
chr1	44586815	44587415	601	14	0.891184	0.192826	-0.698359
chr1	44645707	44646100	394	12	0.880442	0.234269	-0.646173
chr1	44721368	44722161	794	14	0.812573	0.0877842	-0.724789
chr1	44733576	44733686	111	6	0.905599	0.0372579	-0.868341
chr1	45472816	45473491	676	16	0.19325	0.804193	0.610943
chr1	45646927	45647124	198	6	0.121151	0.874604	0.753453
chr1	45837920	45838201	282	9	0.212871	0.848049	0.635178
chr1	45860279	45860608	330	12	0.327034	0.900807	0.573773
chr1	46841654	46841789	136	8	0.26499	0.871836	0.606846
chr1	46859306	46859413	108	8	0.327703	0.957786	0.630083
chr1	47004013	47004440	428	12	0.149589	0.755614	0.606025
chr1	47037667	47038019	353	6	0.828185	0.0583777	-0.769808
chr1	47044703	47044860	158	8	0.952234	0.095941	-0.856293
chr1	47093254	47093947	694	14	0.868715	0.199065	-0.669649
chr1	47102487	47103389	903	14	0.257343	0.89971	0.642368
chr1	47218510	47218838	329	6	0.955605	0.267162	-0.688443
chr1	47285464	47285852	389	7	0.379396	0.982858	0.603462
chr1	47429015	47429215	201	8	0.160826	0.970907	0.81008
chr1	47448212	47448386	175	6	0.785337	0.0569912	-0.728346
chr1	47546749	47546927	179	10	0.858276	0.146644	-0.711632
chr1	47606548	47606855	308	9	0.144337	0.811468	0.66713
chr1	47646771	47647044	274	8	0.885415	0.270554	-0.614861
chr1	47654245	47654495	251	6	0.868503	0.265723	-0.60278
chr1	48276225	48276476	252	14	0.217604	0.849305	0.631701
chr1	48279854	48280244	391	10	0.927489	0.340016	-0.587473
chr1	48515964	48516191	228	8	0.906973	0.239373	-0.6676
chr1	48606136	48606272	137	8	0.243741	0.958383	0.714642
chr1	48928980	48929082	103	6	0.96295	0.383103	-0.579847
chr1	49033444	49033572	129	10	0.227268	0.925416	0.698148
chr1	49508820	49508977	158	6	0.328513	0.944246	0.615734
chr1	50256849	50257152	304	6	0.89699	0.226785	-0.670205
chr1	50623875	50624026	152	6	0.91552	0.358726	-0.556794
chr1	50697111	50697420	310	6	0.130767	0.844596	0.713829
chr1	50765822	50766249	428	8	0.920428	0.246141	-0.674287
chr1	50828649	50829300	652	12	0.8404	0.0955458	-0.744855
chr1	50981288	50981558	271	11	0.0792749	0.646721	0.567446
chr1	51115702	51116277	576	16	0.163859	0.955299	0.79144
chr1	51132238	51132664	427	12	0.866652	0.213203	-0.653449
chr1	51213089	51213433	345	16	0.83358	0.151882	-0.681698
chr1	51267010	51267661	652	19	0.153716	0.937862	0.784146
chr1	51349451	51349612	162	8	0.797006	0.173244	-0.623762
chr1	51380354	51380532	179	8	0.123519	0.816145	0.692626
chr1	51403814	51404038	225	8	0.174983	0.950341	0.775358
chr1	51425982	51426407	426	14	0.321184	0.96725	0.646066
chr1	51509739	51510075	337	18	0.894052	0.261732	-0.63232
chr1	51513562	51513997	436	10	0.32874	0.97399	0.64525
chr1	51515103	51515551	449	16	0.246071	0.921333	0.675262
chr1	51625138	51625283	146	7	0.309674	0.873296	0.563622
chr1	51636845	51637046	202	10	0.854733	0.252163	-0.602569
chr1	51647369	51647625	257	12	0.876098	0.211469	-0.66463
chr1	51763960	51764479	520	22	0.897554	0.288014	-0.609539
chr1	51779611	51779714	104	6	0.851329	0.282677	-0.568652
chr1	51801202	51801325	124	6	0.174271	0.751418	0.577147
chr1	51802519	51803001	483	18	0.909197	0.229948	-0.679248
chr1	51805506	51805644	139	8	0.951621	0.229801	-0.721821
chr1	51838003	51838250	248	15	0.13966	0.695019	0.555359
chr1	51848008	51848271	264	8	0.264679	0.875165	0.610486
chr1	51860733	51861152	420	24	0.110424	0.911356	0.800932
chr1	51875505	51875732	228	16	0.218012	0.93726	0.719248
chr1	51880268	51880901	634	20	0.230458	0.895752	0.665294
chr1	51932287	51932603	317	14	0.919111	0.212835	-0.706277
chr1	51991844	51992495	652	16	0.147372	0.955058	0.807687
chr1	52132164	52132512	349	12	0.26363	0.895603	0.631973
chr1	52140401	52141135	735	24	0.211837	0.976464	0.764627
chr1	52149935	52150482	548	24	0.190481	0.944253	0.753772
chr1	52158961	52159317	357	16	0.156267	0.843631	0.687364
chr1	52161730	52162057	328	10	0.266347	0.927061	0.660714
chr1	52165310	52165604	295	12	0.21448	0.854529	0.640049
chr1	52184815	52185025	211	6	0.192761	0.909193	0.716432
chr1	52257892	52258232	341	20	0.707178	0.0698469	-0.637331
chr1	52264335	52264753	419	8	0.127771	0.87292	0.745148
chr1	52279995	52280421	427	14	0.15227	0.781986	0.629716
chr1	52305823	52306819	997	33	0.853507	0.164497	-0.689011
chr1	52465032	52466001	970	10	0.17352	0.821149	0.647629
chr1	52502271	52502728	458	12	0.122588	0.889385	0.766797
chr1	52521470	52521870	401	16	0.178636	0.89131	0.712675
chr1	52553829	52554312	484	17	0.313822	0.93248	0.618658
chr1	52554712	52554837	126	6	0.193779	0.90515	0.711371
chr1	52571720	52571951	232	10	0.263197	0.960381	0.697183
chr1	52597331	52597596	266	16	0.139197	0.770274	0.631076
chr1	52663303	52663476	174	14	0.156252	0.770702	0.61445
chr1	52904187	52904339	153	10	0.283853	0.958177	0.674324
chr1	52949444	52949800	357	12	0.872347	0.16907	-0.703276
chr1	52971556	52972483	928	6	0.778878	0.131349	-0.647528
chr1	53240715	53240871	157	6	0.962675	0.314425	-0.64825
chr1	53471566	53472111	546	6	0.272152	0.888434	0.616282
chr1	53501542	53501772	231	10	0.816418	0.201896	-0.614522
chr1	53720904	53721224	321	10	0.264007	0.919771	0.655764
chr1	53816917	53817249	333	16	0.267806	0.931481	0.663674
chr1	53845953	53846243	291	16	0.119656	0.728087	0.608431
chr1	53936733	53937125	393	16	0.224094	0.940204	0.71611
chr1	53952533	53952891	359	8	0.194138	0.921177	0.727039
chr1	53973012	53973192	181	12	0.247163	0.977269	0.730106
chr1	54014496	54014689	194	8	0.363079	0.954626	0.591546
chr1	54042871	54043101	231	8	0.141788	0.869338	0.72755
chr1	54061254	54061866	613	10	0.095283	0.784196	0.688913
chr1	54082677	54083306	630	8	0.349351	0.94151	0.59216
chr1	54106307	54106762	456	14	0.171934	0.848224	0.676291
chr1	54152947	54153668	722	20	0.269047	0.932809	0.663761
chr1	54168220	54168751	532	16	0.160713	0.954665	0.793952
chr1	54175998	54176132	135	6	0.23609	0.929472	0.693381
chr1	54469076	54469406	331	6	0.220942	0.941578	0.720636
chr1	54571149	54571437	289	10	0.917784	0.38904	-0.528743
chr1	54580035	54580437	403	13	0.306554	0.966159	0.659605
chr1	54597743	54597866	124	6	0.139859	0.934475	0.794617
chr1	54650851	54651281	431	13	0.845826	0.238586	-0.60724
chr1	54716825	54717302	478	16	0.203194	0.929703	0.726509
chr1	55159009	55159182	174	9	0.139809	0.735748	0.595939
chr1	55161445	55161596	152	8	0.14164	0.813245	0.671605
chr1	55201795	55202489	695	28	0.143595	0.794652	0.651057
chr1	55526567	55526989	423	12	0.306193	0.956803	0.65061
chr1	55570473	55570582	110	6	0.159104	0.918205	0.759102
chr1	55586483	55586621	139	10	0.942317	0.367438	-0.574878
chr1	55737964	55738136	173	11	0.373155	0.963154	0.589998
chr1	55837808	55838089	282	10	0.912472	0.173917	-0.738555
chr1	55889121	55890940	1820	60	0.123519	0.87452	0.751
chr1	55891371	55891511	141	12	0.121958	0.774272	0.652314
chr1	55891965	55892406	442	16	0.299692	0.923531	0.623839
chr1	55894328	55894896	569	13	0.258886	0.888589	0.629703
chr1	55896006	55897482	1477	34	0.260047	0.962568	0.702521
chr1	55898112	55900612	2501	46	0.123029	0.865192	0.742162
chr1	55909975	55910116	142	6	0.316649	0.958415	0.641766
chr1	55915992	55916431	440	26	0.136452	0.839293	0.702841
chr1	55957370	55959240	1871	48	0.269089	0.943951	0.674862
chr1	55966918	55967342	425	13	0.250158	0.951839	0.701681
chr1	55990435	55990965	531	12	0.266004	0.982258	0.716254
chr1	56071835	56072359	525	12	0.18026	0.845728	0.665469
chr1	56149588	56149898	311	8	0.253999	0.977048	0.723049
chr1	56209955	56211431	1477	44	0.175913	0.962324	0.786412
chr1	56226569	56226878	310	10	0.774973	0.0942442	-0.680728
chr1	56242186	56243295	1110	26	0.280425	0.916054	0.63563
chr1	56244765	56244948	184	8	0.320741	0.978528	0.657787
chr1	56245504	56248944	3441	59	0.240881	0.925969	0.685088
chr1	56249751	56252698	2948	72	0.264851	0.945846	0.680995
chr1	56253350	56253583	234	11	0.349831	0.923301	0.57347
chr1	56305824	56306007	184	6	0.148506	0.898058	0.749552
chr1	56310434	56310593	160	8	0.286084	0.878412	0.592328
chr1	56321496	56322411	916	12	0.879929	0.263908	-0.616021
chr1	56453921	56454494	574	12	0.313181	0.936137	0.622956
chr1	56641329	56641812	484	16	0.238427	0.943911	0.705485
chr1	56664000	56665308	1309	22	0.183409	0.848315	0.664906
chr1	56738657	56739021	365	20	0.372761	0.95647	0.583709
chr1	56750248	56750462	215	9	0.395253	0.964252	0.568999
chr1	56823329	56823492	164	6	0.385972	0.969893	0.583921
chr1	56828904	56829377	474	8	0.344747	0.982109	0.637363
chr1	56834150	56834363	214	10	0.321195	0.941099	0.619904
chr1	56843255	56844334	1080	28	0.240376	0.935613	0.695238
chr1	56848464	56849100	637	16	0.267076	0.912425	0.645349
chr1	56850182	56852865	2684	69	0.191286	0.93094	0.739654
chr1	56882135	56882442	308	12	0.262633	0.942823	0.68019
chr1	56891321	56892120	800	26	0.256937	0.930542	0.673605
chr1	56892597	56893582	986	27	0.166785	0.908265	0.74148
chr1	56896116	56896390	275	7	0.28971	0.916276	0.626566
chr1	56896961	56897131	171	6	0.27077	0.983006	0.712236
chr1	56898525	56899122	598	25	0.244312	0.921109	0.676797
chr1	56899471	56903268	3798	71	0.173	0.929585	0.756585
chr1	56911117	56912039	923	13	0.171575	0.916084	0.744509
chr1	56914140	56915624	1485	32	0.150788	0.928148	0.77736
chr1	56918803	56919344	542	7	0.271165	0.969014	0.697849
chr1	56920591	56921850	1260	30	0.159562	0.973232	0.81367
chr1	56922458	56923173	716	20	0.26589	0.970303	0.704412
chr1	56924261	56924741	481	14	0.248259	0.966937	0.718678
chr1	56925605	56926246	642	9	0.302294	0.935974	0.63368
chr1	56926834	56927003	170	11	0.350096	0.97123	0.621134
chr1	56930883	56931660	778	16	0.290556	0.975849	0.685292
chr1	56933877	56934288	412	22	0.249598	0.950683	0.701086
chr1	56936507	56937004	498	10	0.369031	0.953422	0.584391
chr1	56938025	56940096	2072	48	0.33406	0.959743	0.625683
chr1	56941970	56942422	453	10	0.289586	0.94691	0.657324
chr1	56943321	56945860	2540	67	0.32521	0.967084	0.641874
chr1	56946393	56946753	361	14	0.215468	0.953838	0.73837
chr1	56947990	56948411	422	24	0.369243	0.98099	0.611748
chr1	56948641	56949303	663	9	0.286925	0.925349	0.638424
chr1	56949488	56969325	19838	360	0.212908	0.951855	0.738947
chr1	56984033	56984237	205	16	0.815757	0.179275	-0.636481
chr1	57039872	57039981	110	10	0.359442	0.958698	0.599256
chr1	57082950	57083738	789	46	0.708706	0.0812047	-0.627502
chr1	57265696	57266030	335	10	0.176856	0.834566	0.65771
chr1	57302119	57302604	486	18	0.126106	0.77365	0.647544
chr1	57388533	57389138	606	16	0.187932	0.892637	0.704706
chr1	57510499	57510942	444	18	0.147699	0.831119	0.68342
chr1	57606391	57606933	543	10	0.201446	0.93168	0.730233
chr1	57613122	57613355	234	11	0.741477	0.14528	-0.596197
chr1	57705037	57705392	356	12	0.330675	0.967094	0.636419
chr1	57747177	57747698	522	18	0.748027	0.0832676	-0.66476
chr1	57817963	57818097	135	10	0.323864	0.939987	0.616123
chr1	57882742	57883157	416	20	0.803006	0.0918677	-0.711138
chr1	57907256	57907464	209	12	0.93191	0.342629	-0.589281
chr1	58045442	58045899	458	12	0.181164	0.926746	0.745582
chr1	58196746	58197171	426	9	0.205458	0.817159	0.6117
chr1	58291824	58292291	468	18	0.148907	0.843189	0.694282
chr1	58335621	58335824	204	6	0.358327	0.955021	0.596694
chr1	58366707	58366821	115	7	0.223191	0.867572	0.644381
chr1	58482657	58482970	314	8	0.254206	0.900557	0.646351
chr1	58494840	58495269	430	10	0.25419	0.936107	0.681918
chr1	58497746	58498134	389	10	0.258997	0.959929	0.700932
chr1	58732173	58732293	121	8	0.974665	0.25936	-0.715305
chr1	58736893	58737593	701	60	0.178808	0.970311	0.791503
chr1	58739615	58740025	411	13	0.128795	0.728077	0.599282
chr1	58830815	58831094	280	9	0.136913	0.686509	0.549596
chr1	58924705	58924888	184	6	0.306522	0.960327	0.653805
chr1	58937677	58938052	376	18	0.300068	0.921546	0.621479
chr1	59162371	59162620	250	8	0.306487	0.925733	0.619246
chr1	59276266	59276611	346	16	0.963004	0.369391	-0.593613
chr1	59319031	59319191	161	10	0.832184	0.19729	-0.634894
chr1	59405148	59405411	264	8	0.174722	0.856338	0.681616
chr1	59469332	59469515	184	7	0.244265	0.966743	0.722478
chr1	59488978	59489192	215	6	0.101546	0.704154	0.602609
chr1	59602759	59603266	508	22	0.105694	0.912704	0.80701
chr1	59761461	59761803	343	14	0.893446	0.292015	-0.601431
chr1	59943939	59944278	340	10	0.201278	0.836583	0.635306
chr1	59987243	59987506	264	6	0.192534	0.96085	0.768317
chr1	60043044	60043162	119	44	0.660132	0.0385386	-0.621593
chr1	60358833	60359086	254	10	0.185467	0.863429	0.677962
chr1	60469211	60469464	254	8	0.0648194	0.782683	0.717863
chr1	60516629	60516937	309	8	0.248994	0.943011	0.694017
chr1	60580763	60581397	635	22	0.126917	0.892707	0.765789
chr1	60649147	60649960	814	25	0.890796	0.203309	-0.687488
chr1	60718344	60718659	316	7	0.324098	0.957321	0.633224
chr1	60723724	60723879	156	6	0.129248	0.829493	0.700245
chr1	60749487	60749847	361	11	0.869788	0.182888	-0.686901
chr1	60796052	60796804	753	12	0.177186	0.831295	0.654108
chr1	60824305	60824797	493	10	0.220632	0.976181	0.755549
chr1	60849019	60849296	278	10	0.187776	0.934773	0.746997
chr1	60925627	60925894	268	16	0.348434	0.953317	0.604883
chr1	60998001	60998247	247	8	0.092156	0.88649	0.794334
chr1	61111704	61112282	579	28	0.164793	0.826529	0.661737
chr1	61160541	61160952	412	8	0.832608	0.123674	-0.708934
chr1	61301841	61301943	103	13	0.366053	0.929933	0.56388
chr1	61305984	61306114	131	8	0.971298	0.391378	-0.57992
chr1	61391841	61392237	397	20	0.287666	0.965979	0.678313
chr1	61402483	61403118	636	32	0.197457	0.801665	0.604208
chr1	61555190	61555566	377	12	0.354536	0.961325	0.606789
chr1	61731108	61731266	159	6	0.877658	0.217146	-0.660512
chr1	62215954	62216386	433	10	0.278835	0.904833	0.625998
chr1	62272803	62273067	265	6	0.908828	0.203997	-0.704831
chr1	62398801	62399012	212	7	0.10399	0.859629	0.755638
chr1	62439774	62440080	307	14	0.939894	0.352074	-0.58782
chr1	62465538	62465700	163	10	0.971136	0.43904	-0.532096
chr1	62562355	62562578	224	12	0.197978	0.792244	0.594266
chr1	62563187	62563365	179	14	0.236099	0.938883	0.702785
chr1	62595342	62595741	400	8	0.134319	0.827905	0.693586
chr1	62613639	62614232	594	19	0.920955	0.204813	-0.716142
chr1	62641871	62642198	328	14	0.372391	0.97345	0.601059
chr1	62687924	62688445	522	18	0.246602	0.926763	0.680161
chr1	62735573	62735831	259	8	0.251195	0.947296	0.696101
chr1	62749801	62751627	1827	72	0.137057	0.858614	0.721557
chr1	62919125	62919654	530	20	0.315979	0.951727	0.635748
chr1	63065686	63065875	190	10	0.211044	0.842348	0.631304
chr1	63126367	63126614	248	8	0.32294	0.970827	0.647887
chr1	63190930	63191291	362	18	0.162436	0.787617	0.625181
chr1	63431163	63431428	266	15	0.363439	0.964333	0.600894
chr1	63454659	63455199	541	18	0.87336	0.12449	-0.74887
chr1	63464163	63464410	248	10	0.86241	0.0683769	-0.794033
chr1	63465708	63465999	292	18	0.790786	0.159088	-0.631699
chr1	63493383	63493521	139	8	0.295751	0.901659	0.605908
chr1	63579230	63579615	386	18	0.817642	0.0788848	-0.738757
chr1	63596681	63596852	172	12	0.877174	0.23826	-0.638914
chr1	63656497	63656714	218	8	0.941495	0.410528	-0.530967
chr1	63745295	63745420	126	6	0.942155	0.379239	-0.562916
chr1	63768183	63768521	339	18	0.196539	0.832144	0.635605
chr1	63804748	63805738	991	14	0.246708	0.933203	0.686495
chr1	63819343	63819731	389	8	0.772109	0.103061	-0.669048
chr1	63871865	63872295	431	14	0.128527	0.786377	0.657851
chr1	63898654	63899558	905	13	0.170201	0.817071	0.64687
chr1	63946937	63947069	133	6	0.438927	0.966017	0.52709
chr1	63951794	63951974	181	12	0.250043	0.937076	0.687033
chr1	63972245	63972724	480	16	0.304862	0.934292	0.629429
chr1	64018787	64019237	451	18	0.310699	0.916122	0.605422
chr1	64019793	64020144	352	20	0.777718	0.170141	-0.607576
chr1	64040366	64040702	337	12	0.192327	0.839708	0.647381
chr1	64074100	64074214	115	7	0.238264	0.829025	0.590761
chr1	64198740	64199042	303	11	0.184136	0.79961	0.615474
chr1	64214431	64214767	337	16	0.865319	0.147433	-0.717887
chr1	64226098	64226537	440	15	0.184227	0.792334	0.608107
chr1	64441129	64441929	801	25	0.286631	0.911577	0.624946
chr1	64514220	64514494	275	14	0.0701719	0.754609	0.684437
chr1	64631689	64631879	191	10	0.208243	0.83456	0.626317
chr1	64633452	64633957	506	12	0.102249	0.694769	0.59252
chr1	64648253	64648549	297	9	0.315979	0.921586	0.605607
chr1	64720598	64720714	117	6	0.867572	0.308417	-0.559156
chr1	64726511	64726782	272	16	0.91107	0.211765	-0.699305
chr1	64732275	64732700	426	18	0.936531	0.283276	-0.653255
chr1	64893965	64894627	663	20	0.917559	0.253826	-0.663732
chr1	64924596	64924922	327	16	0.648146	0.0786122	-0.569534
chr1	65193532	65193791	260	8	0.233423	0.826015	0.592592
chr1	65335742	65336399	658	6	0.235337	0.874298	0.63896
chr1	65347411	65347652	242	10	0.226478	0.85723	0.630753
chr1	65452327	65452636	310	10	0.122519	0.922057	0.799538
chr1	65548979	65549157	179	8	0.267763	0.944344	0.676581
chr1	65730288	65730520	233	6	0.18381	0.92938	0.74557
chr1	66138346	66138577	232	10	0.816715	0.264182	-0.552533
chr1	66196394	66196591	198	8	0.210879	0.835022	0.624143
chr1	66262436	66262597	162	8	0.228852	0.948524	0.719672
chr1	66279570	66279706	137	6	0.0926149	0.700329	0.607714
chr1	66292403	66293172	770	8	0.0954051	0.895307	0.799902
chr1	66315451	66315869	419	12	0.196048	0.919148	0.723099
chr1	66436843	66437010	168	8	0.23893	0.893052	0.654122
chr1	66437778	66438343	566	8	0.089603	0.711549	0.621946
chr1	66470251	66470462	212	10	0.212368	0.87543	0.663062
chr1	66471985	66472274	290	8	0.151558	0.82155	0.669992
chr1	66608843	66608989	147	6	0.16963	0.832625	0.662995
chr1	66900573	66900997	425	20	0.392771	0.956785	0.564015
chr1	66914021	66914542	522	15	0.795881	0.100984	-0.694897
chr1	67161815	67161986	172	8	0.315317	0.960411	0.645095
chr1	67183548	67183900	353	12	0.108905	0.951207	0.842302
chr1	67360105	67360229	125	8	0.822844	0.055382	-0.767462
chr1	67414649	67414894	246	10	0.902387	0.301668	-0.600719
chr1	67429822	67430214	393	12	0.881098	0.319119	-0.561979
chr1	67531691	67531905	215	8	0.882681	0.0869555	-0.795725
chr1	67798238	67798385	148	10	0.759109	0.0956285	-0.66348
chr1	68054825	68054991	167	6	0.291696	0.849024	0.557329
chr1	68084238	68084382	145	8	0.937324	0.277988	-0.659337
chr1	68134563	68134926	364	8	0.313972	0.949189	0.635217
chr1	68275756	68276197	442	12	0.236376	0.89381	0.657434
chr1	68305845	68306043	199	8	0.195388	0.972025	0.776637
chr1	68371446	68371702	257	6	0.227215	0.945858	0.718643
chr1	68552171	68553248	1078	12	0.906489	0.195136	-0.711353
chr1	68566194	68566503	310	8	0.870208	0.275982	-0.594226
chr1	68689682	68689950	269	10	0.864869	0.217738	-0.647131
chr1	68787684	68787897	214	8	0.93671	0.283377	-0.653333
chr1	68803210	68803554	345	14	0.894761	0.0750595	-0.819702
chr1	68828524	68829214	691	12	0.900689	0.263545	-0.637145
chr1	68836348	68836710	363	8	0.949092	0.405747	-0.543345
chr1	69088427	69088856	430	8	0.853825	0.234485	-0.61934
chr1	69186705	69187021	317	8	0.231713	0.895666	0.663954
chr1	69202568	69203570	1003	24	0.91263	0.288689	-0.623941
chr1	69436597	69437413	817	27	0.217804	0.874592	0.656789
chr1	69491733	69492143	411	12	0.948034	0.112778	-0.835256
chr1	69498907	69499177	271	12	0.737532	0.0492326	-0.6883
chr1	69499736	69500088	353	12	0.908436	0.243573	-0.664863
chr1	69575373	69575553	181	8	0.941073	0.449243	-0.49183
chr1	69693486	69693795	310	22	0.255238	0.940899	0.685662
chr1	69799025	69799211	187	14	0.224679	0.848988	0.624309
chr1	69852758	69853989	1232	28	0.226717	0.855881	0.629164
chr1	70207743	70208055	313	12	0.820577	0.0878429	-0.732734
chr1	70235986	70236266	281	12	0.972921	0.411648	-0.561273
chr1	70258446	70258827	382	16	0.74254	0.101123	-0.641417
chr1	70351491	70351599	109	6	0.110317	0.742069	0.631752
chr1	70462334	70462576	243	12	0.849949	0.213114	-0.636835
chr1	70536618	70536925	308	8	0.807551	0.0375381	-0.770013
chr1	70772049	70772392	344	12	0.337504	0.940268	0.602764
chr1	70857800	70858083	284	12	0.296744	0.950369	0.653626
chr1	70916888	70917036	149	10	0.960566	0.351921	-0.608645
chr1	71137853	71138056	204	10	0.327019	0.945706	0.618686
chr1	71249921	71250083	163	6	0.843688	0.306916	-0.536772
chr1	71263448	71263752	305	16	0.332894	0.983875	0.650982
chr1	71272530	71272895	366	16	0.142717	0.727173	0.584456
chr1	71357133	71357621	489	14	0.228334	0.864178	0.635845
chr1	71390445	71390673	229	8	0.889252	0.360568	-0.528685
chr1	71419738	71420295	558	8	0.958299	0.11201	-0.846289
chr1	71430392	71430514	123	8	0.857547	0.317675	-0.539872
chr1	71667642	71667851	210	8	0.374563	0.955098	0.580535
chr1	71674697	71674927	231	10	0.217792	0.764553	0.546762
chr1	71757313	71757507	195	10	0.373211	0.974035	0.600824
chr1	71765225	71765564	340	10	0.180487	0.76954	0.589054
chr1	71771711	71772459	749	20	0.186729	0.963704	0.776974
chr1	71844953	71845307	355	26	0.0934986	0.663532	0.570033
chr1	71854030	71854515	486	12	0.93477	0.263698	-0.671071
chr1	71897891	71898380	490	21	0.105095	0.764712	0.659617
chr1	71945155	71945490	336	14	0.28075	0.953177	0.672427
chr1	71948779	71948946	168	6	0.287835	0.961129	0.673293
chr1	71971856	71972245	390	14	0.186905	0.886989	0.700084
chr1	71979916	71980387	472	8	0.882918	0.0801802	-0.802738
chr1	72002554	72003300	747	21	0.240212	0.884282	0.644069
chr1	72112099	72112276	178	6	0.365703	0.949095	0.583392
chr1	72166073	72166397	325	14	0.184011	0.837652	0.653641
chr1	72176212	72176912	701	30	0.18101	0.914765	0.733754
chr1	72492619	72493585	967	22	0.238361	0.941474	0.703113
chr1	72673258	72673606	349	8	0.840699	0.100121	-0.740578
chr1	72746260	72746847	588	26	0.256427	0.945464	0.689037
chr1	72966261	72966617	357	12	0.297124	0.962127	0.665004
chr1	72978971	72979155	185	18	0.334572	0.977955	0.643383
chr1	73100904	73101131	228	10	0.358423	0.981391	0.622968
chr1	73112832	73113664	833	23	0.234	0.954245	0.720245
chr1	73116092	73116248	157	10	0.33203	0.970789	0.638759
chr1	73386953	73387330	378	12	0.159217	0.954693	0.795476
chr1	73388861	73389924	1064	20	0.222261	0.904579	0.682318
chr1	73456429	73456632	204	6	0.864066	0.292381	-0.571685
chr1	73588294	73588626	333	10	0.352708	0.976666	0.623958
chr1	73593935	73594311	377	16	0.198629	0.971015	0.772386
chr1	74215703	74216065	363	10	0.880806	0.210082	-0.670724
chr1	74219766	74219955	190	6	0.147802	0.762164	0.614362
chr1	74230452	74230613	162	8	0.829403	0.206654	-0.622749
chr1	74247800	74248143	344	6	0.186623	0.790259	0.603636
chr1	74300502	74300762	261	8	0.89389	0.158916	-0.734974
chr1	74672522	74673050	529	17	0.776852	0.161567	-0.615285
chr1	74726120	74726389	270	9	0.283115	0.93344	0.650325
chr1	74815909	74816276	368	14	0.309056	0.910475	0.60142
chr1	74855442	74855754	313	64	0.658839	0.0312194	-0.62762
chr1	75272471	75272592	122	6	0.881795	0.133005	-0.74879
chr1	75292528	75292688	161	6	0.733589	0.156976	-0.576613
chr1	75365944	75366104	161	16	0.786476	0.136542	-0.649934
chr1	75373023	75373153	131	6	0.794744	0.206746	-0.587999
chr1	75574236	75574735	500	28	0.171413	0.882125	0.710712
chr1	75601850	75602028	179	17	0.796211	0.209446	-0.586765
chr1	75742009	75742170	162	8	0.178295	0.922426	0.74413
chr1	75746788	75747313	526	20	0.974633	0.414271	-0.560362
chr1	75826005	75826612	608	22	0.26769	0.917162	0.649472
chr1	75844790	75845198	409	16	0.962147	0.209045	-0.753102
chr1	75848347	75848629	283	10	0.248931	0.949281	0.70035
chr1	75864647	75865086	440	18	0.160233	0.784105	0.623872
chr1	75869174	75870118	945	22	0.247533	0.912474	0.664941
chr1	75873830	75874319	490	20	0.18526	0.930246	0.744986
chr1	75894522	75894749	228	6	0.388259	0.980272	0.592013
chr1	75933293	75933497	205	8	0.289213	0.969736	0.680523
chr1	75978161	75978848	688	15	0.230991	0.906831	0.67584
chr1	76001288	76001520	233	17	0.355742	0.960503	0.604761
chr1	76012727	76013034	308	16	0.962431	0.347861	-0.61457
chr1	76082053	76082325	273	10	0.947742	0.191809	-0.755934
chr1	76136019	76136439	421	12	0.889571	0.226686	-0.662885
chr1	76420618	76420884	267	16	0.10913	0.72799	0.618859
chr1	76466443	76466992	550	9	0.206954	0.970318	0.763363
chr1	76483878	76484934	1057	22	0.207151	0.895075	0.687924
chr1	76638156	76638260	105	6	0.384573	0.925093	0.54052
chr1	76641401	76641627	227	6	0.398354	0.974445	0.576091
chr1	76644447	76645061	615	18	0.916879	0.0369904	-0.879888
chr1	76659989	76660288	300	8	0.134069	0.939675	0.805606
chr1	76866420	76866592	173	11	0.242381	0.824309	0.581928
chr1	76872598	76873336	739	13	0.156016	0.86005	0.704034
chr1	77008044	77008263	220	11	0.922055	0.372275	-0.549779
chr1	77027557	77027799	243	11	0.31963	0.970911	0.651281
chr1	77044265	77044540	276	16	0.245608	0.922605	0.676998
chr1	77057394	77057625	232	10	0.835242	0.0344385	-0.800804
chr1	77075183	77075343	161	8	0.335832	0.941312	0.60548
chr1	77109885	77110325	441	10	0.0577589	0.743652	0.685893
chr1	77125031	77125529	499	12	0.913637	0.269876	-0.643761
chr1	77147564	77147904	341	19	0.356803	0.948725	0.591922
chr1	77186306	77186733	428	11	0.199156	0.858978	0.659822
chr1	77282977	77283083	107	6	0.393101	0.962808	0.569707
chr1	77346398	77346983	586	14	0.274311	0.924571	0.650259
chr1	77402778	77403157	380	12	0.153162	0.895009	0.741847
chr1	77536013	77536169	157	10	0.200743	0.86801	0.667267
chr1	77565825	77566316	492	14	0.230223	0.971269	0.741047
chr1	77651268	77651697	430	6	0.254231	0.89043	0.636199
chr1	77663271	77663736	466	17	0.266136	0.958746	0.69261
chr1	77685679	77686037	359	6	0.83019	0.0319602	-0.798229
chr1	77688797	77689349	553	10	0.94273	0.373098	-0.569632
chr1	77708071	77708478	408	14	0.804622	0.146061	-0.65856
chr1	77719517	77720161	645	18	0.863919	0.136281	-0.727638
chr1	77753018	77753127	110	8	0.956601	0.364898	-0.591703
chr1	77782934	77783207	274	14	0.782267	0.152305	-0.629962
chr1	77791738	77792211	474	24	0.908266	0.367197	-0.541069
chr1	78018114	78018454	341	7	0.272523	0.859096	0.586574
chr1	78284604	78284861	258	18	0.905129	0.353942	-0.551187
chr1	78371176	78372247	1072	23	0.150804	0.899223	0.748419
chr1	78390980	78391346	367	12	0.952116	0.424069	-0.528047
chr1	78606521	78606809	289	12	0.167121	0.768152	0.601031
chr1	78666094	78666462	369	18	0.171468	0.952601	0.781132
chr1	78740854	78741048	195	13	0.414884	0.965436	0.550552
chr1	78742191	78742629	439	30	0.12888	0.934879	0.805999
chr1	78773631	78773736	106	6	0.320547	0.929055	0.608509
chr1	78865073	78865415	343	12	0.201063	0.827285	0.626222
chr1	78901681	78901826	146	6	0.374843	0.949178	0.574336
chr1	78901964	78902125	162	6	0.387392	0.974993	0.587601
chr1	79212586	79212714	129	10	0.196323	0.958188	0.761865
chr1	79374816	79375194	379	6	0.857951	0.153917	-0.704034
chr1	79391390	79391639	250	12	0.960343	0.240105	-0.720238
chr1	79397054	79397196	143	6	0.877656	0.196414	-0.681242
chr1	79432551	79432783	233	14	0.729713	0.130956	-0.598757
chr1	79459129	79459789	661	10	0.929535	0.28811	-0.641425
chr1	79485618	79485860	243	12	0.284759	0.96631	0.681551
chr1	79571163	79571619	457	14	0.747311	0.136592	-0.610719
chr1	79657375	79657912	538	8	0.183374	0.910511	0.727138
chr1	79801165	79801320	156	8	0.338181	0.940929	0.602748
chr1	79930202	79930753	552	10	0.970499	0.346263	-0.624236
chr1	79932743	79932850	108	10	0.857512	0.254982	-0.602529
chr1	79978659	79979254	596	20	0.297282	0.920971	0.623688
chr1	80015485	80015786	302	10	0.813039	0.112612	-0.700427
chr1	80052902	80053158	257	8	0.174558	0.781608	0.60705
chr1	80074187	80074896	710	16	0.129657	0.930502	0.800846
chr1	80183312	80183559	248	12	0.903761	0.356451	-0.54731
chr1	80202469	80202769	301	10	0.334964	0.917008	0.582044
chr1	80371188	80372327	1140	11	0.229946	0.957507	0.72756
chr1	80390178	80390356	179	8	0.0997656	0.71454	0.614774
chr1	80469395	80469542	148	6	0.328734	0.970981	0.642247
chr1	80503783	80504057	275	16	0.219642	0.932886	0.713244
chr1	80589674	80589867	194	8	0.868813	0.0567436	-0.812069
chr1	80890035	80890226	192	6	0.267954	0.92629	0.658336
chr1	80977574	80977732	159	12	0.918326	0.296884	-0.621442
chr1	81179345	81180489	1145	18	0.16938	0.892184	0.722804
chr1	81181117	81181810	694	12	0.226001	0.926644	0.700643
chr1	81189186	81189392	207	12	0.926513	0.302266	-0.624247
chr1	81369609	81370205	597	16	0.946529	0.37153	-0.574999
chr1	81653015	81653327	313	9	0.321172	0.941968	0.620795
chr1	81771719	81772159	441	8	0.176932	0.901575	0.724642
chr1	81859411	81859716	306	8	0.264719	0.858013	0.593294
chr1	81945432	81945620	189	10	0.315484	0.932351	0.616867
chr1	82158610	82158754	145	6	0.173172	0.799017	0.625844
chr1	82189450	82189753	304	8	0.182879	0.877397	0.694518
chr1	82213616	82213727	112	6	0.203803	0.875647	0.671844
chr1	82284483	82287247	2765	72	0.185518	0.77736	0.591841
chr1	82362224	82362496	273	12	0.265874	0.960485	0.694611
chr1	82604845	82605062	218	8	0.240209	0.872401	0.632192
chr1	82608337	82609108	772	28	0.195647	0.88855	0.692903
chr1	82735378	82735560	183	12	0.206521	0.890161	0.68364
chr1	82788144	82788407	264	14	0.176705	0.882301	0.705595
chr1	82794059	82794272	214	6	0.17671	0.861674	0.684964
chr1	82796058	82796426	369	28	0.198257	0.929885	0.731628
chr1	82856269	82856630	362	6	0.819617	0.113247	-0.70637
chr1	82889020	82889186	167	6	0.935686	0.124396	-0.811291
chr1	82970508	82970890	383	8	0.254471	0.943827	0.689357
chr1	82986749	82987408	660	28	0.281729	0.906382	0.624653
chr1	83066684	83067488	805	40	0.209381	0.903994	0.694613
chr1	83077115	83077271	157	10	0.356797	0.934253	0.577456
chr1	83117648	83118030	383	16	0.105007	0.927536	0.822529
chr1	83209088	83209241	154	6	0.929202	0.275302	-0.6539
chr1	83268226	83268806	581	22	0.311173	0.957075	0.645902
chr1	83296090	83296749	660	16	0.118068	0.880915	0.762847
chr1	83339509	83339876	368	8	0.174566	0.852971	0.678405
chr1	83340328	83341216	889	17	0.378675	0.918011	0.539336
chr1	83362241	83362687	447	10	0.182661	0.828745	0.646085
chr1	83395287	83396512	1226	13	0.221492	0.829518	0.608027
chr1	83404318	83405052	735	12	0.331832	0.932463	0.600631
chr1	83405482	83407092	1611	26	0.250938	0.885736	0.634798
chr1	83527613	83528331	719	16	0.170833	0.826403	0.65557
chr1	83582472	83583479	1008	18	0.148836	0.945662	0.796826
chr1	83641183	83641413	231	8	0.790119	0.197827	-0.592292
chr1	83685332	83685544	213	6	0.157178	0.875735	0.718557
chr1	83738543	83738788	246	7	0.891774	0.290194	-0.60158
chr1	84115985	84116464	480	18	0.895673	0.255345	-0.640328
chr1	84155188	84155414	227	8	0.871544	0.301307	-0.570238
chr1	84182901	84183823	923	28	0.898575	0.211941	-0.686634
chr1	84203450	84203928	479	12	0.199474	0.929492	0.730018
chr1	84254494	84255092	599	14	0.27907	0.913877	0.634807
chr1	84366560	84367103	544	10	0.275364	0.914425	0.63906
chr1	84386547	84387201	655	18	0.147668	0.922835	0.775167
chr1	84427751	84428064	314	24	0.159273	0.794774	0.635501
chr1	84464865	84465167	303	8	0.216252	0.960989	0.744736
chr1	84590730	84590888	159	12	0.811814	0.231626	-0.580188
chr1	84620760	84621320	561	19	0.223244	0.858085	0.634841
chr1	84846780	84847036	257	7	0.760846	0.134708	-0.626138
chr1	84935880	84936286	407	18	0.148857	0.761433	0.612576
chr1	85869968	85870453	486	20	0.0926666	0.805904	0.713238
chr1	85962205	85962481	277	8	0.305294	0.970322	0.665027
chr1	86021402	86021854	453	22	0.108891	0.792987	0.684096
chr1	86277361	86277735	375	10	0.914059	0.26042	-0.65364
chr1	86408538	86409123	586	22	0.187825	0.919997	0.732172
chr1	86419444	86419604	161	8	0.277182	0.90049	0.623308
chr1	86533540	86533850	311	12	0.0885147	0.873079	0.784564
chr1	86681260	86681782	523	14	0.101635	0.759302	0.657667
chr1	86722151	86722329	179	6	0.239974	0.872133	0.63216
chr1	86916463	86916589	127	6	0.297765	0.89811	0.600344
chr1	87011073	87011181	109	14	0.353959	0.929515	0.575556
chr1	87113655	87113902	248	6	0.930567	0.303448	-0.62712
chr1	87212110	87212565	456	12	0.253364	0.892956	0.639592
chr1	87341984	87342229	246	8	0.163725	0.902012	0.738286
chr1	87542166	87542566	401	28	0.168391	0.898228	0.729837
chr1	87671652	87672000	349	16	0.769443	0.204209	-0.565234
chr1	87678974	87679291	318	10	0.131883	0.760386	0.628504
chr1	87684730	87685097	368	10	0.26783	0.944	0.67617
chr1	87857023	87857273	251	6	0.108304	0.673144	0.56484
chr1	87911161	87911474	314	9	0.35807	0.950491	0.592421
chr1	88507950	88508203	254	16	0.919402	0.326161	-0.593241
chr1	88547059	88547753	695	20	0.133498	0.814536	0.681038
chr1	88637952	88638258	307	8	0.916691	0.201436	-0.715255
chr1	88653350	88653673	324	6	0.701469	0.0951817	-0.606287
chr1	88658491	88658636	146	8	0.147096	0.797983	0.650887
chr1	88671185	88671438	254	11	0.871907	0.270394	-0.601513
chr1	88718772	88720162	1391	22	0.162377	0.836669	0.674292
chr1	88757063	88757567	505	24	0.112998	0.730672	0.617674
chr1	88943098	88943461	364	18	0.891243	0.332073	-0.55917
chr1	89007544	89007746	203	14	0.325239	0.94441	0.619172
chr1	89136159	89136384	226	14	0.14863	0.722265	0.573635
chr1	89141457	89141670	214	10	0.889981	0.312438	-0.577543
chr1	89171310	89171757	448	15	0.151357	0.914115	0.762758
chr1	89184405	89184802	398	14	0.151584	0.961887	0.810303
chr1	89194913	89195193	281	16	0.148796	0.793449	0.644653
chr1	89237559	89237889	331	16	0.268901	0.891387	0.622486
chr1	89267880	89267998	119	9	0.764559	0.237659	-0.526899
chr1	89312994	89313509	516	22	0.174432	0.946109	0.771678
chr1	89335147	89335293	147	6	0.914206	0.0643515	-0.849854
chr1	89368600	89368816	217	14	0.903328	0.0946506	-0.808678
chr1	89402937	89403256	320	10	0.214321	0.932692	0.718372
chr1	89465766	89466275	510	24	0.252526	0.902653	0.650127
chr1	89520396	89520641	246	14	0.839566	0.249166	-0.5904
chr1	89565811	89566099	289	12	0.905166	0.207262	-0.697904
chr1	89642043	89642599	557	18	0.914571	0.203058	-0.711512
chr1	89681639	89681861	223	10	0.24137	0.9213	0.679929
chr1	89750882	89751297	416	42	0.764658	0.123172	-0.641486
chr1	89849560	89849976	417	28	0.185863	0.840967	0.655104
chr1	89878500	89878954	455	29	0.222621	0.892822	0.670201
chr1	89889433	89889585	153	22	0.906864	0.257329	-0.649535
chr1	90055054	90055222	169	8	0.0816747	0.726581	0.644907
chr1	90072016	90072153	138	11	0.347168	0.898628	0.55146
chr1	90084610	90084782	173	10	0.945045	0.348329	-0.596717
chr1	90113670	90114082	413	7	0.949879	0.318291	-0.631589
chr1	90222598	90222743	146	8	0.234792	0.806833	0.572041
chr1	90253309	90253975	667	30	0.760767	0.123074	-0.637693
chr1	90273145	90273593	449	30	0.267412	0.967638	0.700225
chr1	90275540	90275994	455	8	0.219854	0.828913	0.609059
chr1	90347035	90347231	197	6	0.216714	0.797595	0.580881
chr1	90349643	90350062	420	14	0.205604	0.888193	0.68259
chr1	90356460	90356707	248	10	0.259415	0.876338	0.616923
chr1	90364694	90365193	500	18	0.341386	0.948365	0.606979
chr1	90384614	90384856	243	8	0.349878	0.958058	0.60818
chr1	90390410	90390686	277	16	0.336433	0.95518	0.618747
chr1	90488124	90488408	285	8	0.166133	0.888859	0.722726
chr1	90691084	90691693	610	18	0.124272	0.834893	0.710621
chr1	90748750	90748903	154	8	0.170797	0.893752	0.722954
chr1	90751151	90751470	320	12	0.304527	0.959549	0.655022
chr1	90896819	90897367	549	28	0.193831	0.873313	0.679482
chr1	90926019	90926305	287	9	0.249091	0.948013	0.698922
chr1	90968756	90969011	256	8	0.115805	0.764645	0.64884
chr1	91152562	91152752	191	18	0.911593	0.331928	-0.579666
chr1	91209852	91210189	338	14	0.165504	0.845956	0.680453
chr1	91445400	91445666	267	19	0.300842	0.884784	0.583942
chr1	91597555	91597909	355	12	0.22091	0.861934	0.641024
chr1	91625960	91626575	616	30	0.775967	0.123973	-0.651994
chr1	91669957	91670187	231	16	0.904138	0.290144	-0.613994
chr1	91705448	91705835	388	20	0.159561	0.954551	0.794991
chr1	91731666	91731989	324	24	0.189701	0.960985	0.771285
chr1	91752780	91753253	474	21	0.221723	0.858657	0.636934
chr1	91880669	91881162	494	17	0.123805	0.759536	0.635731
chr1	91931896	91932488	593	29	0.213752	0.936241	0.722489
chr1	91980556	91980683	128	8	0.29092	0.939466	0.648547
chr1	91987557	91987761	205	15	0.28352	0.908198	0.624678
chr1	92088240	92088410	171	8	0.172288	0.96428	0.791992
chr1	92127684	92127982	299	12	0.181354	0.832737	0.651384
chr1	92179911	92180044	134	44	0.694658	0.0544614	-0.640197
chr1	92210702	92211100	399	20	0.871673	0.230761	-0.640912
chr1	92269270	92270180	911	32	0.145769	0.894644	0.748874
chr1	92295744	92296045	302	8	0.363692	0.912347	0.548655
chr1	92310276	92310633	358	9	0.153856	0.797508	0.643653
chr1	92337532	92337813	282	16	0.274791	0.895826	0.621035
chr1	92361846	92361961	116	14	0.24035	0.889581	0.64923
chr1	92384247	92384407	161	6	0.327786	0.928386	0.6006
chr1	92389510	92389747	238	10	0.219277	0.904235	0.684957
chr1	92397688	92397955	268	21	0.75228	0.125914	-0.626366
chr1	92438193	92438313	121	7	0.229806	0.887987	0.658181
chr1	92519072	92519290	219	11	0.221374	0.852533	0.631159
chr1	92633716	92634005	290	16	0.31789	0.908475	0.590584
chr1	92671179	92671518	340	12	0.186762	0.953825	0.767063
chr1	92675845	92676242	398	20	0.32402	0.961037	0.637017
chr1	92712362	92712650	289	16	0.129089	0.720636	0.591547
chr1	92726205	92726820	616	19	0.239799	0.961218	0.721419
chr1	92781995	92782380	386	10	0.234284	0.960958	0.726674
chr1	92879132	92879599	468	28	0.297377	0.947215	0.649839
chr1	92952943	92953548	606	16	0.936378	0.348588	-0.58779
chr1	93359724	93359872	149	8	0.858608	0.205576	-0.653032
chr1	93366332	93366442	111	8	0.824189	0.112435	-0.711754
chr1	93778642	93778842	201	6	0.274785	0.930405	0.655619
chr1	94175347	94175542	196	8	0.865388	0.267862	-0.597526
chr1	94250082	94250548	467	8	0.890398	0.281	-0.609398
chr1	94270828	94270962	135	6	0.367591	0.921553	0.553961
chr1	95048485	95048602	118	6	0.113243	0.640708	0.527465
chr1	95210833	95211047	215	6	0.89091	0.247724	-0.643185
chr1	95218556	95218970	415	6	0.189185	0.771336	0.58215
chr1	95314966	95315837	872	14	0.154279	0.867996	0.713717
chr1	95341982	95342782	801	6	0.296353	0.962824	0.666471
chr1	95610708	95611142	435	6	0.910948	0.35015	-0.560798
chr1	96424041	96424156	116	8	0.290484	0.952204	0.66172
chr1	96772837	96774284	1448	18	0.893279	0.176934	-0.716345
chr1	97156928	97157274	347	8	0.943712	0.277619	-0.666093
chr1	97628553	97628901	349	17	0.356321	0.946506	0.590184
chr1	97643066	97643326	261	14	0.22168	0.958633	0.736953
chr1	97650790	97653429	2640	56	0.184164	0.862154	0.67799
chr1	97658155	97658385	231	6	0.198354	0.887185	0.688831
chr1	97659280	97659522	243	16	0.1073	0.685806	0.578506
chr1	97753186	97754070	885	12	0.226597	0.955247	0.72865
chr1	97760645	97761012	368	16	0.265108	0.961386	0.696278
chr1	97767665	97767838	174	7	0.284682	0.839202	0.55452
chr1	97793410	97793547	138	6	0.882081	0.0897153	-0.792365
chr1	97841102	97841386	285	14	0.843439	0.143287	-0.700152
chr1	97863935	97864399	465	20	0.347485	0.968827	0.621342
chr1	97900463	97900626	164	6	0.832294	0.230683	-0.601611
chr1	97943585	97944022	438	12	0.151081	0.849144	0.698062
chr1	97946797	97947014	218	6	0.247482	0.919275	0.671793
chr1	97978328	97978578	251	6	0.22868	0.954047	0.725368
chr1	97985734	97986019	286	10	0.643498	0.0416009	-0.601897
chr1	98137741	98137970	230	8	0.828355	0.140795	-0.687561
chr1	98268688	98268936	249	6	0.293712	0.91441	0.620698
chr1	98447346	98448583	1238	13	0.136607	0.860153	0.723546
chr1	98749516	98750007	492	6	0.87122	0.0464782	-0.824742
chr1	98858490	98858925	436	6	0.928622	0.113976	-0.814645
chr1	99069319	99069765	447	6	0.228517	0.95275	0.724232
chr1	99333526	99333808	283	8	0.977289	0.349132	-0.628156
chr1	99392712	99393378	667	8	0.951709	0.125309	-0.826401
chr1	100119132	100119264	133	10	0.287732	0.96607	0.678338
chr1	100120224	100120463	240	6	0.147605	0.738773	0.591168
chr1	100477650	100477852	203	8	0.925586	0.370922	-0.554664
chr1	100518611	100518804	194	8	0.976227	0.350332	-0.625896
chr1	100842973	100843739	767	8	0.21518	0.956732	0.741551
chr1	100854925	100855055	131	12	0.827745	0.222788	-0.604957
chr1	100923956	100924321	366	8	0.783163	0.0793603	-0.703803
chr1	101009328	101010110	783	6	0.968203	0.323572	-0.644631
chr1	101683995	101684266	272	10	0.159318	0.793675	0.634357
chr1	101807653	101807790	138	6	0.252585	0.866698	0.614113
chr1	101844107	101844560	454	6	0.259896	0.842896	0.583
chr1	102075749	102075902	154	8	0.303997	0.887732	0.583735
chr1	102235618	102235829	212	6	0.294827	0.930124	0.635298
chr1	102269018	102269186	169	6	0.98143	0.351871	-0.629559
chr1	102340652	102341099	448	10	0.971816	0.288729	-0.683087
chr1	103120055	103120382	328	6	0.959281	0.212366	-0.746915
chr1	103181049	103181238	190	14	0.115404	0.698634	0.58323
chr1	103466108	103466286	179	6	0.955891	0.260194	-0.695698
chr1	103626600	103626920	321	6	0.940704	0.274633	-0.666071
chr1	104073163	104073505	343	10	0.904714	0.287638	-0.617075
chr1	104108045	104108682	638	10	0.124535	0.852869	0.728335
chr1	104227063	104228100	1038	18	0.229886	0.868156	0.63827
chr1	104754563	104754835	273	16	0.213247	0.892571	0.679323
chr1	104771909	104772311	403	10	0.329707	0.947403	0.617696
chr1	104773536	104773744	209	8	0.293928	0.96851	0.674582
chr1	104784570	104784754	185	6	0.127936	0.928986	0.80105
chr1	104804784	104805016	233	12	0.276739	0.988139	0.711399
chr1	104902591	104902906	316	10	0.163318	0.884203	0.720884
chr1	104912216	104912712	497	16	0.225045	0.845789	0.620743
chr1	104928286	104928637	352	10	0.208114	0.803375	0.595261
chr1	104994977	104995170	194	13	0.705786	0.0932069	-0.612579
chr1	105050530	105051330	801	22	0.480574	0.312968	-0.167605
chr1	105067929	105068358	430	13	0.382405	0.97217	0.589765
chr1	105094718	105094943	226	6	0.238602	0.945202	0.7066
chr1	105223678	105223914	237	14	0.290784	0.907209	0.616426
chr1	105263758	105264049	292	8	0.91531	0.131252	-0.784059
chr1	105331446	105331764	319	18	0.873009	0.193643	-0.679366
chr1	105342340	105342567	228	12	0.820203	0.0934411	-0.726762
chr1	105492617	105493221	605	18	0.179454	0.920522	0.741068
chr1	105498655	105498899	245	16	0.358483	0.971212	0.61273
chr1	105755962	105756299	338	10	0.936895	0.40621	-0.530685
chr1	105802034	105802216	183	8	0.292214	0.963003	0.670789
chr1	105876470	105877279	810	20	0.0937692	0.822595	0.728826
chr1	105944643	105945813	1171	40	0.195348	0.958184	0.762836
chr1	105975036	105975769	734	20	0.170385	0.912063	0.741677
chr1	106126592	106126776	185	8	0.2272	0.954144	0.726944
chr1	106240344	106240566	223	6	0.281911	0.91775	0.635839
chr1	106262946	106263268	323	10	0.26609	0.93372	0.667629
chr1	106268643	106268765	123	6	0.205312	0.901309	0.695996
chr1	106350417	106350579	163	6	0.28302	0.888677	0.605657
chr1	106607733	106608346	614	12	0.265407	0.962887	0.69748
chr1	106907897	106908173	277	14	0.893333	0.250646	-0.642688
chr1	106971656	106972026	371	8	0.218139	0.895388	0.677249
chr1	107529363	107529663	301	12	0.858391	0.0847501	-0.773641
chr1	107590298	107590574	277	14	0.128331	0.771385	0.643054
chr1	107645167	107645631	465	16	0.176828	0.940523	0.763695
chr1	107677037	107677682	646	13	0.928685	0.216586	-0.712099
chr1	107728655	107728810	156	10	0.169499	0.761718	0.592219
chr1	107805856	107806193	338	10	0.10883	0.820107	0.711277
chr1	107980494	107980824	331	8	0.939183	0.252403	-0.686781
chr1	108390422	108390818	397	8	0.09107	0.955538	0.864468
chr1	109231336	109231441	106	7	0.319664	0.904041	0.584377
chr1	109512811	109513585	775	6	0.336486	0.968233	0.631747
chr1	110005008	110005354	347	8	0.153799	0.752586	0.598787
chr1	112028655	112028837	183	10	0.686093	0.0561692	-0.629924
chr1	112192494	112192856	363	6	0.229666	0.943523	0.713857
chr1	112222168	112222508	341	10	0.949677	0.252005	-0.697672
chr1	112520663	112521199	537	6	0.783628	0.086817	-0.696811
chr1	112849494	112849678	185	10	0.974169	0.319141	-0.655028
chr1	112999072	112999454	383	6	0.960804	0.20928	-0.751524
chr1	113297961	113298258	298	8	0.170751	0.822294	0.651543
chr1	113332843	113333019	177	6	0.969614	0.336628	-0.632986
chr1	113372115	113372331	217	8	0.238249	0.89997	0.661721
chr1	113990233	113990544	312	8	0.858606	0.234131	-0.624475
chr1	115388592	115388776	185	8	0.85703	0.244458	-0.612572
chr1	115920895	115921415	521	14	0.917881	0.158412	-0.759469
chr1	115965097	115965198	102	6	0.253148	0.977806	0.724658
chr1	116243740	116244345	606	12	0.204262	0.94275	0.738489
chr1	116331775	116331987	213	6	0.905099	0.291627	-0.613471
chr1	117024239	117024445	207	7	0.324461	0.950826	0.626365
chr1	118338075	118338582	508	13	0.136089	0.909758	0.773669
chr1	118377783	118378187	405	14	0.123326	0.845721	0.722395
chr1	118435817	118435941	125	6	0.177669	0.781487	0.603817
chr1	118450796	118451112	317	6	0.920864	0.307117	-0.613747
chr1	118540717	118540886	170	8	0.27053	0.901297	0.630766
chr1	118731461	118731619	159	6	0.846623	0.0979064	-0.748717
chr1	118765939	118766133	195	10	0.92381	0.311804	-0.612006
chr1	118777903	118778162	260	10	0.773223	0.13318	-0.640043
chr1	118825398	118825968	571	56	0.213155	0.893292	0.680137
chr1	118826643	118826937	295	18	0.2929	0.957572	0.664672
chr1	118907704	118907949	246	18	0.131193	0.706167	0.574974
chr1	118941109	118941660	552	26	0.834488	0.159128	-0.67536
chr1	118997050	118997460	411	10	0.283697	0.907635	0.623938
chr1	119034219	119034516	298	20	0.365233	0.925081	0.559848
chr1	119183799	119184289	491	32	0.236484	0.831686	0.595203
chr1	119206396	119206577	182	8	0.854178	0.265598	-0.58858
chr1	119211606	119211763	158	8	0.220442	0.827482	0.60704
chr1	119446362	119446577	216	14	0.217591	0.830386	0.612794
chr1	119892998	119894335	1338	34	0.232695	0.934558	0.701864
chr1	119911587	119912318	732	16	0.222695	0.91516	0.692465
chr1	120021993	120022236	244	26	0.312162	0.956377	0.644215
chr1	120146473	120146726	254	13	0.829891	0.18575	-0.64414
chr1	120652143	120652679	537	18	0.0954915	0.695969	0.600477
chr1	120655284	120655450	167	12	0.292559	0.913043	0.620485
chr1	120704469	120704688	220	8	0.899502	0.32356	-0.575942
chr1	120885917	120886673	757	16	0.967956	0.310564	-0.657393
chr1	121096712	121096859	148	6	0.31658	0.870756	0.554176
chr1	121264038	121264324	287	6	0.950784	0.220464	-0.730321
chr1	121396748	121397240	493	21	0.386269	0.964514	0.578245
chr1	121478439	121479124	686	26	0.229332	0.888535	0.659203
chr1	121560010	121560233	224	12	0.941739	0.364975	-0.576763
chr1	121786308	121786593	286	8	0.423921	0.968005	0.544084
chr1	121812492	121812701	210	12	0.928974	0.128486	-0.800488
chr1	121848830	121848946	117	8	0.299178	0.875534	0.576356
chr1	122044147	122044377	231	6	0.196298	0.764123	0.567826
chr1	122062043	122062309	267	7	0.278454	0.884033	0.60558
chr1	122082304	122082992	689	16	0.891928	0.131854	-0.760075
chr1	122498633	122498900	268	6	0.969591	0.0451985	-0.924393
chr1	122576087	122576298	212	8	0.20709	0.898861	0.691772
chr1	122634636	122635087	452	12	0.856824	0.0527108	-0.804113
chr1	122829433	122829631	199	8	0.271674	0.887601	0.615927
chr1	122877337	122877660	324	8	0.88994	0.288227	-0.601713
chr1	123170143	123170866	724	8	0.983154	0.246804	-0.73635
chr1	123235379	123236365	987	21	0.926904	0.210429	-0.716475
chr1	123239567	123240261	695	8	0.565735	0.269877	-0.295858
chr1	123628479	123628953	475	18	0.276005	0.986023	0.710018
chr1	123703698	123703915	218	10	0.192127	0.826272	0.634145
chr1	123708514	123708658	145	6	0.326177	0.930467	0.60429
chr1	123922045	123922655	611	9	0.270741	0.955659	0.684919
chr1	124032875	124033026	152	7	0.199239	0.765566	0.566327
chr1	124035471	124035904	434	8	0.192397	0.853093	0.660695
chr1	124036500	124036881	382	6	0.0773558	0.921616	0.84426
chr1	124295231	124295765	535	12	0.306201	0.925925	0.619725
chr1	124363477	124363625	149	6	0.938641	0.408786	-0.529855
chr1	124369772	124370057	286	12	0.113502	0.822181	0.708679
chr1	124706166	124706532	367	6	0.0682892	0.917999	0.849709
chr1	124710530	124710781	252	8	0.171973	0.886118	0.714145
chr1	124769739	124770044	306	8	0.288331	0.913514	0.625183
chr1	124775707	124775891	185	6	0.201799	0.84772	0.645922
chr1	124790406	124790772	367	12	0.179688	0.949909	0.770222
chr1	124825582	124826074	493	16	0.117826	0.832395	0.714568
chr1	124843043	124843359	317	8	0.3333	0.961804	0.628504
chr1	124844315	124846135	1821	18	0.133308	0.821745	0.688437
chr1	124884521	124884867	347	16	0.710471	0.093307	-0.617164
chr1	125236947	125237435	489	22	0.136186	0.883615	0.747429
chr1	125253254	125253546	293	12	0.840758	0.152653	-0.688105
chr1	125290319	125290908	590	22	0.300755	0.935514	0.634759
chr1	125295777	125296074	298	8	0.235626	0.937793	0.702167
chr1	125307206	125307651	446	10	0.21572	0.941578	0.725858
chr1	125596779	125597437	659	12	0.720738	0.112653	-0.608085
chr1	125623633	125624567	935	31	0.876527	0.130656	-0.745871
chr1	125790146	125790547	402	14	0.804936	0.133969	-0.670967
chr1	125945319	125945624	306	20	0.0979763	0.886708	0.788731
chr1	125950912	125951108	197	8	0.870234	0.119046	-0.751188
chr1	125958583	125958748	166	6	0.947026	0.364509	-0.582516
chr1	125978856	125979013	158	6	0.13442	0.878332	0.743911
chr1	126138240	126138530	291	10	0.827246	0.134689	-0.692557
chr1	126153748	126154055	308	10	0.205678	0.877634	0.671956
chr1	126178576	126178748	173	8	0.924685	0.191534	-0.733152
chr1	126183001	126183248	248	8	0.957307	0.300567	-0.65674
chr1	126216631	126216842	212	8	0.889448	0.362157	-0.527291
chr1	126231430	126231563	134	14	0.801104	0.146465	-0.654639
chr1	126247468	126247674	207	10	0.794971	0.137665	-0.657306
chr1	126248225	126248732	508	10	0.92449	0.198503	-0.725987
chr1	126264442	126265205	764	32	0.126206	0.828808	0.702603
chr1	126282394	126282840	447	18	0.793686	0.0802606	-0.713426
chr1	126317494	126318463	970	32	0.188075	0.903617	0.715542
chr1	126332128	126332459	332	6	0.0760619	0.892194	0.816132
chr1	126379105	126379369	265	14	0.771777	0.0858811	-0.685896
chr1	126535025	126535662	638	14	0.271752	0.919429	0.647677
chr1	126609237	126609453	217	8	0.962071	0.297456	-0.664614
chr1	126642898	126643304	407	14	0.920309	0.324474	-0.595835
chr1	127062384	127063049	666	7	0.258096	0.960917	0.702821
chr1	127105930	127106175	246	16	0.132721	0.817151	0.68443
chr1	127107569	127107701	133	8	0.221682	0.842965	0.621283
chr1	127149380	127149563	184	6	0.257799	0.855664	0.597865
chr1	127152338	127152909	572	12	0.211735	0.911059	0.699324
chr1	127168196	127168541	346	18	0.28421	0.882828	0.598618
chr1	127169485	127169788	304	18	0.337444	0.969958	0.632514
chr1	127208210	127208554	345	18	0.109373	0.818957	0.709584
chr1	127246776	127246922	147	10	0.225276	0.977695	0.752419
chr1	127251702	127251939	238	12	0.309802	0.925188	0.615386
chr1	127319278	127319928	651	8	0.348445	0.936826	0.588382
chr1	127329896	127330140	245	8	0.225779	0.849997	0.624218
chr1	127334299	127334549	251	6	0.363106	0.974103	0.610997
chr1	127368535	127368820	286	15	0.341914	0.976172	0.634258
chr1	127373960	127374322	363	10	0.168541	0.795078	0.626538
chr1	127380855	127381160	306	20	0.205868	0.889631	0.683763
chr1	127424716	127425196	481	10	0.158942	0.850535	0.691592
chr1	127434826	127435235	410	12	0.153104	0.796231	0.643127
chr1	127449610	127449898	289	24	0.854392	0.265433	-0.588959
chr1	127508121	127508709	589	32	0.817255	0.190344	-0.62691
chr1	127680275	127680535	261	16	0.149367	0.75443	0.605063
chr1	127795157	127796044	888	14	0.112458	0.849706	0.737248
chr1	127933772	127934230	459	6	0.070607	0.73753	0.666923
chr1	127934928	127935902	975	14	0.138912	0.90267	0.763758
chr1	127937950	127938322	373	6	0.228915	0.925114	0.6962
chr1	127945603	127945876	274	6	0.104775	0.904419	0.799645
chr1	127948717	127949260	544	21	0.158508	0.798967	0.640459
chr1	127954532	127955026	495	14	0.14874	0.917932	0.769192
chr1	127974905	127975985	1081	11	0.105384	0.920279	0.814895
chr1	128016295	128016635	341	12	0.786372	0.0699873	-0.716385
chr1	128029941	128030136	196	6	0.239904	0.907569	0.667665
chr1	128031978	128032144	167	10	0.0875238	0.801023	0.7135
chr1	128042263	128042519	257	8	0.293508	0.96918	0.675672
chr1	128081940	128082224	285	14	0.2137	0.882619	0.668919
chr1	128146298	128148920	2623	20	0.214615	0.907509	0.692893
chr1	128189683	128189843	161	6	0.199879	0.910271	0.710393
chr1	128202157	128202416	260	12	0.230282	0.921189	0.690907
chr1	128227346	128227791	446	6	0.223716	0.944709	0.720993
chr1	128256695	128256926	232	6	0.34217	0.969534	0.627363
chr1	128293533	128293693	161	14	0.2903	0.924379	0.634079
chr1	128303873	128304375	503	46	0.345111	0.957056	0.611945
chr1	128637046	128637269	224	10	0.363518	0.966534	0.603015
chr1	128671815	128672369	555	8	0.868715	0.26409	-0.604624
chr1	128699404	128699726	323	6	0.967012	0.330043	-0.636969
chr1	128714993	128715156	164	8	0.831438	0.250913	-0.580525
chr1	128758729	128759146	418	18	0.841445	0.107381	-0.734064
chr1	128781409	128781589	181	8	0.19681	0.981182	0.784371
chr1	128917256	128917631	376	6	0.1531	0.922083	0.768983
chr1	129138645	129138939	295	16	0.946488	0.226511	-0.719978
chr1	129207685	129207945	261	8	0.577625	0.0440672	-0.533558
chr1	129236830	129237236	407	6	0.867847	0.219996	-0.647851
chr1	129416999	129417131	133	6	0.955109	0.287623	-0.667486
chr1	129484449	129484874	426	10	0.0567725	0.682935	0.626162
chr1	129602058	129602843	786	6	0.0919697	0.957875	0.865905
chr1	129678983	129679258	276	10	0.919695	0.230707	-0.688988
chr1	129712999	129713206	208	8	0.167079	0.961521	0.794442
chr1	129837208	129837510	303	10	0.871646	0.297493	-0.574153
chr1	129915447	129915735	289	9	0.788527	0.15758	-0.630948
chr1	130086660	130087135	476	16	0.330634	0.946593	0.61596
chr1	130170269	130170495	227	6	0.727351	0.103944	-0.623407
chr1	130728735	130729186	452	10	0.252004	0.927928	0.675925
chr1	130733750	130733872	123	8	0.274494	0.956581	0.682087
chr1	130835559	130835792	234	6	0.227863	0.898373	0.67051
chr1	130849701	130849948	248	11	0.31469	0.942993	0.628302
chr1	131051163	131051599	437	18	0.271194	0.878283	0.607089
chr1	131054850	131055210	361	27	0.367225	0.946088	0.578863
chr1	131062851	131063348	498	14	0.128781	0.853736	0.724955
chr1	131074182	131074322	141	9	0.252023	0.816422	0.564399
chr1	131086295	131086763	469	10	0.132176	0.807527	0.67535
chr1	131116656	131116765	110	8	0.169951	0.722498	0.552547
chr1	131117044	131117146	103	6	0.236506	0.794944	0.558439
chr1	131167853	131168053	201	16	0.213127	0.855662	0.642535
chr1	131240147	131240271	125	10	0.866073	0.233841	-0.632231
chr1	131331225	131331730	506	8	0.328636	0.936745	0.608109
chr1	131417226	131417443	218	6	0.765497	0.0876996	-0.677798
chr1	131424430	131424714	285	8	0.372987	0.965909	0.592922
chr1	131469999	131470218	220	6	0.147325	0.847396	0.700071
chr1	131482070	131482442	373	7	0.339909	0.973494	0.633585
chr1	131770674	131771254	581	14	0.128026	0.840776	0.71275
chr1	131820930	131821488	559	22	0.167619	0.860773	0.693154
chr1	131886876	131887192	317	8	0.160974	0.817927	0.656953
chr1	131920394	131920519	126	10	0.792324	0.190142	-0.602182
chr1	131945707	131945930	224	12	0.847289	0.240523	-0.606766
chr1	132024092	132024336	245	8	0.1673	0.854618	0.687318
chr1	132032331	132032958	628	26	0.125418	0.918924	0.793506
chr1	132035337	132035564	228	6	0.269864	0.970982	0.701118
chr1	132065433	132066353	921	26	0.259512	0.905085	0.645573
chr1	132066978	132067172	195	6	0.129814	0.891625	0.761811
chr1	132088424	132089121	698	20	0.0958691	0.857711	0.761842
chr1	132138782	132138926	145	17	0.257446	0.835078	0.577633
chr1	132153716	132153954	239	15	0.174634	0.775085	0.600451
chr1	132186759	132186867	109	9	0.293726	0.898798	0.605072
chr1	132198931	132199359	429	30	0.276008	0.895569	0.619561
chr1	132202483	132203356	874	32	0.156939	0.817703	0.660764
chr1	132268202	132268411	210	8	0.231005	0.89287	0.661865
chr1	132351473	132351811	339	8	0.815301	0.0995819	-0.71572
chr1	132372141	132372493	353	12	0.891066	0.189796	-0.70127
chr1	132561972	132562306	335	12	0.816373	0.161441	-0.654931
chr1	132637447	132637658	212	12	0.192756	0.939022	0.746266
chr1	132659067	132659237	171	6	0.364332	0.952954	0.588622
chr1	132673516	132673774	259	17	0.598164	0.055253	-0.542911
chr1	132678970	132679326	357	23	0.776797	0.179349	-0.597447
chr1	132781634	132781935	302	12	0.884228	0.12681	-0.757418
chr1	132897723	132898081	359	11	0.324203	0.954625	0.630421
chr1	133056301	133056437	137	8	0.936509	0.195218	-0.741291
chr1	133286931	133287610	680	16	0.241681	0.91754	0.675858
chr1	133663460	133663707	248	6	0.192366	0.847693	0.655327
chr1	133887728	133887854	127	10	0.897055	0.19035	-0.706705
chr1	133977431	133977570	140	7	0.388159	0.970764	0.582605
chr1	133981161	133981375	215	8	0.123809	0.958633	0.834825
chr1	134024337	134025105	769	20	0.272088	0.945448	0.67336
chr1	134063829	134064099	271	18	0.270665	0.8944	0.623735
chr1	134077812	134078004	193	6	0.11563	0.672755	0.557125
chr1	134204266	134204512	247	23	0.208567	0.792678	0.584111
chr1	134273478	134273871	394	18	0.141623	0.806751	0.665128
chr1	134274152	134274847	696	17	0.361696	0.958563	0.596867
chr1	134794605	134794877	273	6	0.226969	0.951599	0.72463
chr1	134818867	134819018	152	6	0.2988	0.968978	0.670179
chr1	134899776	134900185	410	12	0.242268	0.981515	0.739247
chr1	134901713	134902434	722	16	0.353022	0.968309	0.615287
chr1	134909042	134909306	265	10	0.237306	0.924029	0.686723
chr1	134913732	134913977	246	9	0.415205	0.969795	0.55459
chr1	134919018	134919531	514	14	0.284948	0.966195	0.681247
chr1	135005555	135006082	528	16	0.206434	0.818361	0.611927
chr1	135009965	135010093	129	6	0.249225	0.963878	0.714653
chr1	135340037	135340248	212	15	0.918521	0.330813	-0.587708
chr1	135373147	135373343	197	12	0.252963	0.862965	0.610002
chr1	135378619	135379512	894	22	0.177251	0.839342	0.662091
chr1	135380596	135380987	392	16	0.147271	0.804383	0.657111
chr1	135384035	135384704	670	16	0.19897	0.938904	0.739934
chr1	135437957	135438458	502	9	0.318501	0.950179	0.631679
chr1	135449864	135450279	416	21	0.252133	0.92472	0.672587
chr1	135524406	135524699	294	14	0.20263	0.861811	0.65918
chr1	135565908	135566017	110	7	0.200294	0.752995	0.5527
chr1	135604637	135605159	523	19	0.271127	0.933669	0.662542
chr1	135615106	135616179	1074	32	0.143407	0.839332	0.695925
chr1	135670004	135670209	206	9	0.240045	0.879208	0.639163
chr1	135698912	135699311	400	34	0.138357	0.840975	0.702618
chr1	135703034	135703416	383	18	0.278786	0.930771	0.651985
chr1	135757457	135757631	175	10	0.285762	0.889954	0.604192
chr1	135792894	135793049	156	10	0.317529	0.886913	0.569384
chr1	135803978	135804182	205	16	0.95966	0.299546	-0.660115
chr1	135813390	135813540	151	6	0.334545	0.957662	0.623117
chr1	135891486	135891687	202	10	0.286314	0.881979	0.595665
chr1	135946500	135946863	364	10	0.121304	0.7691	0.647796
chr1	136039197	136039448	252	6	0.206686	0.898817	0.692131
chr1	136053860	136054106	247	10	0.292184	0.924441	0.632257
chr1	136074614	136074846	233	8	0.872214	0.247665	-0.624549
chr1	136128080	136128292	213	10	0.183504	0.94053	0.757027
chr1	136135229	136136029	801	13	0.155401	0.848712	0.693311
chr1	136241828	136242105	278	12	0.257053	0.967899	0.710846
chr1	136280718	136281000	283	22	0.816638	0.220383	-0.596255
chr1	136315815	136316192	378	16	0.132147	0.905803	0.773656
chr1	136418221	136418875	655	19	0.0939423	0.799847	0.705905
chr1	136590345	136590704	360	26	0.358481	0.913026	0.554545
chr1	136626197	136626500	304	14	0.147329	0.812466	0.665136
chr1	136627468	136629081	1614	27	0.120485	0.857792	0.737307
chr1	136638637	136639194	558	22	0.197875	0.906397	0.708522
chr1	136664928	136665429	502	7	0.168842	0.767283	0.59844
chr1	136676028	136676696	669	38	0.190716	0.953057	0.762341
chr1	136684342	136685737	1396	48	0.218956	0.939448	0.720492
chr1	136706937	136707385	449	22	0.283426	0.910783	0.627357
chr1	136712454	136714030	1577	22	0.165727	0.906776	0.741049
chr1	136714721	136714971	251	10	0.188085	0.840445	0.652359
chr1	136725141	136725520	380	9	0.115525	0.973267	0.857742
chr1	136730578	136731048	471	26	0.132863	0.862048	0.729185
chr1	137114030	137114369	340	14	0.960279	0.349028	-0.611251
chr1	137136099	137136410	312	11	0.235649	0.859014	0.623365
chr1	137144908	137145311	404	18	0.804282	0.17064	-0.633642
chr1	137194060	137194297	238	6	0.369161	0.964173	0.595013
chr1	137227632	137227767	136	6	0.818901	0.1696	-0.649301
chr1	137255932	137256601	670	14	0.860519	0.188905	-0.671614
chr1	137302833	137303412	580	10	0.192083	0.924365	0.732283
chr1	137332501	137332932	432	10	0.0976319	0.727756	0.630124
chr1	137438672	137438858	187	6	0.877354	0.134357	-0.742997
chr1	137507479	137508004	526	16	0.23675	0.939498	0.702748
chr1	137516621	137516827	207	8	0.927464	0.148647	-0.778817
chr1	137583823	137585103	1281	57	0.229128	0.862169	0.633041
chr1	137588809	137589300	492	8	0.160383	0.88119	0.720807
chr1	137770955	137771586	632	14	0.774528	0.0953121	-0.679216
chr1	137791753	137792028	276	10	0.832111	0.0538693	-0.778242
chr1	137817790	137817904	115	8	0.856295	0.188101	-0.668195
chr1	137827592	137827712	121	8	0.206358	0.973851	0.767493
chr1	137847278	137847809	532	24	0.131583	0.939242	0.807659
chr1	137942841	137943077	237	6	0.255529	0.873597	0.618067
chr1	137956077	137956463	387	8	0.18507	0.852749	0.667679
chr1	137961656	137961885	230	10	0.901351	0.0727648	-0.828586
chr1	138551527	138551837	311	11	0.925247	0.178659	-0.746589
chr1	138614459	138614686	228	6	0.802343	0.226074	-0.576269
chr1	138801985	138802240	256	12	0.926591	0.390967	-0.535624
chr1	138912693	138913461	769	32	0.247185	0.931686	0.684501
chr1	139173304	139173641	338	16	0.146041	0.833684	0.687643
chr1	139209786	139210387	602	24	0.162082	0.886729	0.724647
chr1	139276429	139276638	210	12	0.914502	0.293655	-0.620847
chr1	139461607	139461925	319	10	0.954281	0.30901	-0.645271
chr1	140246966	140247948	983	28	0.199373	0.848949	0.649576
chr1	140293897	140296205	2309	20	0.159641	0.832752	0.67311
chr1	140324023	140324306	284	6	0.955301	0.444372	-0.510929
chr1	140339393	140339614	222	8	0.106584	0.679436	0.572852
chr1	140421797	140422183	387	16	0.131946	0.937384	0.805439
chr1	140687748	140688285	538	12	0.950816	0.137362	-0.813455
chr1	140886649	140886990	342	6	0.847408	0.175601	-0.671806
chr1	141075310	141076210	901	8	0.37852	0.961485	0.582965
chr1	141842401	141843460	1060	12	0.16773	0.918139	0.750409
chr1	141862267	141862922	656	8	0.729712	0.341083	-0.388629
chr1	141904647	141904922	276	8	0.315423	0.930521	0.615098
chr1	141911732	141911925	194	6	0.04663	0.968098	0.921468
chr1	141926610	141927086	477	16	0.905141	0.229281	-0.675859
chr1	142678328	142678681	354	7	0.943027	0.397847	-0.54518
chr1	142741123	142741905	783	8	0.775108	0.167831	-0.607277
chr1	142823114	142823319	206	10	0.945207	0.244181	-0.701026
chr1	142855162	142855325	164	8	0.797886	0.130093	-0.667793
chr1	142910076	142910257	182	8	0.203612	0.963261	0.759649
chr1	142971239	142972504	1266	10	0.23232	0.924812	0.692492
chr1	143089557	143090038	482	10	0.917572	0.154533	-0.763039
chr1	143097293	143097806	514	20	0.273617	0.969415	0.695798
chr1	143099073	143099661	589	16	0.937235	0.267204	-0.670031
chr1	143200239	143200490	252	8	0.0765	0.956303	0.879802
chr1	143339094	143339794	701	25	0.166861	0.840333	0.673472
chr1	143363706	143363911	206	6	0.187367	0.897182	0.709814
chr1	143502365	143502476	112	8	0.255367	0.827788	0.572421
chr1	143503229	143503966	738	32	0.149399	0.854786	0.705387
chr1	143523919	143524194	276	8	0.20817	0.859142	0.650972
chr1	143646320	143646639	320	12	0.263791	0.89773	0.633939
chr1	143740624	143740827	204	20	0.125851	0.711512	0.585662
chr1	143775671	143775913	243	8	0.241711	0.820017	0.578306
chr1	143836571	143836694	124	6	0.586416	0.0303902	-0.556026
chr1	143857201	143857424	224	8	0.892724	0.185531	-0.707194
chr1	143903774	143904231	458	8	0.0659197	0.94774	0.881821
chr1	143911314	143911525	212	6	0.193622	0.843123	0.649501
chr1	143917689	143917869	181	10	0.118514	0.822969	0.704455
chr1	144029554	144030138	585	25	0.302399	0.885895	0.583496
chr1	144084759	144084918	160	10	0.828555	0.160642	-0.667913
chr1	144102528	144102786	259	6	0.879641	0.219983	-0.659658
chr1	144126955	144127661	707	8	0.255077	0.958055	0.702978
chr1	144169203	144169442	240	6	0.642577	0.0923972	-0.550179
chr1	144425965	144426174	210	6	0.130294	0.895028	0.764734
chr1	144567044	144567429	386	8	0.951758	0.405174	-0.546585
chr1	144601748	144602012	265	8	0.798422	0.0845652	-0.713857
chr1	144626161	144626674	514	12	0.174474	0.867139	0.692665
chr1	144667473	144667853	381	12	0.115124	0.763536	0.648412
chr1	144682224	144682420	197	14	0.0703231	0.939877	0.869554
chr1	144916695	144916982	288	12	0.252424	0.953381	0.700957
chr1	145337341	145337462	122	14	0.255781	0.892295	0.636515
chr1	145347489	145347823	335	8	0.935089	0.259452	-0.675636
chr1	145361974	145362404	431	12	0.19372	0.871104	0.677384
chr1	145489419	145489656	238	6	0.846938	0.0893773	-0.757561
chr1	145707829	145708216	388	6	0.234425	0.863337	0.628912
chr1	145892188	145892295	108	10	0.287877	0.932495	0.644618
chr1	145922540	145922797	258	6	0.972323	0.435997	-0.536326
chr1	146206359	146206631	273	6	0.884048	0.262978	-0.62107
chr1	146231579	146232362	784	14	0.122255	0.92137	0.799116
chr1	146257023	146257127	105	6	0.933154	0.236415	-0.696739
chr1	146271058	146271427	370	10	0.932207	0.241623	-0.690584
chr1	146546646	146547235	590	6	0.210824	0.926767	0.715943
chr1	146576876	146576985	110	8	0.820839	0.17903	-0.641809
chr1	146659825	146660011	187	8	0.798537	0.093852	-0.704685
chr1	146807511	146807783	273	10	0.17847	0.949739	0.771269
chr1	147411845	147412395	551	9	0.111262	0.689659	0.578397
chr1	147896279	147896719	441	7	0.857755	0.082758	-0.774997
chr1	147937809	147938155	347	6	0.871594	0.232507	-0.639086
chr1	148681717	148682001	285	8	0.303409	0.883997	0.580587
chr1	149190529	149190685	157	6	0.301705	0.947221	0.645516
chr1	149429082	149429363	282	14	0.349539	0.973847	0.624308
chr1	149431918	149432159	242	8	0.920702	0.393573	-0.527129
chr1	149739920	149740695	776	12	0.227037	0.932431	0.705394
chr1	149775149	149775423	275	8	0.140572	0.788037	0.647464
chr1	149813574	149814170	597	12	0.901914	0.157812	-0.744102
chr1	149866036	149866941	906	16	0.288315	0.950711	0.662397
chr1	149882794	149882957	164	6	0.0811125	0.832405	0.751292
chr1	150059152	150059384	233	6	0.883042	0.281369	-0.601673
chr1	150089019	150089471	453	12	0.141719	0.827908	0.686189
chr1	150098801	150099092	292	10	0.361333	0.965929	0.604596
chr1	150504698	150504869	172	8	0.350723	0.952331	0.601608
chr1	150628219	150628481	263	14	0.938391	0.174882	-0.763509
chr1	150757133	150757699	567	19	0.869914	0.1043	-0.765614
chr1	150774254	150774537	284	10	0.955564	0.381819	-0.573745
chr1	150878514	150878882	369	17	0.372083	0.937265	0.565182
chr1	150933561	150934028	468	24	0.101819	0.7454	0.643581
chr1	151045853	151046140	288	20	0.324908	0.876429	0.551521
chr1	151053081	151053360	280	6	0.83662	0.156002	-0.680617
chr1	151082479	151082823	345	12	0.206087	0.957185	0.751098
chr1	151095389	151095551	163	10	0.279934	0.872076	0.592141
chr1	151127879	151128166	288	8	0.270502	0.945534	0.675031
chr1	151251054	151251343	290	13	0.226592	0.815363	0.588771
chr1	151301436	151302851	1416	25	0.17306	0.831065	0.658005
chr1	151498407	151498515	109	6	0.174756	0.831102	0.656346
chr1	151514043	151514547	505	14	0.247408	0.945443	0.698036
chr1	151563672	151564108	437	22	0.0912719	0.659829	0.568557
chr1	151580325	151580839	515	16	0.212341	0.956193	0.743852
chr1	151741046	151741225	180	12	0.925532	0.356602	-0.56893
chr1	151815379	151815595	217	6	0.234966	0.933438	0.698472
chr1	151817171	151817361	191	8	0.335056	0.947193	0.612137
chr1	151824753	151825410	658	28	0.235519	0.831911	0.596392
chr1	151875296	151875633	338	6	0.946379	0.283836	-0.662543
chr1	151890348	151891870	1523	76	0.192028	0.907749	0.715722
chr1	151953399	151954126	728	25	0.178912	0.915774	0.736862
chr1	151969834	151970175	342	13	0.267679	0.882915	0.615236
chr1	151972158	151972546	389	16	0.265454	0.914627	0.649173
chr1	151986544	151986658	115	10	0.260636	0.953356	0.692719
chr1	152004484	152004800	317	14	0.0928122	0.627278	0.534466
chr1	152012943	152013184	242	6	0.300631	0.972646	0.672015
chr1	152018224	152018373	150	6	0.392901	0.960649	0.567748
chr1	152085860	152086286	427	18	0.354715	0.954295	0.59958
chr1	152160821	152161111	291	10	0.208786	0.935562	0.726776
chr1	152165390	152165921	532	19	0.196825	0.883763	0.686937
chr1	152174582	152174747	166	8	0.382757	0.977607	0.594849
chr1	152220950	152221191	242	18	0.32864	0.924068	0.595427
chr1	152223585	152223693	109	10	0.189773	0.938882	0.749108
chr1	152226232	152226413	182	6	0.344457	0.93308	0.588623
chr1	152280857	152281189	333	18	0.402067	0.956357	0.554289
chr1	152394133	152394553	421	10	0.298171	0.949686	0.651515
chr1	152422275	152422953	679	16	0.831593	0.0726647	-0.758929
chr1	152476173	152476407	235	6	0.380928	0.918429	0.537501
chr1	152522754	152523059	306	9	0.185515	0.8296	0.644085
chr1	152523284	152523577	294	21	0.351091	0.950223	0.599132
chr1	152524022	152524577	556	30	0.23249	0.902635	0.670145
chr1	152821626	152822207	582	12	0.201747	0.928873	0.727125
chr1	152981435	152981735	301	11	0.786842	0.20286	-0.583982
chr1	152983366	152983943	578	38	0.13579	0.966028	0.830237
chr1	152990039	152990522	484	15	0.253374	0.909801	0.656427
chr1	152999920	153000870	951	32	0.27015	0.904674	0.634524
chr1	153001896	153002131	236	7	0.886513	0.21685	-0.669663
chr1	153065587	153066069	483	20	0.289733	0.961313	0.67158
chr1	153088819	153088937	119	11	0.652197	0.0640569	-0.58814
chr1	153157421	153157889	469	10	0.939355	0.264229	-0.675126
chr1	153180252	153181327	1076	30	0.159309	0.926767	0.767458
chr1	153280932	153281246	315	10	0.186755	0.909068	0.722313
chr1	153285267	153285499	233	6	0.959459	0.426668	-0.532791
chr1	153294983	153295161	179	6	0.914067	0.384498	-0.52957
chr1	153320554	153321054	501	13	0.871455	0.221187	-0.650267
chr1	153321435	153322027	593	34	0.790931	0.146397	-0.644534
chr1	153561035	153561412	378	14	0.703642	0.0869212	-0.616721
chr1	153564795	153565389	595	38	0.752529	0.125841	-0.626687
chr1	153666538	153667022	485	11	0.647854	0.02921	-0.618644
chr1	153670183	153670992	810	24	0.761682	0.149462	-0.61222
chr1	153748139	153748512	374	18	0.221747	0.865285	0.643539
chr1	153808074	153808493	420	12	0.858742	0.133998	-0.724744
chr1	153842258	153842481	224	11	0.271987	0.936775	0.664788
chr1	153936100	153936397	298	18	0.7604	0.0683151	-0.692085
chr1	154070002	154070218	217	8	0.873588	0.284321	-0.589268
chr1	154168012	154168439	428	26	0.909678	0.276748	-0.632931
chr1	154301452	154301793	342	10	0.212917	0.899006	0.686089
chr1	154581999	154582245	247	10	0.83356	0.126998	-0.706562
chr1	154687990	154688438	449	14	0.1419	0.746083	0.604183
chr1	154696269	154696482	214	9	0.768376	0.15777	-0.610606
chr1	154847247	154847835	589	8	0.925049	0.134695	-0.790354
chr1	154876617	154876814	198	10	0.772249	0.0400718	-0.732177
chr1	154919984	154920150	167	7	0.425693	0.961186	0.535493
chr1	154953563	154953993	431	19	0.939774	0.250785	-0.688989
chr1	155038456	155038769	314	10	0.114874	0.806685	0.691811
chr1	155054178	155054315	138	9	0.242376	0.886137	0.64376
chr1	155071884	155072265	382	18	0.196934	0.895029	0.698095
chr1	155086239	155086456	218	10	0.159501	0.739395	0.579894
chr1	155202283	155202538	256	8	0.201916	0.840171	0.638255
chr1	155204460	155204994	535	24	0.242533	0.899915	0.657382
chr1	155215043	155215428	386	10	0.153258	0.839877	0.686618
chr1	155222102	155222490	389	17	0.345707	0.941561	0.595854
chr1	155229871	155230447	577	22	0.22625	0.936372	0.710122
chr1	155302757	155303106	350	10	0.852179	0.117062	-0.735117
chr1	155341412	155341639	228	8	0.330421	0.945479	0.615059
chr1	155458473	155458668	196	6	0.218264	0.909699	0.691435
chr1	155482560	155482890	331	7	0.816272	0.183221	-0.633051
chr1	155672010	155672358	349	12	0.840822	0.173447	-0.667375
chr1	155712043	155712424	382	20	0.244397	0.86915	0.624753
chr1	155939900	155940266	367	8	0.930552	0.332799	-0.597753
chr1	156197582	156197885	304	10	0.21923	0.883919	0.664689
chr1	156207984	156208214	231	18	0.887859	0.183388	-0.704471
chr1	156440361	156440582	222	11	0.894348	0.301763	-0.592585
chr1	156442775	156443257	483	18	0.207204	0.936283	0.729078
chr1	156671866	156672201	336	8	0.224946	0.888073	0.663127
chr1	156765291	156765795	505	12	0.146732	0.955313	0.808581
chr1	156801426	156801700	275	14	0.242561	0.870935	0.628374
chr1	156928328	156928513	186	7	0.831194	0.203172	-0.628022
chr1	156964492	156964994	503	12	0.310336	0.95433	0.643994
chr1	156990249	156990473	225	15	0.27013	0.897789	0.627659
chr1	156996659	156997269	611	30	0.151083	0.953967	0.802884
chr1	157016636	157017047	412	18	0.924732	0.278385	-0.646347
chr1	157144235	157144929	695	8	0.128274	0.739875	0.611602
chr1	157168895	157170371	1477	44	0.126471	0.906062	0.779591
chr1	157305727	157305940	214	6	0.924395	0.390641	-0.533754
chr1	157327977	157328589	613	6	0.182044	0.955475	0.773432
chr1	157417224	157417561	338	8	0.307982	0.916785	0.608803
chr1	157444322	157444845	524	26	0.126264	0.780185	0.653922
chr1	157446276	157446546	271	14	0.246141	0.898556	0.652415
chr1	157447131	157447315	185	9	0.368823	0.94613	0.577307
chr1	157454821	157454981	161	10	0.184926	0.900179	0.715254
chr1	157507312	157507529	218	6	0.216539	0.874473	0.657933
chr1	157518662	157518897	236	6	0.0716666	0.671449	0.599782
chr1	157554195	157554366	172	6	0.291011	0.905725	0.614714
chr1	157555528	157556531	1004	34	0.230549	0.883911	0.653362
chr1	157578540	157579056	517	23	0.73383	0.0775961	-0.656234
chr1	157591962	157592301	340	8	0.873604	0.16727	-0.706334
chr1	157669544	157670138	595	18	0.172943	0.956539	0.783596
chr1	157675024	157675140	117	6	0.833621	0.214061	-0.61956
chr1	157724584	157724916	333	12	0.843455	0.245985	-0.597469
chr1	157755407	157755568	162	7	0.329789	0.880435	0.550645
chr1	157799002	157799395	394	22	0.672502	0.0522374	-0.620265
chr1	157888516	157888948	433	24	0.340672	0.976575	0.635903
chr1	158040382	158040711	330	8	0.284165	0.917468	0.633304
chr1	158145980	158146414	435	12	0.232332	0.951323	0.718991
chr1	158185547	158185705	159	10	0.833144	0.0802628	-0.752881
chr1	158187070	158187192	123	6	0.959825	0.419764	-0.540061
chr1	158191548	158191828	281	8	0.170105	0.820165	0.650061
chr1	158248243	158248549	307	8	0.133038	0.906744	0.773706
chr1	158252697	158253076	380	16	0.204984	0.9114	0.706416
chr1	158323781	158323950	170	14	0.268452	0.875218	0.606765
chr1	158341573	158341981	409	10	0.272519	0.949132	0.676613
chr1	158344545	158344721	177	6	0.174683	0.79538	0.620697
chr1	158402156	158402355	200	10	0.299399	0.947939	0.64854
chr1	158512692	158513009	318	12	0.0893831	0.889162	0.799779
chr1	158516723	158516859	137	8	0.16074	0.762221	0.601481
chr1	158549257	158550072	816	10	0.140478	0.884119	0.743641
chr1	158553081	158553831	751	16	0.314274	0.941935	0.627661
chr1	158628993	158629505	513	14	0.928169	0.320635	-0.607534
chr1	158748415	158748646	232	9	0.337434	0.951124	0.61369
chr1	158954734	158955203	470	16	0.197719	0.856473	0.658755
chr1	159037057	159037343	287	8	0.829072	0.210198	-0.618874
chr1	159165751	159166263	513	14	0.169003	0.911559	0.742556
chr1	159274173	159274658	486	6	0.156943	0.944228	0.787285
chr1	159278202	159278561	360	6	0.940162	0.133838	-0.806324
chr1	159386492	159386752	261	10	0.176292	0.910904	0.734612
chr1	159510289	159510946	658	17	0.301803	0.90935	0.607547
chr1	159580416	159580827	412	15	0.292373	0.933847	0.641473
chr1	159626650	159627073	424	7	0.67657	0.0640662	-0.612503
chr1	159645874	159646222	349	10	0.187754	0.923154	0.735401
chr1	159662294	159663219	926	8	0.65983	0.261904	-0.397926
chr1	159717004	159717386	383	20	0.097729	0.735179	0.63745
chr1	159742811	159742940	130	11	0.382693	0.953603	0.570911
chr1	159771421	159771569	149	6	0.267797	0.950997	0.6832
chr1	159789329	159789661	333	10	0.101704	0.708505	0.606801
chr1	159872843	159873129	287	7	0.257331	0.943302	0.685971
chr1	159932720	159933116	397	7	0.286959	0.866852	0.579893
chr1	159952324	159952916	593	22	0.81793	0.172392	-0.645539
chr1	159979635	159979998	364	6	0.939478	0.304368	-0.63511
chr1	160051041	160051261	221	12	0.10074	0.822901	0.722161
chr1	160101234	160101762	529	12	0.143156	0.832263	0.689107
chr1	160221956	160222296	341	6	0.238951	0.96778	0.728829
chr1	160284938	160285259	322	6	0.339155	0.986311	0.647156
chr1	160292426	160292745	320	10	0.349006	0.967978	0.618972
chr1	160299665	160300193	529	12	0.17255	0.935484	0.762933
chr1	160346150	160346318	169	6	0.238345	0.962688	0.724343
chr1	160348734	160349621	888	12	0.202018	0.881423	0.679405
chr1	160366600	160367172	573	10	0.193891	0.860407	0.666516
chr1	160369258	160369708	451	10	0.220839	0.926344	0.705505
chr1	160413638	160413739	102	6	0.931071	0.239896	-0.691175
chr1	160480025	160480136	112	6	0.761729	0.0793273	-0.682401
chr1	160502181	160502281	101	6	0.752745	0.0781544	-0.674591
chr1	160528701	160529545	845	14	0.813314	0.120981	-0.692333
chr1	160530258	160530523	266	6	0.751725	0.167326	-0.584399
chr1	160569756	160570361	606	11	0.919157	0.391643	-0.527514
chr1	160570943	160571423	481	12	0.894105	0.343904	-0.5502
chr1	160571880	160573511	1632	22	0.829497	0.223302	-0.606195
chr1	160575113	160578337	3225	68	0.863901	0.167851	-0.69605
chr1	160594399	160594983	585	8	0.898133	0.129161	-0.768972
chr1	160608742	160609131	390	8	0.81299	0.150423	-0.662568
chr1	160628218	160628645	428	24	0.286878	0.949805	0.662927
chr1	160664020	160664554	535	6	0.871088	0.0866177	-0.78447
chr1	160674454	160675359	906	26	0.91263	0.126785	-0.785845
chr1	160713857	160714189	333	10	0.948458	0.1707	-0.777758
chr1	160823575	160823944	370	6	0.211631	0.88641	0.674779
chr1	160851480	160851645	166	6	0.935914	0.282937	-0.652976
chr1	160969321	160969499	179	8	0.318328	0.892893	0.574565
chr1	161004200	161004427	228	14	0.911393	0.332427	-0.578966
chr1	161043459	161043863	405	10	0.233205	0.919068	0.685862
chr1	161114230	161115006	777	10	0.157369	0.963515	0.806146
chr1	161302535	161302771	237	6	0.940224	0.367469	-0.572755
chr1	161465243	161465436	194	8	0.274309	0.920932	0.646623
chr1	161491338	161492109	772	16	0.16367	0.948988	0.785318
chr1	161505972	161506654	683	14	0.137497	0.855642	0.718145
chr1	161507829	161508004	176	6	0.176558	0.925781	0.749222
chr1	161733300	161733546	247	8	0.963478	0.398876	-0.564602
chr1	161851098	161851975	878	8	0.871269	0.216215	-0.655054
chr1	161902374	161902490	117	6	0.957196	0.401018	-0.556178
chr1	161911090	161911249	160	8	0.951405	0.260034	-0.69137
chr1	162014807	162014959	153	10	0.965291	0.272496	-0.692795
chr1	162037495	162037865	371	8	0.24034	0.898904	0.658564
chr1	162052686	162052890	205	16	0.252047	0.910866	0.658819
chr1	162083781	162084628	848	28	0.142297	0.913084	0.770787
chr1	162094520	162094889	370	16	0.894579	0.204762	-0.689817
chr1	162108375	162108934	560	26	0.228217	0.800658	0.572442
chr1	162136500	162137011	512	16	0.744572	0.0493137	-0.695258
chr1	162164129	162164451	323	12	0.324299	0.947496	0.623198
chr1	162312300	162312712	413	14	0.254162	0.87296	0.618798
chr1	162382582	162383024	443	14	0.688651	0.0886526	-0.599999
chr1	162397669	162398156	488	18	0.900573	0.294772	-0.6058
chr1	162456320	162456618	299	10	0.202042	0.916416	0.714374
chr1	162600450	162600677	228	6	0.951017	0.29582	-0.655197
chr1	162631967	162632303	337	8	0.311224	0.917552	0.606328
chr1	162819376	162819601	226	10	0.114925	0.895999	0.781074
chr1	162931328	162931609	282	7	0.257597	0.940575	0.682978
chr1	162934588	162934724	137	8	0.232388	0.860625	0.628237
chr1	163035676	163036317	642	7	0.273035	0.965217	0.692182
chr1	163110025	163110377	353	8	0.915079	0.173074	-0.742004
chr1	163113274	163114203	930	22	0.917705	0.199839	-0.717866
chr1	163129614	163130077	464	8	0.177258	0.746269	0.569011
chr1	163209272	163209646	375	12	0.284947	0.878428	0.59348
chr1	163544251	163544586	336	10	0.919947	0.324271	-0.595676
chr1	163716572	163716904	333	10	0.94121	0.355228	-0.585982
chr1	163844887	163845407	521	26	0.941445	0.204689	-0.736756
chr1	163924126	163924462	337	16	0.181028	0.923352	0.742324
chr1	163946169	163946536	368	27	0.829418	0.159774	-0.669644
chr1	163958201	163959048	848	8	0.140914	0.687924	0.547011
chr1	164117811	164117955	145	9	0.304071	0.889564	0.585493
chr1	164178423	164178767	345	12	0.304765	0.896446	0.591682
chr1	164250956	164251395	440	13	0.216908	0.887997	0.671089
chr1	164331295	164331462	168	6	0.251089	0.970202	0.719112
chr1	164338076	164339583	1508	36	0.226854	0.910148	0.683294
chr1	164361940	164362402	463	8	0.776347	0.0518413	-0.724505
chr1	164389518	164389842	325	11	0.706272	0.103454	-0.602818
chr1	164407305	164407564	260	10	0.169487	0.803811	0.634324
chr1	164472390	164472653	264	16	0.913607	0.224326	-0.689281
chr1	164543159	164543875	717	22	0.151418	0.917603	0.766185
chr1	164597169	164597388	220	8	0.915908	0.295607	-0.620301
chr1	164759162	164759411	250	6	0.231394	0.958949	0.727555
chr1	164770684	164770854	171	14	0.227475	0.929129	0.701654
chr1	164931129	164931487	359	16	0.182636	0.870667	0.688031
chr1	164960846	164961017	172	6	0.875101	0.323865	-0.551235
chr1	164997790	164998245	456	15	0.230747	0.908483	0.677736
chr1	165043569	165043738	170	6	0.694123	0.0897864	-0.604337
chr1	165185489	165185686	198	8	0.848742	0.233924	-0.614818
chr1	165191824	165192179	356	22	0.181259	0.787203	0.605944
chr1	165232547	165232766	220	8	0.124071	0.708237	0.584167
chr1	165385858	165386005	148	9	0.212761	0.794638	0.581877
chr1	165517658	165517908	251	10	0.815548	0.207519	-0.608028
chr1	165558765	165559441	677	28	0.089051	0.875417	0.786366
chr1	165776763	165776972	210	9	0.266642	0.857215	0.590572
chr1	165993856	165993956	101	10	0.266416	0.925447	0.659031
chr1	166089576	166089818	243	10	0.934647	0.338437	-0.596211
chr1	166183033	166183817	785	28	0.101288	0.753439	0.652152
chr1	166184187	166184514	328	13	0.268734	0.910134	0.6414
chr1	166189996	166190545	550	16	0.914697	0.156225	-0.758473
chr1	166283363	166283640	278	16	0.23772	0.862186	0.624466
chr1	166284885	166285107	223	8	0.147029	0.909202	0.762174
chr1	166290696	166291109	414	16	0.26866	0.874968	0.606308
chr1	166297718	166297898	181	13	0.158487	0.792679	0.634192
chr1	166330532	166330883	352	8	0.0927956	0.680888	0.588092
chr1	166331309	166331639	331	8	0.212676	0.954764	0.742088
chr1	166430239	166430590	352	15	0.131258	0.831745	0.700487
chr1	166683360	166683637	278	10	0.946915	0.377655	-0.569261
chr1	166692355	166692648	294	12	0.284761	0.967337	0.682577
chr1	166743766	166743936	171	6	0.960198	0.288516	-0.671682
chr1	166824293	166824850	558	10	0.85298	0.068932	-0.784048
chr1	166825376	166826084	709	36	0.882553	0.145754	-0.736798
chr1	166871310	166871458	149	8	0.839235	0.123186	-0.716049
chr1	166965055	166965314	260	6	0.941209	0.195973	-0.745236
chr1	167009392	167009683	292	16	0.212938	0.920885	0.707947
chr1	167128411	167128688	278	10	0.172457	0.953916	0.781458
chr1	167191369	167191731	363	22	0.684227	0.0884422	-0.595785
chr1	167239610	167240255	646	40	0.135673	0.885534	0.749862
chr1	167442710	167443038	329	11	0.276382	0.909971	0.633589
chr1	167448375	167448498	124	12	0.609754	0.0499216	-0.559832
chr1	167545329	167545552	224	14	0.856068	0.147528	-0.70854
chr1	167560324	167560832	509	22	0.843027	0.0524787	-0.790548
chr1	167572543	167572858	316	14	0.931866	0.207102	-0.724764
chr1	167597339	167597720	382	17	0.931676	0.402641	-0.529034
chr1	167599411	167600219	809	22	0.788833	0.136933	-0.651901
chr1	167600393	167601293	901	19	0.901738	0.172716	-0.729022
chr1	167602237	167602704	468	12	0.856298	0.254726	-0.601572
chr1	167606748	167606967	220	8	0.76626	0.147388	-0.618872
chr1	167818277	167818865	589	20	0.842055	0.142246	-0.699809
chr1	167832378	167832516	139	6	0.295899	0.983639	0.68774
chr1	167885933	167886317	385	14	0.184087	0.962693	0.778606
chr1	167927379	167927674	296	23	0.315677	0.933758	0.618081
chr1	167947335	167947937	603	26	0.202605	0.806288	0.603683
chr1	167976899	167977065	167	6	0.126996	0.958145	0.83115
chr1	167979331	167980109	779	20	0.161458	0.917422	0.755963
chr1	168079201	168079622	422	26	0.133212	0.843977	0.710765
chr1	168147535	168147842	308	10	0.918649	0.204449	-0.7142
chr1	168181009	168181299	291	8	0.109764	0.868971	0.759207
chr1	168193485	168193720	236	12	0.147106	0.740197	0.593091
chr1	168216238	168216576	339	24	0.196461	0.782647	0.586186
chr1	168251578	168251900	323	7	0.320721	0.915711	0.59499
chr1	168363145	168363534	390	26	0.125673	0.731839	0.606167
chr1	168518401	168518821	421	16	0.863438	0.210979	-0.652459
chr1	168630456	168630657	202	8	0.968766	0.319659	-0.649107
chr1	168681512	168682181	670	20	0.893811	0.213833	-0.679978
chr1	168686737	168687504	768	22	0.234464	0.889045	0.654581
chr1	168708741	168709076	336	20	0.153911	0.799906	0.645996
chr1	168789848	168790127	280	6	0.951635	0.3349	-0.616734
chr1	168805083	168805340	258	8	0.173887	0.929829	0.755942
chr1	168887088	168887218	131	6	0.925038	0.318387	-0.606651
chr1	168937978	168938120	143	8	0.892389	0.254053	-0.638335
chr1	169027209	169027318	110	8	0.332239	0.983936	0.651696
chr1	169042403	169043034	632	14	0.869389	0.127169	-0.74222
chr1	169060635	169060871	237	12	0.231921	0.912784	0.680863
chr1	169135219	169135463	245	7	0.31611	0.972353	0.656243
chr1	169155937	169156292	356	16	0.117003	0.917486	0.800484
chr1	169417541	169417949	409	9	0.321197	0.969829	0.648632
chr1	169422342	169422693	352	10	0.0877725	0.934547	0.846775
chr1	169462376	169462835	460	22	0.159722	0.824072	0.66435
chr1	169517424	169517598	175	8	0.23917	0.950288	0.711118
chr1	169519328	169519981	654	32	0.181619	0.833713	0.652094
chr1	169594667	169595058	392	11	0.294483	0.93611	0.641627
chr1	169625511	169625743	233	8	0.915301	0.319621	-0.595679
chr1	169703262	169703425	164	12	0.885435	0.198464	-0.686972
chr1	169729418	169730414	997	26	0.214627	0.954025	0.739398
chr1	169741342	169742053	712	25	0.279341	0.863951	0.58461
chr1	169750559	169750861	303	8	0.810323	0.153229	-0.657094
chr1	169764538	169764816	279	14	0.107669	0.818873	0.711204
chr1	169821607	169822459	853	21	0.103908	0.917793	0.813885
chr1	169842494	169842674	181	6	0.322198	0.956283	0.634085
chr1	169851639	169852174	536	16	0.195004	0.922852	0.727848
chr1	169859443	169860085	643	16	0.231276	0.820416	0.58914
chr1	169868255	169868859	605	18	0.105597	0.844286	0.738689
chr1	169879300	169879582	283	16	0.17933	0.888881	0.709551
chr1	169889448	169890022	575	10	0.830572	0.119793	-0.710779
chr1	169895294	169896674	1381	28	0.17981	0.879118	0.699309
chr1	169898408	169899138	731	20	0.178507	0.90994	0.731433
chr1	169900876	169901049	174	6	0.0627874	0.853938	0.79115
chr1	170076968	170077170	203	12	0.85775	0.23029	-0.62746
chr1	170084209	170084643	435	20	0.25631	0.949439	0.693129
chr1	170084904	170085540	637	11	0.26336	0.920196	0.656835
chr1	170185991	170187356	1366	26	0.149361	0.814922	0.665561
chr1	170196711	170196982	272	9	0.209717	0.867792	0.658075
chr1	170218065	170218290	226	10	0.092333	0.65448	0.562147
chr1	170225915	170226118	204	8	0.915879	0.0776218	-0.838258
chr1	170265244	170265345	102	6	0.168248	0.817158	0.64891
chr1	170296209	170297203	995	9	0.247036	0.962654	0.715618
chr1	170411042	170411349	308	12	0.208781	0.823459	0.614679
chr1	170506367	170506859	493	20	0.166285	0.90624	0.739956
chr1	170538412	170538817	406	16	0.234565	0.895292	0.660727
chr1	170556755	170556927	173	9	0.296564	0.926232	0.629668
chr1	170570482	170570826	345	8	0.235165	0.917969	0.682805
chr1	170655217	170655710	494	16	0.333225	0.959558	0.626333
chr1	170721704	170721903	200	10	0.316771	0.931293	0.614521
chr1	170770435	170770915	481	20	0.279241	0.934977	0.655735
chr1	170829530	170829808	279	14	0.200399	0.948553	0.748155
chr1	170997961	170998825	865	41	0.145965	0.726961	0.580996
chr1	171192065	171192660	596	26	0.721118	0.0925375	-0.62858
chr1	171194084	171194251	168	11	0.725827	0.143009	-0.582818
chr1	171206333	171206943	611	20	0.853313	0.144772	-0.708541
chr1	171366004	171366318	315	14	0.858827	0.222593	-0.636234
chr1	171376419	171376710	292	12	0.286675	0.949942	0.663266
chr1	171449660	171449771	112	8	0.92763	0.312059	-0.615571
chr1	171658572	171658927	356	10	0.19482	0.863185	0.668365
chr1	171673009	171673571	563	12	0.151811	0.924472	0.77266
chr1	171773267	171773665	399	14	0.223186	0.958636	0.73545
chr1	171776009	171776147	139	8	0.0557404	0.651887	0.596146
chr1	171788285	171789182	898	28	0.215731	0.910254	0.694523
chr1	171826935	171827109	175	8	0.220394	0.869709	0.649315
chr1	171913016	171913299	284	12	0.179247	0.875092	0.695845
chr1	171922963	171923134	172	10	0.284983	0.975258	0.690275
chr1	172301151	172301411	261	24	0.305765	0.929998	0.624233
chr1	172323510	172324464	955	28	0.104638	0.740499	0.635861
chr1	172327711	172327878	168	17	0.320521	0.935197	0.614677
chr1	172331082	172331661	580	19	0.204796	0.848392	0.643596
chr1	172436144	172436260	117	8	0.874883	0.239539	-0.635344
chr1	172436897	172437459	563	15	0.778257	0.14177	-0.636487
chr1	172585463	172586254	792	45	0.824107	0.207332	-0.616775
chr1	172751164	172752287	1124	10	0.204706	0.943161	0.738455
chr1	172759890	172760110	221	7	0.121041	0.877376	0.756335
chr1	173033129	173033249	121	6	0.144871	0.944771	0.7999
chr1	173236683	173237060	378	16	0.879136	0.311171	-0.567966
chr1	173397679	173397802	124	11	0.754678	0.213516	-0.541162
chr1	173411651	173412209	559	10	0.239832	0.938645	0.698813
chr1	173429761	173429933	173	10	0.939924	0.372083	-0.567841
chr1	173440906	173441442	537	10	0.868311	0.21321	-0.655101
chr1	173956076	173956537	462	8	0.955694	0.273083	-0.682612
chr1	174236014	174236455	442	8	0.141808	0.774879	0.633071
chr1	174482348	174482912	565	16	0.117909	0.741534	0.623625
chr1	174514118	174515126	1009	16	0.129972	0.873586	0.743614
chr1	174517569	174518483	915	28	0.181213	0.94065	0.759436
chr1	174548337	174548820	484	17	0.29277	0.949222	0.656453
chr1	174655312	174655689	378	20	0.808133	0.134876	-0.673257
chr1	174675233	174675660	428	14	0.204673	0.895688	0.691015
chr1	174676422	174676877	456	13	0.293842	0.952126	0.658284
chr1	174812026	174812844	819	14	0.214266	0.842127	0.627862
chr1	174827860	174828083	224	14	0.26231	0.919954	0.657645
chr1	174881071	174881307	237	10	0.960269	0.409376	-0.550893
chr1	175025988	175026250	263	14	0.14571	0.840454	0.694744
chr1	175032124	175032505	382	16	0.271379	0.916524	0.645145
chr1	175070017	175070195	179	8	0.151085	0.847795	0.69671
chr1	175090337	175090516	180	10	0.261469	0.940416	0.678947
chr1	175142855	175143491	637	14	0.123515	0.914686	0.791171
chr1	175254947	175255080	134	6	0.145078	0.773247	0.628169
chr1	175296659	175297001	343	14	0.111524	0.749198	0.637674
chr1	175307766	175307995	230	6	0.292421	0.912482	0.620061
chr1	175331964	175332160	197	6	0.144414	0.863229	0.718815
chr1	175333572	175333728	157	11	0.281409	0.930564	0.649155
chr1	175389103	175389532	430	12	0.134355	0.885575	0.751221
chr1	175420979	175421394	416	13	0.223798	0.967095	0.743297
chr1	175422938	175423400	463	10	0.333197	0.924771	0.591574
chr1	175456160	175456471	312	12	0.238796	0.967151	0.728355
chr1	175490111	175490559	449	10	0.162404	0.788517	0.626112
chr1	175492562	175492716	155	42	0.659181	0.0370545	-0.622127
chr1	175579625	175580531	907	34	0.186835	0.897077	0.710242
chr1	175694073	175694317	245	6	0.275766	0.938287	0.662521
chr1	175834501	175834736	236	12	0.304	0.950591	0.646591
chr1	175841654	175841853	200	8	0.274636	0.912472	0.637836
chr1	175870837	175870943	107	6	0.124731	0.721604	0.596873
chr1	176069814	176070182	369	26	0.920798	0.252956	-0.667842
chr1	176089425	176089561	137	6	0.159901	0.836888	0.676987
chr1	176134319	176134678	360	22	0.359102	0.970084	0.610983
chr1	176197141	176197283	143	7	0.234151	0.95468	0.720529
chr1	176217302	176217483	182	6	0.271731	0.910803	0.639071
chr1	176223682	176224302	621	30	0.197906	0.862107	0.664201
chr1	176344164	176344290	127	8	0.698721	0.0870554	-0.611665
chr1	176457856	176457972	117	6	0.207276	0.961531	0.754255
chr1	176643457	176643709	253	7	0.236798	0.959228	0.72243
chr1	176869751	176870172	422	16	0.254525	0.969277	0.714752
chr1	176885131	176885531	401	19	0.236514	0.827501	0.590987
chr1	176921950	176922397	448	18	0.196438	0.862646	0.666209
chr1	176926113	176926335	223	10	0.242809	0.946517	0.703708
chr1	176927437	176927639	203	13	0.175708	0.795415	0.619707
chr1	176928809	176930476	1668	43	0.195311	0.918447	0.723136
chr1	176932250	176934912	2663	84	0.171683	0.950306	0.778623
chr1	176940012	176940461	450	20	0.173372	0.854848	0.681476
chr1	176945036	176945430	395	13	0.190474	0.920341	0.729867
chr1	176947097	176947312	216	7	0.190967	0.76602	0.575053
chr1	176953501	176953645	145	6	0.248239	0.961343	0.713105
[truncated: 28,662 more rows]
